# Supplementary material for: Gene Expression Meta-Analysis of Potential Shared and Unique Pathways between Autoimmune Diseases under Anti-TNFα Therapy
Source: Genes (Basel). 2022 Apr 27;13(5):776. doi: 10.3390/genes13050776 (PMC9140437; doi:10.3390/genes13050776)
Supplement: Supplementary file 1 [file genes-13-00776-s001.zip]

Archive with 5 entries (5 files):
- Supplementary Figures.pdf
- Supplementary File S1-edit.pdf
- Supplementary Table S1.xlsx
- Supplementary Table S2.xlsx
- Supplementary Table S3.xlsx
