# Supplementary material for: Gene Expression Meta-Analysis of Potential Shared and Unique Pathways between Autoimmune Diseases under Anti-TNFα Therapy
Source: Genes (Basel). 2022 Apr 27;13(5):776. doi: 10.3390/genes13050776 (PMC9140437; doi:10.3390/genes13050776)
Supplement: Supplementary file 1 [file genes-13-00776-s001.zip › Supplementary Table S1.xlsx]

## Sheet: IBD
Symbol	Perturbation	logFC	logFC_CI.L	logFC_CI.U	P	Perturbation_ranking	het_Test statistic	Het_P
PROK2	-4	-2.36027	-2.86193	-1.8586	2.93e-20	1	2.59978	0.457528
CHI3L1	-4	-2.78866	-3.56605	-2.01126	2.05e-12	2	3.87944	0.27478
FCGR3B	-4	-2.54556	-3.27502	-1.8161	7.94e-12	3	5.57607	0.134159
S100A12	-4	-1.94699	-2.41952	-1.47447	6.7e-16	4	1.00403	0.800276
FPR1	-4	-1.80196	-2.22543	-1.37849	7.42e-17	5	3.70676	0.29492
TCN1	-4	-1.92127	-2.40313	-1.43941	5.51e-15	6	2.71714	0.437322
CXCL9	-4	-1.77854	-2.24533	-1.31174	8.16e-14	7	1.20058	0.752865
CXCL10	-4	-1.80541	-2.2944	-1.31641	4.61e-13	8	1.07463	0.783202
PCK1	4	2.12996	1.48256	2.77737	1.13e-10	9	0.132811	0.987628
HMGCS2	4	1.99876	1.41216	2.58535	2.42e-11	10	2.42838	0.488374
CXCL8	-4	-3.06553	-4.16983	-1.96123	5.3e-08	11	9.81947	0.0201647
S100A9	-4	-2.22079	-2.92413	-1.51745	6.07e-10	12	5.59433	0.133105
GUCA2B	4	1.77859	1.28906	2.26813	1.07e-12	13	0.771523	0.856266
IL13RA2	-4	-2.08366	-2.72335	-1.44397	1.72e-10	14	5.09522	0.164956
AQP9	-4	-1.78564	-2.28338	-1.2879	2.05e-12	15	4.56525	0.206544
S100A8	-4	-3.41289	-4.71539	-2.11039	2.81e-07	16	12.5069	0.00583385
GUCA1B	4	1.68335	1.22919	2.13751	3.74e-13	17	1.0057	0.799872
TRPM6	4	1.65744	1.19912	2.11575	1.36e-12	18	1.85029	0.604053
CLDN8	4	2.37416	1.5543	3.19402	1.38e-08	19	1.42071	0.700688
DUOXA2	-4	-1.62972	-2.08836	-1.17107	3.3e-12	20	2.50674	0.474075
IL1B	-4	-1.94045	-2.55557	-1.32534	6.29e-10	21	6.67644	0.082958
CXCL1	-4	-1.94629	-2.56824	-1.32434	8.6e-10	22	3.98356	0.263245
CMTM2	-4	-1.23486	-1.50973	-0.959993	1.31e-18	23	1.75001	0.625874
FGR	-4	-1.23389	-1.50863	-0.959153	1.34e-18	24	0.271485	0.965299
MIR155HG	-4	-1.34134	-1.68115	-1.00152	1.02e-14	25	1.4305	0.698402
SAA2-SAA4	-4	-1.53528	-1.97672	-1.09384	9.33e-12	26	1.5303	0.675296
GZMB	-4	-1.37852	-1.74593	-1.01111	1.93e-13	27	0.967528	0.809108
CXCL6	-4	-2.57911	-3.56491	-1.59332	2.93e-07	28	8.73496	0.0330304
CHP2	4	1.49472	1.06157	1.92787	1.35e-11	29	0.485465	0.922073
CXCL13	-4	-2.06187	-2.79026	-1.33349	2.89e-08	30	1.24129	0.743119
ISX	4	1.3005	0.956121	1.64488	1.35e-13	31	1.29929	0.729301
CTHRC1	-4	-1.84896	-2.47853	-1.21939	8.61e-09	32	5.71519	0.12632
SAA1	-4	-1.46514	-1.90457	-1.0257	6.37e-11	33	0.388181	0.942673
ABCB1	4	1.45489	1.01046	1.89932	1.4e-10	34	3.04145	0.385279
ENTPD5	4	1.05063	0.813562	1.28771	3.76e-18	35	1.50262	0.681667
MMP10	-4	-1.81427	-2.4506	-1.17794	2.29e-08	36	3.27563	0.351049
PLA1A	-4	-1.12178	-1.39828	-0.845268	1.84e-15	37	2.21765	0.52848
ADH1C	4	1.45472	1.00235	1.90709	2.92e-10	38	0.459173	0.927765
MMP3	-4	-2.98628	-4.24416	-1.72841	3.27e-06	39	9.71011	0.021198
CYTOR	-4	-1.1142	-1.40263	-0.825761	3.7e-14	40	2.35179	0.502672
FCGR1B	-4	-1.12356	-1.42315	-0.823967	1.98e-13	41	1.42085	0.700654
KYNU	-4	-1.04363	-1.3016	-0.785667	2.2e-15	42	2.34721	0.503537
SLC26A2	4	1.8706	1.17601	2.56519	1.3e-07	43	5.74008	0.124964
CCL18	-4	-1.41664	-1.88259	-0.950682	2.54e-09	44	2.61426	0.454996
NCF1	-4	-1.00455	-1.25949	-0.749614	1.14e-14	45	2.18709	0.534496
SOCS3	-4	-1.49352	-2.00783	-0.979207	1.26e-08	46	2.74995	0.431805
ADA	-4	-0.970829	-1.20918	-0.732476	1.43e-15	47	2.0215	0.567956
CXCR2	-4	-1.90013	-2.63167	-1.16859	3.56e-07	48	8.26481	0.0408446
BCL2A1	-4	-2.1118	-2.95809	-1.26552	1e-06	49	10.2968	0.016205
LST1	-4	-0.942055	-1.16859	-0.715517	3.63e-16	50	2.67575	0.444364
PPARGC1A	4	1.0228	0.752447	1.29316	1.22e-13	51	3.75708	0.288918
CSTA	-4	-1.27844	-1.69002	-0.866852	1.14e-09	52	4.5422	0.208557
RIPOR3	-4	-1.01599	-1.28755	-0.744434	2.25e-13	53	1.29258	0.730896
GBP5	-4	-1.23697	-1.62893	-0.845016	6.19e-10	54	3.30534	0.346901
CWH43	4	1.33143	0.887407	1.77546	4.18e-09	55	2.51119	0.473273
MNDA	-4	-2.24554	-3.18127	-1.30981	2.56e-06	56	13.7948	0.00319826
ALOX5	-4	-1.06113	-1.36265	-0.759604	5.29e-12	57	1.55534	0.669559
LILRB2	-4	-0.98289	-1.24552	-0.720261	2.21e-13	58	3.18543	0.363909
RIPOR2	-4	-0.949604	-1.19676	-0.70245	5.06e-14	59	1.32436	0.723358
AQP8	4	2.23929	1.29616	3.18243	3.26e-06	60	5.69874	0.127223
FKBP11	-4	-1.00852	-1.28986	-0.727175	2.13e-12	61	3.7658	0.287889
TLR1	-4	-1.00619	-1.28837	-0.72402	2.77e-12	62	4.26009	0.234715
SATB2	4	1.07778	0.756173	1.39939	5.09e-11	63	0.150418	0.985166
ZNF704	4	0.866979	0.659004	1.07495	3.07e-16	64	0.917565	0.821187
EXPH5	4	1.09492	0.763067	1.42678	1e-10	65	0.200648	0.977485
DERL3	-4	-0.952317	-1.20808	-0.696553	2.93e-13	66	0.421	0.935871
P2RY13	-4	-1.12934	-1.48736	-0.771325	6.31e-10	67	3.96683	0.265069
CD38	-4	-0.929191	-1.18649	-0.671892	1.46e-12	68	1.29221	0.730984
HCAR3	-4	-2.49311	-3.60304	-1.38318	1.07e-05	69	11.9381	0.00759813
CXCL2	-4	-1.31557	-1.78426	-0.846877	3.77e-08	70	0.989285	0.803845
C1orf162	-4	-0.863172	-1.08726	-0.63908	4.37e-14	71	1.54363	0.672237
FCGR1CP	-4	-0.88427	-1.12296	-0.645579	3.84e-13	72	0.446547	0.930468
PNLIPRP2	4	1.5823	0.961165	2.20343	5.95e-07	73	0.393047	0.941675
TWIST1	-4	-1.02767	-1.34929	-0.706052	3.78e-10	74	3.31844	0.345084
MGP	-4	-1.33881	-1.83338	-0.844233	1.12e-07	75	5.81503	0.120965
SELL	-4	-1.6107	-2.25477	-0.966634	9.51e-07	76	6.56855	0.0869981
MYO1F	-4	-0.960737	-1.24827	-0.673208	5.79e-11	77	4.81636	0.185749
LRRC19	4	0.86942	0.629781	1.10906	1.15e-12	78	0.390317	0.942235
CD274	-4	-1.34824	-1.85173	-0.844743	1.53e-07	79	3.74706	0.290104
STEAP4	-4	-1.28293	-1.75085	-0.815005	7.71e-08	80	7.19367	0.0659745
LRRK2	-4	-0.9488	-1.23485	-0.662753	7.97e-11	81	3.09399	0.37736
ITGAX	-4	-0.748582	-0.924335	-0.572829	6.94e-17	82	0.940972	0.815531
SOD2-OT1	-4	-0.910753	-1.17602	-0.645483	1.71e-11	83	1.11173	0.774243
RGMB	4	0.827391	0.607466	1.04732	1.66e-13	84	1.66737	0.644212
HSPA6	-4	-0.92527	-1.2004	-0.650136	4.36e-11	85	3.10712	0.375402
CALHM6	-4	-1.54807	-2.16867	-0.92747	1.01e-06	86	6.44435	0.0918832
MAOA	4	0.855882	0.617755	1.09401	1.86e-12	87	0.66054	0.882444
ICAM1	-4	-1.00352	-1.32369	-0.683357	8.08e-10	88	4.87308	0.181331
BEST4	4	1.13318	0.740729	1.52563	1.52e-08	89	2.50439	0.474499
TMEM273	-4	-0.806641	-1.01839	-0.594895	8.24e-14	90	2.97831	0.394982
TFEC	-4	-0.847837	-1.08351	-0.612161	1.78e-12	91	0.464669	0.926582
PTAFR	-4	-0.747983	-0.929163	-0.566803	5.89e-16	92	3.0497	0.384026
TLR2	-4	-0.850979	-1.09066	-0.611295	3.43e-12	93	0.804325	0.848432
PNOC	-4	-0.874109	-1.12786	-0.620355	1.46e-11	94	1.02294	0.795701
CLEC4E	-4	-0.832782	-1.06638	-0.599181	2.8e-12	95	0.865736	0.833688
CDKN2B	4	0.979509	0.66195	1.29707	1.49e-09	96	2.19362	0.533205
EPB41L4B	4	0.721543	0.54735	0.895736	4.72e-16	97	0.690363	0.875468
PDE4B	-4	-1.42588	-1.99555	-0.856221	9.3e-07	98	8.62078	0.0347817
CXCL11	-4	-2.00944	-2.90691	-1.11196	1.14e-05	99	5.11694	0.163432
IKBIP	-4	-1.07963	-1.45732	-0.701944	2.11e-08	100	6.11458	0.106167
GLCCI1	-4	-0.902464	-1.18182	-0.623105	2.43e-10	101	2.12594	0.546682
CXCL3	-4	-1.16924	-1.59895	-0.739541	9.65e-08	102	1.97177	0.578287
IL1A	-4	-0.98431	-1.31034	-0.658283	3.27e-09	103	3.65964	0.30064
IDO1	-4	-1.84458	-2.65332	-1.03583	7.81e-06	104	4.92769	0.177169
DUOX2	-4	-1.32113	-1.83728	-0.804989	5.26e-07	105	1.78444	0.618327
CCR1	-4	-1.08279	-1.46606	-0.699516	3.07e-08	106	5.33012	0.14916
SLC4A4	4	1.06896	0.693264	1.44465	2.45e-08	107	2.75129	0.431581
KMO	-4	-0.772057	-0.980997	-0.563117	4.41e-13	108	1.69699	0.637603
SELENBP1	4	0.891023	0.61466	1.16738	2.63e-10	109	1.27225	0.735732
LYPD8	4	1.17477	0.737491	1.61205	1.4e-07	110	0.289627	0.961967
CDHR1	4	1.21012	0.752188	1.66804	2.23e-07	111	5.14181	0.161703
RAMP3	-4	-0.721426	-0.903771	-0.53908	8.88e-15	112	1.33441	0.720979
ARNTL2	-4	-0.7434	-0.938908	-0.547892	9.15e-14	113	2.33255	0.506313
RGS19	-4	-0.766795	-0.97607	-0.55752	6.9e-13	114	0.57076	0.903092
SH3BGRL2	4	0.684959	0.519926	0.849992	4.13e-16	115	0.57597	0.901911
RAVER2	4	0.747379	0.546269	0.948489	3.25e-13	116	0.645378	0.88597
SAMD9L	-4	-0.891865	-1.17995	-0.603779	1.3e-09	117	2.87993	0.41051
C4BPB	-4	-0.988622	-1.33226	-0.644986	1.71e-08	118	0.726325	0.866995
FCGR2B	-4	-0.997376	-1.347	-0.647752	2.25e-08	119	4.89407	0.179721
SPAG4	-4	-0.859152	-1.13048	-0.587821	5.43e-10	120	0.630617	0.889389
EGFL6	-4	-1.1001	-1.50941	-0.690787	1.38e-07	121	4.21571	0.239094
ARHGAP9	-4	-0.899981	-1.1957	-0.60426	2.45e-09	122	2.96583	0.396924
CCL4	-4	-1.33174	-1.87338	-0.790106	1.44e-06	123	7.02663	0.0710539
TMTC1	-4	-0.757044	-0.971624	-0.542465	4.68e-12	124	1.51963	0.677748
MCEMP1	-4	-0.78236	-1.01135	-0.553365	2.14e-11	125	0.289147	0.962057
ADGRL2	-4	-0.865289	-1.14351	-0.587067	1.09e-09	126	2.58942	0.459347
FLJ32255	-4	-0.720809	-0.916803	-0.524814	5.67e-13	127	2.0987	0.552176
MMP7	-4	-1.08896	-1.49788	-0.680035	1.8e-07	128	3.0929	0.377523
BLVRA	-4	-0.711357	-0.904925	-0.517788	5.9e-13	129	1.79351	0.616348
CYRIA	-4	-0.849317	-1.12181	-0.576828	1e-09	130	3.87192	0.27563
ZNF91	4	0.744949	0.531278	0.95862	8.3e-12	131	0.385268	0.943269
CCL3L3	-4	-1.847	-2.69201	-1.00198	1.84e-05	132	9.05774	0.028533
PIM2	-4	-0.8654	-1.14892	-0.581884	2.2e-09	133	2.44058	0.486125
ODF3B	-4	-0.753522	-0.973803	-0.53324	2.02e-11	134	0.105887	0.991122
NCF2	-4	-1.40436	-1.99768	-0.811032	3.5e-06	135	10.7603	0.0130951
SERPINA3	-4	-1.0794	-1.48666	-0.672137	2.05e-07	136	0.781811	0.853813
SLC22A23	4	0.686772	0.50363	0.869914	1.99e-13	137	0.583998	0.900086
CYTH4	-4	-0.73095	-0.939575	-0.522325	6.56e-12	138	3.96473	0.265298
LGR5	4	0.868448	0.580323	1.15657	3.47e-09	139	3.46642	0.325143
IGSF9	4	0.706643	0.511094	0.902191	1.41e-12	140	1.87064	0.599685
SLC30A10	4	0.992646	0.632134	1.35316	6.79e-08	141	1.61202	0.656668
PADI2	4	1.03675	0.649652	1.42385	1.53e-07	142	0.407097	0.938773
LTF	-4	-1.01635	-1.39192	-0.640778	1.13e-07	143	4.10218	0.25064
PLCG2	-4	-0.763365	-0.994199	-0.53253	9.08e-11	144	2.3295	0.506893
EAF2	-4	-0.783163	-1.02547	-0.540854	2.38e-10	145	1.58282	0.663291
DHRS11	4	0.927449	0.601846	1.25305	2.37e-08	146	0.815158	0.845838
TRABD2A	4	0.805511	0.549879	1.06114	6.58e-10	147	0.211732	0.975674
TLCD4	4	0.773515	0.53555	1.01148	1.88e-10	148	1.24179	0.743
RIPK2	-4	-0.656749	-0.827396	-0.486102	4.59e-14	149	2.42583	0.488844
LINC00888	-4	-0.658691	-0.832614	-0.484769	1.15e-13	150	4.89092	0.179961
ACSF2	4	0.726628	0.51335	0.939905	2.43e-11	151	2.35252	0.502534
PLEKHA6	4	0.683193	0.49501	0.871376	1.11e-12	152	0.637168	0.887873
HOOK1	4	0.658869	0.484507	0.833231	1.3e-13	153	4.21346	0.239317
MYO1D	4	0.657234	0.48362	0.830848	1.17e-13	154	0.955674	0.811976
ZDHHC23	4	0.671883	0.489086	0.85468	5.85e-13	155	0.594368	0.897721
GNA15	-4	-0.792371	-1.0463	-0.53844	9.6e-10	156	2.11519	0.548847
SERPINB9	-4	-1.18031	-1.65921	-0.701406	1.36e-06	157	6.65947	0.0835813
TNFAIP2	-4	-0.865961	-1.16317	-0.568754	1.13e-08	158	4.08205	0.252739
THEMIS2	-4	-0.957575	-1.30845	-0.606704	8.84e-08	159	4.47698	0.214353
PANK3	4	0.594335	0.454549	0.734122	7.86e-17	160	3.57636	0.310993
ECSCR	-4	-0.679926	-0.869862	-0.48999	2.28e-12	161	0.719848	0.868526
CA1	4	1.43592	0.806195	2.06565	7.85e-06	162	0.252069	0.968776
LAMP3	-4	-1.32189	-1.8861	-0.757691	4.39e-06	163	5.37274	0.146451
NR5A2	4	0.656616	0.478819	0.834412	4.54e-13	164	2.18244	0.535416
GPX7	-4	-0.74868	-0.980282	-0.517079	2.36e-10	165	3.8614	0.276825
CTSH	-4	-0.787212	-1.042	-0.532424	1.4e-09	166	2.77501	0.42763
C2CD4A	-4	-1.26614	-1.80117	-0.731106	3.51e-06	167	5.87343	0.117933
CYSLTR1	-4	-0.666913	-0.852882	-0.480945	2.08e-12	168	3.46099	0.325857
DTNB-AS1	-3	-0.976114	-1.34353	-0.608694	1.92e-07	169	1.10992	0.574096
NXPE4	4	1.02091	0.625516	1.41629	4.18e-07	170	0.204909	0.976793
CCDC69	-4	-0.836271	-1.12433	-0.548209	1.27e-08	171	3.39847	0.334171
MX2	-4	-0.848857	-1.14452	-0.553198	1.83e-08	172	3.95109	0.266794
CEBPB	-4	-0.810846	-1.08445	-0.537247	6.3e-09	173	4.12793	0.247977
FZD5	4	0.659034	0.4739	0.844169	3.02e-12	174	3.42821	0.330193
PRR15	4	0.716918	0.497614	0.936223	1.48e-10	175	1.56839	0.666578
ARHGAP44	4	0.726086	0.501347	0.950825	2.42e-10	176	1.12022	0.772195
APOBEC3G	-4	-0.99431	-1.3767	-0.611919	3.46e-07	177	3.90237	0.272201
PIK3R5	-4	-0.653838	-0.836651	-0.471025	2.38e-12	178	0.551306	0.907484
ITGB2-AS1	-4	-0.839048	-1.13048	-0.547616	1.67e-08	179	0.233176	0.972064
IFIT3	-4	-1.19389	-1.69352	-0.694265	2.82e-06	180	3.31433	0.345654
ROBO1	-4	-0.969762	-1.33797	-0.601553	2.44e-07	181	3.74353	0.290523
DUSP4	-4	-0.821037	-1.10321	-0.538864	1.18e-08	182	6.65168	0.0838687
TLR8	-4	-1.24599	-1.77828	-0.713694	4.48e-06	183	7.48584	0.0579233
CMTM7	-4	-0.664726	-0.855563	-0.473889	8.67e-12	184	0.805895	0.848056
ARHGAP25	-4	-0.659125	-0.847205	-0.471044	6.48e-12	185	3.0753	0.38016
G0S2	-4	-1.7086	-2.51412	-0.903087	3.22e-05	186	14.0472	0.00284165
IL1RN	-4	-1.6227	-2.37789	-0.867498	2.54e-05	187	14.139	0.00272197
GNLY	-4	-0.770411	-1.02441	-0.516414	2.77e-09	188	2.02501	0.567232
GMFG	-4	-1.01407	-1.41172	-0.61641	5.79e-07	189	7.88351	0.0484816
VNN2	-4	-1.26833	-1.81721	-0.719456	5.93e-06	190	9.59996	0.0222914
EPHX2	4	0.84816	0.545673	1.15065	3.89e-08	191	0.248718	0.969366
CFI	-4	-1.15724	-1.64229	-0.67218	2.92e-06	192	2.13923	0.544018
ADGRA3	4	0.693151	0.481666	0.904637	1.33e-10	193	0.645086	0.886038
MADCAM1	-4	-0.65239	-0.839902	-0.464878	9.16e-12	194	1.21484	0.749447
NOD2	-4	-0.665804	-0.861291	-0.470318	2.47e-11	195	2.92188	0.403828
BATF3	-4	-0.604643	-0.764302	-0.444985	1.15e-13	196	2.08287	0.555386
CD300A	-4	-0.887803	-1.215	-0.560606	1.05e-07	197	4.59777	0.203733
FCRL5	-4	-0.898741	-1.23289	-0.564595	1.35e-07	198	3.84827	0.278321
MZB1	-4	-1.14167	-1.61976	-0.663566	2.87e-06	199	5.52162	0.137351
CTSK	-4	-1.12348	-1.59132	-0.655634	2.52e-06	200	6.93342	0.0740506
ENDOD1	4	0.662317	0.467359	0.857275	2.77e-11	201	0.175232	0.981485
SLC17A4	4	0.828878	0.535118	1.12264	3.2e-08	202	0.572275	0.902749
HSD11B2	4	0.793536	0.519667	1.06741	1.35e-08	203	3.06838	0.381202
XK	4	0.600569	0.440338	0.7608	2.04e-13	204	0.145412	0.985879
EDN3	4	0.806998	0.523309	1.09069	2.47e-08	205	0.0645285	0.995724
DUSP14	-4	-0.604851	-0.769101	-0.440601	5.29e-13	206	2.03085	0.566029
SASH3	-4	-0.722767	-0.957063	-0.488472	1.48e-09	207	0.736654	0.864551
PPP1R18	-4	-0.84144	-1.14626	-0.536622	6.29e-08	208	3.98575	0.263007
SYTL2	4	0.678897	0.470443	0.887352	1.73e-10	209	1.57766	0.664466
RTEL1-TNFRSF6B	-4	-0.777582	-1.04522	-0.509941	1.24e-08	210	3.17545	0.365358
PTGDS	-4	-0.806093	-1.09108	-0.521105	2.96e-08	211	2.64566	0.44954
LRRC75A	4	0.717589	0.484542	0.950636	1.59e-09	212	1.10378	0.776163
UCP2	-4	-0.699972	-0.923051	-0.476894	7.75e-10	213	0.917193	0.821277
ADAMTS9	-4	-0.763364	-1.02433	-0.502401	9.85e-09	214	3.15349	0.36856
PF4	-4	-0.715632	-0.950028	-0.481236	2.18e-09	215	2.44036	0.486166
IGLL5	-4	-1.03568	-1.46148	-0.609878	1.87e-06	216	5.49454	0.138966
THY1	-4	-0.619005	-0.796585	-0.441426	8.37e-12	217	1.96356	0.580004
IGHM	-4	-0.981366	-1.37499	-0.587746	1.03e-06	218	3.58762	0.309575
RAPGEFL1	4	0.62122	0.442022	0.800418	1.09e-11	219	2.87493	0.411314
TPST2	-4	-0.613225	-0.787932	-0.438519	6e-12	220	0.455921	0.928463
SNX10	-4	-0.959949	-1.3421	-0.577801	8.51e-07	221	3.86211	0.276744
P2RX7	-4	-0.800615	-1.08776	-0.513471	4.63e-08	222	3.91403	0.270898
SEMA6A	4	0.63284	0.445474	0.820207	3.59e-11	223	0.0241725	0.999008
MIR4680	3	0.689102	0.467961	0.910244	1.01e-09	224	0.591589	0.74394
NR3C2	4	0.642481	0.448545	0.836417	8.41e-11	225	0.416098	0.936897
PTPRF	4	0.618557	0.438603	0.798512	1.62e-11	226	0.999543	0.801363
CKB	4	1.02545	0.601903	1.44901	2.08e-06	227	1.38662	0.708674
CCR2	-4	-0.779775	-1.05658	-0.502972	3.36e-08	228	3.09339	0.37745
RPS6KA6	4	0.642618	0.44753	0.837705	1.07e-10	229	2.18788	0.53434
CCDC71L	-4	-0.623222	-0.806869	-0.439576	2.9e-11	230	1.36967	0.71266
CHN1	-4	-0.921296	-1.28372	-0.558874	6.28e-07	231	7.64131	0.0540367
IL18RAP	-4	-0.67464	-0.890748	-0.458532	9.44e-10	232	2.56332	0.463956
ACVR1C	4	0.738671	0.484175	0.993166	1.28e-08	233	3.12236	0.373142
ANXA10	-4	-1.04955	-1.49048	-0.608624	3.08e-06	234	0.0460383	0.997409
ERBB3	4	0.590996	0.424943	0.75705	3.04e-12	235	1.02974	0.794056
VSIG10	4	0.571803	0.417179	0.726427	4.23e-13	236	2.70623	0.43917
LCP2	-4	-1.07094	-1.52519	-0.616689	3.82e-06	237	7.31666	0.0624611
CLEC7A	-4	-1.20933	-1.74783	-0.670831	1.07e-05	238	11.2276	0.0105566
TMEM72	4	0.683056	0.460112	0.906	1.91e-09	239	1.931	0.586851
SATB2-AS1	4	0.824639	0.516442	1.13284	1.57e-07	240	3.94856	0.267072
FCN3	-4	-0.580029	-0.741719	-0.418338	2.05e-12	241	1.79197	0.616684
APBB1IP	-4	-0.84177	-1.16137	-0.522175	2.44e-07	242	5.15492	0.160798
AGT	-4	-0.755809	-1.02384	-0.487781	3.26e-08	243	1.0997	0.777146
UBD	-4	-1.06895	-1.52552	-0.612381	4.46e-06	244	0.661105	0.882312
C4BPA	-4	-0.980231	-1.38367	-0.576794	1.92e-06	245	0.622148	0.891344
CYP2J2	4	0.701235	0.465527	0.936943	5.51e-09	246	0.344454	0.951462
VAV3	4	0.669341	0.452827	0.885856	1.37e-09	247	1.73939	0.628211
PIGZ	4	0.770706	0.492678	1.04873	5.54e-08	248	1.54974	0.670838
CAPN13	4	0.689134	0.459377	0.91889	4.13e-09	249	4.10869	0.249965
FMO5	4	0.798573	0.502783	1.09436	1.21e-07	250	1.28951	0.731625
DRAM1	-4	-0.850634	-1.17809	-0.523175	3.56e-07	251	6.07782	0.107885
TPK1	-4	-0.626209	-0.818401	-0.434018	1.7e-10	252	1.3001	0.729109
GIPC2	4	0.681641	0.455315	0.907967	3.57e-09	253	1.15952	0.76273
TMEM98	4	0.653972	0.444236	0.863708	9.88e-10	254	0.602671	0.895821
LY96	-4	-1.56595	-2.3271	-0.80479	5.52e-05	255	17.1917	0.000645403
IHH	4	0.632645	0.434976	0.830315	3.54e-10	256	3.02943	0.387111
SRD5A3	-4	-0.704154	-0.945573	-0.462735	1.09e-08	257	4.23432	0.237248
BCL6	-4	-1.14408	-1.65161	-0.636551	9.95e-06	258	7.96725	0.0466935
UBE2E2	-4	-0.631512	-0.82908	-0.433944	3.73e-10	259	2.07012	0.55798
PAQR5	4	0.943047	0.556737	1.32936	1.71e-06	260	4.68567	0.196315
SLA	-4	-0.855986	-1.18988	-0.522093	5.04e-07	261	5.06965	0.166768
TMEM154	-4	-0.775698	-1.06141	-0.489982	1.03e-07	262	4.78078	0.188572
GPR65	-4	-0.934626	-1.31665	-0.552596	1.63e-06	263	6.15583	0.10427
RGCC	-4	-1.23109	-1.79377	-0.668407	1.8e-05	264	10.0851	0.0178563
BICC1	-4	-0.648164	-0.857088	-0.439239	1.2e-09	265	2.94716	0.399844
DOCK4	-4	-0.716887	-0.967668	-0.466105	2.11e-08	266	2.11914	0.548051
PDE3A	4	0.636838	0.434586	0.83909	6.77e-10	267	1.50311	0.681553
RHBDF2	-4	-0.552407	-0.703587	-0.401228	7.97e-13	268	2.17314	0.537259
RHOH	-4	-0.826808	-1.14476	-0.508852	3.46e-07	269	4.87142	0.181458
TNIP3	-4	-1.40353	-2.07178	-0.735278	3.85e-05	270	4.74341	0.191579
ABCG2	4	1.53852	0.78809	2.28895	5.86e-05	271	5.41223	0.143984
CD27	-4	-0.707793	-0.953854	-0.461732	1.72e-08	272	2.19242	0.533444
PITPNC1	-4	-0.826334	-1.14448	-0.508187	3.57e-07	273	5.65599	0.129601
CARD6	-4	-0.770197	-1.05471	-0.485681	1.12e-07	274	2.42343	0.489288
RMDN2	4	0.746904	0.476435	1.01737	6.22e-08	275	4.46312	0.215603
BNIP3	-4	-0.696078	-0.935702	-0.456454	1.24e-08	276	1.77101	0.621264
CXCL5	-4	-2.22256	-3.3889	-1.05622	0.000187797	277	8.30088	0.0401859
SLC7A5	-4	-0.828669	-1.14925	-0.508091	4.06e-07	278	5.95599	0.113771
LATS2	-4	-0.674714	-0.901884	-0.447544	5.84e-09	279	3.12465	0.372804
CAVIN3	-4	-0.692632	-0.931041	-0.454223	1.24e-08	280	4.47658	0.214389
PANK1	4	0.683186	0.449975	0.916397	9.37e-09	281	1.14159	0.767044
C4B_2	-4	-0.689392	-0.927081	-0.451703	1.31e-08	282	0.864623	0.833956
SH3RF2	4	0.584948	0.410851	0.759046	4.54e-11	283	2.76711	0.428944
TNF	-4	-0.59643	-0.778034	-0.414825	1.22e-10	284	1.32497	0.723213
TMEM158	-4	-1.06324	-1.53003	-0.596446	8.03e-06	285	6.91223	0.0747485
PPARG	4	0.700849	0.455099	0.9466	2.28e-08	286	0.816481	0.845521
MFSD4A	4	1.06894	0.597913	1.53997	8.67e-06	287	1.41596	0.701799
ICAM2	-4	-0.597119	-0.780108	-0.414131	1.6e-10	288	1.68698	0.639832
CASD1	4	0.68963	0.449897	0.929364	1.72e-08	289	1.10216	0.776552
TMEM45A	-4	-0.989565	-1.4133	-0.565826	4.71e-06	290	7.69704	0.052706
MIER3	4	0.619776	0.421786	0.817765	8.5e-10	291	2.54943	0.466424
CHST2	-4	-0.819638	-1.14023	-0.499045	5.42e-07	292	5.2771	0.152596
TSPAN11	-4	-0.576434	-0.748766	-0.404102	5.53e-11	293	1.97627	0.577346
MFNG	-4	-0.547947	-0.704093	-0.3918	6.08e-12	294	0.253211	0.968574
SIGLEC10	-4	-0.579393	-0.755164	-0.403622	1.04e-10	295	0.305603	0.958971
IFITM1	-4	-0.608743	-0.803148	-0.414338	8.4e-10	296	3.28419	0.34985
ELL2	-4	-0.735	-1.00715	-0.462844	1.2e-07	297	4.72473	0.1931
NHSL1	4	0.642551	0.426827	0.858275	5.29e-09	298	1.44535	0.69494
LOC100132062	-4	-0.617773	-0.818749	-0.416796	1.69e-09	299	2.56427	0.463788
CSF2RB	-4	-1.53378	-2.29702	-0.770539	8.19e-05	300	12.9568	0.004731
RAC2	-4	-0.830133	-1.16169	-0.498581	9.23e-07	301	4.91143	0.178399
RAB31	-4	-1.16536	-1.70301	-0.627702	2.16e-05	302	13.4379	0.0037793
TXNDC15	-4	-0.551733	-0.712635	-0.390831	1.81e-11	303	1.97239	0.578157
LRRC8C	-4	-0.543827	-0.699897	-0.387758	8.52e-12	304	2.87921	0.410626
GPR84	-4	-0.654822	-0.879154	-0.430491	1.06e-08	305	3.0165	0.389087
GPD1L	4	0.553468	0.391318	0.715618	2.23e-11	306	0.326764	0.954919
PHLPP1	4	0.521405	0.378134	0.664675	9.83e-13	307	0.148412	0.985453
NBEAL1	4	0.633719	0.421163	0.846275	5.11e-09	308	1.05155	0.78878
VAMP5	-4	-0.605377	-0.800696	-0.410058	1.24e-09	309	0.530236	0.9122
NIBAN1	-4	-1.01943	-1.46992	-0.568931	9.2e-06	310	6.5572	0.0874336
TRIM2	4	0.53295	0.381627	0.684273	5.1e-12	311	2.44124	0.486003
TCEA3	4	0.685056	0.440116	0.929996	4.21e-08	312	1.94997	0.582856
APPL2	4	0.609159	0.410732	0.807585	1.78e-09	313	4.0099	0.260397
CLEC4A	-4	-0.681213	-0.924279	-0.438146	3.95e-08	314	5.97594	0.112787
GUCY1B1	-4	-0.744462	-1.02671	-0.462212	2.35e-07	315	2.80432	0.422789
CYTIP	-4	-1.14468	-1.67335	-0.616011	2.2e-05	316	9.01194	0.0291326
HHEX	-4	-0.622955	-0.830852	-0.415057	4.28e-09	317	2.37752	0.497832
GUCY2C	4	0.590943	0.40262	0.779267	7.74e-10	318	1.35153	0.716935
TREM1	-4	-1.30938	-1.94063	-0.678128	4.79e-05	319	13.0754	0.00447632
ZNF703	4	0.52261	0.375796	0.669423	3.02e-12	320	0.403481	0.939523
NNMT	-4	-1.50761	-2.26271	-0.752516	9.11e-05	321	17.0645	0.00068548
FGD2	-4	-0.550567	-0.715168	-0.385965	5.53e-11	322	0.864444	0.833999
FCN1	-4	-0.912213	-1.3004	-0.524023	4.11e-06	323	6.73702	0.0807693
SLC26A3	4	0.643797	0.421405	0.866188	1.4e-08	324	0.606137	0.895026
CARD8-AS1	-4	-0.626801	-0.838758	-0.414845	6.79e-09	325	1.65316	0.647398
TSPAN2	-4	-0.636593	-0.854978	-0.418208	1.11e-08	326	0.681773	0.877483
IFFO1	-4	-0.556867	-0.726277	-0.387457	1.17e-10	327	0.541866	0.909602
SEPTIN6	-4	-0.760462	-1.05587	-0.465052	4.52e-07	328	3.82427	0.281075
ACKR4	-4	-0.86253	-1.22122	-0.503844	2.44e-06	329	0.167939	0.982591
LMO2	-4	-0.615574	-0.82151	-0.409637	4.67e-09	330	2.68337	0.443061
LYN	-4	-0.714645	-0.982049	-0.447242	1.62e-07	331	4.06807	0.254207
IRF7	-4	-0.545576	-0.70833	-0.382823	5.03e-11	332	0.345207	0.951314
IGFLR1	-4	-0.522623	-0.671585	-0.373662	6.14e-12	333	1.93431	0.586153
RILPL2	-4	-0.767059	-1.06749	-0.466631	5.61e-07	334	6.69704	0.0822075
CD55	-4	-0.902149	-1.28642	-0.517877	4.2e-06	335	5.05238	0.168002
HSD11B1	-4	-0.78905	-1.10471	-0.473388	9.62e-07	336	5.73974	0.124983
BDH1	4	0.578335	0.392871	0.763799	9.85e-10	337	2.49875	0.475517
ZBTB7C	4	0.688117	0.43452	0.941714	1.05e-07	338	2.24401	0.523332
C1orf54	-4	-0.631299	-0.85044	-0.412157	1.64e-08	340	4.27596	0.233166
KLHL29	-4	-0.613874	-0.822246	-0.405501	7.73e-09	341	0.37007	0.946354
SP140	-4	-0.708473	-0.97633	-0.440615	2.17e-07	342	4.11326	0.249491
GPSM3	-4	-0.559752	-0.735457	-0.384047	4.27e-10	343	1.35024	0.71724
IFNG	-4	-0.741063	-1.02955	-0.452577	4.78e-07	344	1.81296	0.612118
ST3GAL5	-4	-0.52178	-0.674098	-0.369461	1.89e-11	345	0.236829	0.971436
COL18A1	-4	-0.698091	-0.960267	-0.435915	1.8e-07	346	4.53375	0.2093
CNTN3	4	0.975304	0.54062	1.40999	1.09e-05	347	4.56574	0.206501
FAM20C	-4	-0.609987	-0.817657	-0.402317	8.56e-09	348	3.09015	0.377934
ACSL1	-4	-0.984309	-1.42494	-0.543678	1.2e-05	349	6.07217	0.108151
MLKL	-4	-0.6504	-0.883587	-0.417213	4.59e-08	350	4.70192	0.194971
CASP6	4	0.544766	0.377195	0.712337	1.87e-10	351	0.932004	0.817699
NRARP	4	0.644346	0.414746	0.873945	3.79e-08	352	1.32939	0.722167
SAMSN1	-4	-1.3129	-1.95885	-0.666944	6.79e-05	353	11.6422	0.00871476
BATF	-4	-0.506825	-0.651193	-0.362458	5.95e-12	354	2.62936	0.452366
IFITM2	-4	-0.871957	-1.24381	-0.500108	4.31e-06	355	9.87555	0.0196542
XAF1	-4	-0.703253	-0.970085	-0.436421	2.4e-07	356	1.629	0.652832
AXIN2	4	0.58092	0.390142	0.771698	2.4e-09	357	1.21858	0.748551
CERS6	4	0.517832	0.366185	0.669479	2.19e-11	358	2.40216	0.493232
TCIRG1	-4	-0.495927	-0.63411	-0.357744	2.01e-12	359	3.69367	0.296499
SLC2A3	-4	-0.946129	-1.36547	-0.526792	9.77e-06	360	8.61997	0.0347945
CMTM4	4	0.555528	0.379351	0.731706	6.4e-10	361	0.764272	0.857992
CST7	-4	-0.567427	-0.751062	-0.383792	1.39e-09	362	1.8622	0.601494
DPEP2	-4	-0.531069	-0.692402	-0.369736	1.11e-10	363	1.68047	0.641285
NCF4	-4	-0.662637	-0.906462	-0.418812	1e-07	364	3.4068	0.333053
PLEKHO1	-4	-0.711192	-0.985439	-0.436944	3.72e-07	365	3.79432	0.284548
PKIB	4	0.920425	0.515517	1.32533	8.38e-06	366	4.87721	0.181013
PCOLCE	-4	-0.671103	-0.920369	-0.421836	1.31e-07	367	4.3604	0.225085
CD86	-4	-0.993773	-1.44493	-0.542614	1.58e-05	368	8.64524	0.0343991
VLDLR	4	0.702827	0.433042	0.972611	3.29e-07	369	0.974486	0.807425
RAB24	-4	-0.512698	-0.664007	-0.361389	3.11e-11	370	2.54486	0.467238
UGT2A3	4	1.59096	0.765763	2.41616	0.000157613	371	5.34664	0.148104
TNFAIP3	-4	-0.565182	-0.750128	-0.380236	2.1e-09	372	3.07033	0.380908
ADGRE2	-4	-1.1601	-1.71701	-0.603195	4.45e-05	373	9.82355	0.0201271
RHOU	4	0.697423	0.429592	0.965254	3.33e-07	374	3.13471	0.371318
VNN1	-4	-1.11402	-1.6435	-0.584528	3.73e-05	375	0.988782	0.803966
EVI2B	-4	-1.15227	-1.70583	-0.598721	4.51e-05	376	9.82349	0.0201277
ENG	-4	-0.760929	-1.06964	-0.45222	1.36e-06	377	7.39623	0.0602856
ERBB2	4	0.518089	0.361371	0.674807	9.21e-11	378	0.0431461	0.997647
CA12	4	0.79342	0.464163	1.12268	2.32e-06	379	0.773152	0.855877
NINJ1	-4	-0.512959	-0.666526	-0.359393	5.87e-11	380	1.20332	0.752208
CASP4	-4	-0.563934	-0.749788	-0.378081	2.73e-09	381	1.9386	0.585249
CAPN5	4	0.500542	0.354381	0.646702	1.92e-11	382	1.67673	0.642121
JAM2	-4	-0.571867	-0.762842	-0.380893	4.38e-09	383	1.13485	0.768669
MOGAT2	4	0.80182	0.466369	1.13727	2.8e-06	384	1.08547	0.780583
VNN3P	-4	-0.524058	-0.685375	-0.362741	1.93e-10	385	1.73675	0.628794
PTGS2	-4	-2.09847	-3.24475	-0.952183	0.000333161	386	13.4397	0.00377606
ZNRF3	4	0.580432	0.383694	0.777169	7.36e-09	387	0.399864	0.940271
OAF	4	0.547557	0.371359	0.723756	1.12e-09	388	3.89921	0.272555
FGFR3	4	0.806646	0.467415	1.14588	3.15e-06	389	5.19973	0.157743
ANKRD36BP2	-4	-0.649757	-0.890522	-0.408992	1.23e-07	390	2.62809	0.452587
WDR54	-4	-0.489016	-0.629036	-0.348996	7.64e-12	391	0.466057	0.926283
FCGR2C	-4	-0.768206	-1.08479	-0.451624	1.97e-06	392	6.49413	0.0898942
ACOX1	4	0.62607	0.398669	0.853472	6.81e-08	393	4.52115	0.210411
RAB34	-4	-0.64349	-0.882132	-0.404849	1.26e-07	394	3.35485	0.340082
WARS1	-4	-1.16784	-1.7366	-0.599087	5.71e-05	395	12.4892	0.0058821
ATP8B1	4	0.484748	0.344762	0.624734	1.14e-11	396	1.78084	0.619113
NXPE1	4	0.766655	0.449297	1.08401	2.19e-06	397	1.29093	0.731289
LOC728392	-4	-0.515439	-0.675042	-0.355836	2.46e-10	398	0.533664	0.911436
PCLO	4	0.548715	0.367709	0.729721	2.82e-09	399	1.89754	0.593942
CA2	4	0.769357	0.449254	1.08946	2.47e-06	400	1.54609	0.671674
TGM2	-4	-0.855569	-1.23002	-0.481117	7.53e-06	401	2.9305	0.402465
NAPEPLD	4	0.510829	0.353457	0.668201	1.99e-10	402	0.972446	0.807919
ZNF664-RFLNA	4	0.560661	0.371706	0.749615	6.04e-09	403	2.96573	0.396938
PSMB8-AS1	-4	-0.562691	-0.752972	-0.37241	6.79e-09	404	1.21931	0.748378
PEX11A	4	0.519998	0.356607	0.683388	4.44e-10	405	3.55509	0.313687
ADGRG3	-4	-0.484083	-0.625297	-0.342869	1.83e-11	406	2.88901	0.409056
PRDX4	-4	-0.514656	-0.675179	-0.354134	3.3e-10	407	4.88068	0.180746
CLYBL	4	0.567907	0.373053	0.762761	1.11e-08	408	1.39327	0.707113
TMEM71	-4	-0.926966	-1.34865	-0.505287	1.64e-05	409	11.3076	0.0101738
GPR183	-4	-0.975266	-1.42746	-0.523073	2.37e-05	410	6.41688	0.0929988
A1CF	4	0.64241	0.400124	0.884697	2.03e-07	411	0.520657	0.91433
IGSF3	4	0.514443	0.352858	0.676027	4.38e-10	412	1.92031	0.589111
AIM2	-4	-0.963082	-1.40799	-0.51817	2.21e-05	413	5.27084	0.153006
DYSF	-4	-0.483774	-0.62638	-0.341168	2.95e-11	414	1.89739	0.593974
IL15RA	-4	-0.481087	-0.622076	-0.340098	2.26e-11	415	0.654516	0.883846
CD52	-4	-0.672459	-0.934436	-0.410481	4.88e-07	416	1.15737	0.763247
SRPX2	-4	-0.580325	-0.78417	-0.37648	2.41e-08	417	3.03584	0.386132
CLMN	4	0.599001	0.383263	0.814738	5.27e-08	418	0.462585	0.927031
MYO1A	4	0.711771	0.424611	0.998932	1.19e-06	419	0.446951	0.930382
CYYR1	-4	-0.74808	-1.05823	-0.437927	2.27e-06	420	4.81091	0.186179
OLFML2B	-4	-0.513712	-0.675629	-0.351796	5.02e-10	421	3.0136	0.389533
AIF1	-4	-0.777217	-1.10621	-0.448229	3.65e-06	422	8.47513	0.037148
BASP1	-4	-1.41076	-2.14075	-0.680776	0.00015199	423	18.619	0.000327749
TRIB2	-4	-0.977413	-1.43389	-0.520932	2.71e-05	424	6.31887	0.0970863
TIMP1	-4	-1.06326	-1.57414	-0.552384	4.52e-05	425	11.0548	0.0114334
LAYN	-4	-0.455	-0.580526	-0.329474	1.21e-12	426	0.345969	0.951163
AKAP1	4	0.460461	0.331076	0.589847	3.05e-12	427	1.72001	0.632494
MAGI3	4	0.482596	0.339022	0.62617	4.46e-11	428	0.770918	0.85641
FCGR2A	-4	-1.30242	-1.96534	-0.639489	0.000117812	429	16.2014	0.00103109
SOCS1	-4	-0.823173	-1.18295	-0.463394	7.31e-06	430	3.08119	0.379276
TFCP2L1	4	0.734499	0.430646	1.03835	2.16e-06	431	2.11054	0.549784
CSGALNACT1	-4	-1.08271	-1.60732	-0.558096	5.23e-05	432	10.0407	0.0182233
THBD	-4	-1.10536	-1.64447	-0.566259	5.85e-05	433	10.0752	0.017938
EFNA1	4	0.593599	0.378349	0.80885	6.48e-08	434	1.61163	0.656756
CYBC1	-4	-0.498063	-0.652725	-0.343401	2.76e-10	435	0.171614	0.982036
PECAM1	-4	-1.11557	-1.66197	-0.56917	6.29e-05	436	10.8514	0.0125569
CBR3	-4	-0.655546	-0.91055	-0.400542	4.69e-07	437	4.2538	0.23533
C3AR1	-4	-0.649558	-0.901154	-0.397961	4.19e-07	438	4.35908	0.22521
DDC	4	0.645971	0.396526	0.895415	3.86e-07	439	1.38237	0.709673
FOXQ1	-4	-0.94037	-1.37745	-0.503285	2.48e-05	440	4.03477	0.257734
ISG20	-4	-0.599211	-0.819436	-0.378987	9.67e-08	441	3.1853	0.363928
PDK1	-4	-0.547002	-0.734366	-0.359637	1.05e-08	442	0.915954	0.821576
IRAK3	-4	-0.531975	-0.709775	-0.354175	4.51e-09	443	0.799288	0.849637
ACVR1B	4	0.476524	0.334044	0.619004	5.56e-11	444	1.91441	0.59036
VIL1	4	0.538138	0.356277	0.72	6.65e-09	445	2.3918	0.495163
HOXA5	4	0.649812	0.39671	0.902913	4.85e-07	446	1.86997	0.599829
ME1	-4	-0.750727	-1.0681	-0.433349	3.55e-06	447	3.10987	0.374994
UGT1A8	4	1.30881	0.636177	1.98144	0.000136898	448	8.38748	0.038647
TPST1	-4	-0.48637	-0.635586	-0.337154	1.68e-10	449	1.96962	0.578736
LOC101928274	3	0.702924	0.415573	0.990275	1.63e-06	451	0.402392	0.817752
RPL22L1	-4	-0.559055	-0.754726	-0.363384	2.15e-08	452	2.5717	0.462472
MTCL1	-4	-0.669462	-0.935583	-0.403342	8.2e-07	453	2.69058	0.44183
PXMP2	4	0.560387	0.362781	0.757992	2.73e-08	454	2.77042	0.428392
MAGI1	4	0.464015	0.327698	0.600331	2.53e-11	455	1.82074	0.610432
NDRG2	4	0.542653	0.356206	0.7291	1.17e-08	456	1.15259	0.764395
MAML3	4	0.516981	0.346879	0.687083	2.57e-09	457	1.56016	0.668456
ADGRL4	-4	-1.07002	-1.59284	-0.547202	6.04e-05	458	9.67813	0.02151
CHST15	-4	-1.11976	-1.6748	-0.564716	7.68e-05	459	11.3311	0.0100638
CLDN1	-4	-0.740283	-1.05334	-0.427226	3.57e-06	460	2.97191	0.395976
CPA6	4	0.58141	0.369719	0.793101	7.32e-08	461	3.43528	0.329253
PRDM1	-4	-0.665224	-0.930481	-0.399967	8.86e-07	462	1.05712	0.787433
B3GALT5	4	0.630516	0.387171	0.873861	3.81e-07	463	0.332888	0.953729
GATA6	4	0.525172	0.349086	0.701258	5.05e-09	464	0.969092	0.80873
SLC6A6	-4	-0.997351	-1.47507	-0.519629	4.28e-05	465	6.36706	0.0950553
PKIA	-4	-0.591963	-0.811019	-0.372907	1.18e-07	466	3.29786	0.347941
PFKFB2	4	0.529139	0.350117	0.70816	6.91e-09	467	3.10601	0.375568
C1orf226	4	0.525162	0.348639	0.701684	5.51e-09	468	1.03452	0.792899
ZBP1	-4	-0.523996	-0.699933	-0.348059	5.3e-09	469	1.81743	0.611149
HOXD1	4	0.563327	0.362103	0.764551	4.09e-08	470	0.309179	0.958293
FAP	-4	-0.734856	-1.04596	-0.423749	3.66e-06	471	6.84618	0.0769654
PLA2G12A	4	0.455739	0.322854	0.588624	1.79e-11	472	2.1127	0.549347
NOS2	-4	-0.793644	-1.14273	-0.444561	8.35e-06	473	2.37706	0.497919
SAMD13	4	0.680361	0.403699	0.957024	1.44e-06	474	3.29484	0.348361
KLK1	4	0.611578	0.378811	0.844345	2.61e-07	475	3.62605	0.304779
CYP4F12	4	0.580161	0.367483	0.792839	8.96e-08	476	0.270421	0.965492
MARCHF1	-4	-0.56778	-0.772648	-0.362911	5.58e-08	477	0.730126	0.866096
ILDR1	4	0.583287	0.36824	0.798334	1.06e-07	479	0.475501	0.92424
PLEK	-4	-1.01864	-1.51261	-0.524676	5.3e-05	480	14.4445	0.00235847
KIAA0930	-4	-0.454154	-0.586796	-0.321511	1.94e-11	481	1.21371	0.749717
AUTS2	4	0.575462	0.365048	0.785875	8.31e-08	482	4.77578	0.188972
RGS1	-4	-0.925393	-1.36067	-0.490117	3.09e-05	484	1.70293	0.636283
LRRC31	4	0.61213	0.377792	0.846467	3.06e-07	485	1.36134	0.714622
AZGP1	-4	-0.621001	-0.861309	-0.380693	4.09e-07	486	1.22818	0.746254
PTP4A1	4	0.509139	0.340454	0.677823	3.3e-09	487	1.0199	0.796436
AKAP7	4	0.588063	0.368606	0.807519	1.5e-07	488	1.82401	0.609725
GATA6-AS1	4	0.613376	0.377577	0.849175	3.43e-07	489	1.64657	0.648877
IFITM3	-4	-0.6967	-0.986196	-0.407205	2.4e-06	490	7.32254	0.0622978
HAPLN3	-4	-0.461308	-0.600112	-0.322504	7.33e-11	491	2.34258	0.504413
ENTPD1	-4	-0.745659	-1.06705	-0.424273	5.43e-06	492	6.91543	0.0746426
RAB40B	4	0.573669	0.362499	0.78484	1.01e-07	493	1.49534	0.683347
CNNM4	4	0.532703	0.347716	0.717691	1.66e-08	494	0.822239	0.844141
PPP2R3A	4	0.554045	0.35477	0.753319	5.06e-08	495	3.93918	0.268107
VAMP1	-4	-0.545807	-0.739795	-0.35182	3.5e-08	496	2.01962	0.568345
MICB	-4	-0.724745	-1.03404	-0.415452	4.38e-06	497	3.65883	0.30074
HNF4G	4	0.617236	0.376753	0.857719	4.89e-07	498	0.969247	0.808693
CD72	-4	-0.674341	-0.95165	-0.397032	1.88e-06	499	0.795281	0.850596
SLFN11	-4	-0.730623	-1.04417	-0.417077	4.95e-06	500	5.99733	0.11174
GNG11	-4	-0.885025	-1.29801	-0.472044	2.67e-05	501	10.2184	0.0167981
MMP1	-4	-2.35981	-3.71187	-1.00775	0.000624321	502	13.8463	0.00312194
KCNK5	4	0.559171	0.355618	0.762724	7.28e-08	503	1.12696	0.770571
GPR68	-4	-0.42773	-0.546705	-0.308755	1.84e-12	504	2.26563	0.519137
CD300LF	-4	-0.550662	-0.748852	-0.352472	5.16e-08	505	1.72026	0.632438
AHCYL2	4	0.543355	0.349389	0.737321	4.01e-08	506	1.09476	0.778339
P2RX5	-4	-0.675797	-0.955113	-0.396481	2.12e-06	507	2.23411	0.525261
MYORG	4	0.519491	0.340772	0.698211	1.22e-08	508	1.63019	0.652563
PSMB9	-4	-0.607091	-0.842397	-0.371786	4.27e-07	509	2.1002	0.551872
CARD16	-4	-0.545868	-0.741807	-0.349929	4.75e-08	510	2.51371	0.472819
KLF5	4	0.442095	0.312635	0.571555	2.18e-11	511	1.83526	0.607292
LAT2	-4	-0.783979	-1.13378	-0.43418	1.12e-05	512	7.03741	0.070715
RNF183	-4	-0.611276	-0.849877	-0.372674	5.13e-07	513	0.96022	0.810876
APOL3	-4	-0.64652	-0.907972	-0.385068	1.26e-06	514	4.50633	0.211726
RBPMS	-4	-1.00466	-1.49753	-0.511781	6.47e-05	515	9.63809	0.0219067
PTPN21	4	0.470794	0.322459	0.619128	4.95e-10	516	1.32832	0.722419
CFP	-4	-0.484451	-0.641976	-0.326927	1.66e-09	517	2.18081	0.535738
GBP1	-4	-1.0968	-1.64932	-0.544286	9.99e-05	518	6.42835	0.0925314
BTK	-4	-0.637497	-0.893951	-0.381043	1.1e-06	519	4.52974	0.209653
EVI2A	-4	-0.99692	-1.48529	-0.508546	6.31e-05	520	8.32465	0.0397577
ZEB1	-4	-0.53894	-0.731891	-0.34599	4.39e-08	521	1.61863	0.655172
CCL11	-4	-0.936231	-1.38569	-0.486768	4.45e-05	522	4.40482	0.220938
MBOAT1	4	0.450682	0.314304	0.58706	9.36e-11	524	0.738733	0.864058
SLC25A23	4	0.490795	0.328372	0.653218	3.17e-09	525	0.644933	0.886073
EMILIN2	-4	-0.46971	-0.618733	-0.320687	6.51e-10	526	1.13504	0.768623
ADCY6	4	0.439835	0.309796	0.569875	3.37e-11	528	3.61871	0.305689
CSF3R	-4	-1.12599	-1.70051	-0.551473	0.00012238	529	14.2712	0.00255833
SOWAHA	4	0.74615	0.417289	1.07501	8.71e-06	530	2.28057	0.516254
NABP1	-4	-0.561373	-0.770844	-0.351902	1.5e-07	531	1.46813	0.689645
C1orf216	-4	-0.456939	-0.599114	-0.314764	2.99e-10	532	1.75047	0.625771
PFKFB3	-4	-0.99522	-1.48598	-0.50446	7.05e-05	533	11.6226	0.00879449
GALNT12	4	0.604517	0.366581	0.842453	6.37e-07	534	0.522096	0.914011
SLC16A4	-4	-0.854044	-1.25404	-0.454051	2.85e-05	535	0.59251	0.898145
DCHS1	-4	-0.477425	-0.633288	-0.321561	1.93e-09	536	1.61676	0.655595
BIRC3	-4	-0.660025	-0.934423	-0.385628	2.42e-06	537	0.261061	0.967177
C2orf88	4	0.705798	0.401341	1.01025	5.53e-06	538	2.69886	0.44042
MS4A6A	-4	-0.50749	-0.683658	-0.331322	1.64e-08	540	3.3036	0.347141
TMEM256-PLSCR3	-4	-0.395504	-0.499345	-0.291663	8.33e-14	541	0.10839	0.990812
IL10RA	-4	-0.802761	-1.17064	-0.434883	1.9e-05	542	6.60605	0.0855727
UGT8	4	0.482252	0.321897	0.642606	3.76e-09	543	2.45756	0.48301
FUT8	-4	-0.554375	-0.761508	-0.347242	1.56e-07	544	2.23793	0.524515
MIR1182	-3	-0.521091	-0.706874	-0.335308	3.85e-08	545	1.09294	0.578991
KRT23	-4	-0.491699	-0.658507	-0.32489	7.59e-09	546	0.956466	0.811784
IGFBP5	-4	-1.41598	-2.18196	-0.650009	0.000290986	547	13.5173	0.00364148
TNFAIP6	-4	-1.5012	-2.32241	-0.679985	0.000339852	548	15.6868	0.00131459
USP30	4	0.441052	0.306646	0.575458	1.26e-10	549	2.24733	0.522686
HLX	-4	-0.519023	-0.704433	-0.333613	4.1e-08	550	4.49131	0.213067
PMM1	4	0.446021	0.307683	0.58436	2.63e-10	551	1.82101	0.610374
GIMAP4	-4	-0.720739	-1.03762	-0.403857	8.28e-06	552	4.28901	0.2319
CD163	-4	-0.926708	-1.37755	-0.475871	5.61e-05	553	7.49	0.0578159
NECTIN3	4	0.495776	0.324985	0.666566	1.27e-08	554	2.35609	0.50186
AGAP1	4	0.430192	0.301967	0.558417	4.84e-11	555	1.92987	0.58709
IQCG	-4	-0.500503	-0.674735	-0.326271	1.8e-08	556	4.14076	0.246661
DYRK2	4	0.461421	0.312372	0.61047	1.3e-09	557	0.752167	0.86087
CCL2	-4	-1.23844	-1.89331	-0.583581	0.000210071	558	12.0355	0.00726256
WASL	4	0.400269	0.29018	0.510357	1.03e-12	559	5.67259	0.128672
HMGA2	4	0.562823	0.346714	0.778933	3.32e-07	560	1.35194	0.716837
LDLRAD3	-4	-0.659663	-0.9389	-0.380426	3.65e-06	561	7.32309	0.0622825
OVOS2	-4	-0.631809	-0.892976	-0.370642	2.12e-06	562	2.61491	0.454882
LINC-PINT	-4	-0.508048	-0.688772	-0.327323	3.59e-08	563	0.125729	0.98858
ECH1	4	0.421105	0.296473	0.545737	3.54e-11	564	0.777736	0.854785
GPR160	4	0.528186	0.333424	0.722948	1.06e-07	565	3.58507	0.309895
CDX2	4	0.664206	0.380475	0.947937	4.47e-06	567	4.43825	0.217864
CPXM1	-4	-0.526879	-0.72117	-0.332587	1.07e-07	568	2.56422	0.463797
CLEC1A	-4	-0.455893	-0.604103	-0.307683	1.65e-09	569	4.09753	0.251123
XBP1	-4	-0.429672	-0.560969	-0.298375	1.42e-10	570	1.80837	0.613115
CTDSPL	4	0.470452	0.311144	0.629761	7.13e-09	571	0.723528	0.867656
CES3	4	0.502075	0.32208	0.68207	4.58e-08	572	0.248035	0.969486
CHST11	-4	-0.670254	-0.960289	-0.380219	5.92e-06	573	6.24914	0.100099
ARSD	4	0.523155	0.32913	0.71718	1.26e-07	574	0.99048	0.803556
FAM110C	4	0.488781	0.31676	0.660802	2.56e-08	575	1.61925	0.655032
TESC	-4	-0.497776	-0.675679	-0.319873	4.16e-08	576	1.2141	0.749624
PTPN7	-4	-0.513395	-0.70167	-0.32512	9.07e-08	577	1.11445	0.773586
AKAP9	4	0.434191	0.297576	0.570807	4.69e-10	578	3.20317	0.361349
IL18R1	-4	-0.48274	-0.651374	-0.314107	2.02e-08	579	0.412499	0.937649
DEGS1	-4	-0.490313	-0.663962	-0.316663	3.13e-08	580	2.43185	0.487734
SERINC5	4	0.462171	0.306887	0.617456	5.43e-09	581	2.00959	0.570418
C9orf24	4	0.489205	0.316131	0.66228	3.03e-08	582	1.02816	0.794437
DSE	-4	-1.01771	-1.53571	-0.499703	0.000117792	583	10.9232	0.0121484
STOM	-4	-0.665431	-0.953989	-0.376873	6.19e-06	584	3.12782	0.372334
CIBAR1	-4	-0.465017	-0.622648	-0.307386	7.38e-09	585	1.57597	0.664851
PLXNC1	-4	-0.802015	-1.18009	-0.423939	3.21e-05	586	5.29882	0.151179
SSTR1	4	0.628338	0.363793	0.892884	3.24e-06	587	0.566471	0.904063
TMEM168	4	0.404117	0.285451	0.522783	2.48e-11	588	1.34696	0.718014
GYG1	-4	-0.3925	-0.503774	-0.281227	4.73e-12	589	0.966861	0.80927
IMPA2	4	0.506052	0.320435	0.69167	9.12e-08	590	1.43414	0.697553
FIBIN	-4	-0.754628	-1.10298	-0.406272	2.18e-05	591	5.78309	0.122654
C3	-4	-0.707481	-1.02531	-0.389657	1.28e-05	592	0.886039	0.828795
SLC44A3	4	0.471964	0.308307	0.63562	1.58e-08	593	0.864796	0.833914
TSPAN6	4	0.509413	0.321208	0.697617	1.13e-07	594	0.632617	0.888927
ACAT1	4	0.517495	0.323984	0.711006	1.59e-07	595	1.69556	0.637921
IFNAR2	-4	-0.444196	-0.589792	-0.298601	2.24e-09	596	1.49995	0.682282
HCK	-4	-1.0171	-1.53803	-0.496179	0.000129808	597	13.5178	0.00364072
SMIM14	4	0.440456	0.296834	0.584079	1.85e-09	598	1.47507	0.688036
FRYL	4	0.431492	0.293671	0.569312	8.45e-10	599	3.53689	0.316009
HK3	-4	-0.387451	-0.496696	-0.278207	3.62e-12	600	0.337522	0.952824
TDO2	-4	-1.23509	-1.89924	-0.570943	0.000267529	601	7.22245	0.0651357
OCLN	4	0.538077	0.329705	0.746448	4.17e-07	602	4.34586	0.226458
ABAT	4	0.574564	0.341771	0.807358	1.32e-06	603	3.03505	0.386253
SNORD89	-4	-0.41974	-0.551243	-0.288237	3.95e-10	604	1.74402	0.627192
TDP2	4	0.560997	0.336947	0.785048	9.22e-07	605	4.55083	0.207801
TSPAN7	4	0.574407	0.341521	0.807294	1.34e-06	606	3.03873	0.385693
STAP2	4	0.572256	0.340606	0.803905	1.29e-06	607	4.51992	0.21052
PKHD1L1	-4	-0.480712	-0.652826	-0.308597	4.4e-08	608	1.0986	0.777413
GADD45B	-4	-0.573547	-0.807062	-0.340033	1.48e-06	609	4.23132	0.237545
TUBB6	-4	-0.952036	-1.43427	-0.4698	0.000109113	610	11.3059	0.0101817
SLC16A9	4	0.912554	0.456167	1.36894	8.89e-05	611	0.577206	0.90163
RASSF5	-4	-0.759503	-1.11554	-0.403469	2.9e-05	612	6.65105	0.083892
ERMP1	4	0.430519	0.290304	0.570733	1.77e-09	613	2.03585	0.564999
DSP	4	0.409246	0.282998	0.535495	2.11e-10	614	3.68533	0.297508
SPHK1	-4	-0.595776	-0.845348	-0.346203	2.89e-06	615	7.49342	0.0577278
PROM2	4	0.494535	0.311285	0.677785	1.23e-07	616	2.18095	0.535709
IL4I1	-4	-0.498129	-0.683747	-0.312511	1.44e-07	617	4.63819	0.20029
LY86	-4	-0.469114	-0.635727	-0.302502	3.42e-08	618	0.755922	0.859978
NDUFA10	4	0.443477	0.29372	0.593235	6.47e-09	619	0.920382	0.820507
LAMA5	-4	-0.416802	-0.549322	-0.284282	7.07e-10	620	0.685022	0.876721
CSGALNACT2	-4	-0.740666	-1.08595	-0.395383	2.62e-05	621	6.06345	0.108563
CD53	-4	-1.00353	-1.52201	-0.485047	0.000148521	623	10.9292	0.0121148
ITGB2	-4	-0.985711	-1.49252	-0.478904	0.000137837	624	9.07745	0.0282786
STAT4	-4	-0.511719	-0.706923	-0.316514	2.78e-07	625	2.32492	0.507764
CLDN23	4	0.541307	0.326357	0.756258	7.98e-07	626	1.11184	0.774217
PCK2	4	0.509942	0.315388	0.704495	2.79e-07	627	0.63929	0.887382
DNAJB9	-4	-0.471108	-0.640217	-0.301999	4.76e-08	628	1.27403	0.735308
SUCLG2	4	0.391709	0.274806	0.508612	5.12e-11	629	0.487031	0.921731
MCTP1	-4	-0.851638	-1.27116	-0.432116	6.93e-05	630	6.94761	0.0735864
CORO1A	-4	-0.755761	-1.11233	-0.399187	3.26e-05	631	4.7254	0.193045
SLC15A3	-4	-0.569836	-0.80404	-0.335632	1.85e-06	632	7.87582	0.0486491
SNN	-4	-0.568549	-0.802269	-0.33483	1.86e-06	633	3.71522	0.293903
ZNF844	4	0.390546	0.274023	0.50707	5.06e-11	634	2.73732	0.433922
PLCE1	4	0.59662	0.343992	0.849248	3.68e-06	635	0.81679	0.845447
MYCT1	-4	-0.475684	-0.648754	-0.302614	7.17e-08	636	0.616657	0.892609
TYROBP	-4	-1.01084	-1.53658	-0.485094	0.000164303	637	16.761	0.000791412
MAP3K21	4	0.454554	0.295086	0.614022	2.31e-08	638	0.381063	0.944126
ELMO1	-4	-0.534484	-0.746908	-0.322061	8.16e-07	639	1.86376	0.601159
SPECC1L-ADORA2A	-4	-0.423549	-0.562767	-0.28433	2.48e-09	640	2.14699	0.542464
PRAF2	-4	-0.369567	-0.473315	-0.265819	2.92e-12	641	1.38503	0.709048
PLA2G7	-4	-0.920126	-1.38695	-0.453302	0.00011193	642	6.67296	0.0830853
PPP1R9A	4	0.527124	0.319178	0.735069	6.75e-07	643	2.66552	0.446118
STMN3	-4	-0.459831	-0.623493	-0.29617	3.65e-08	644	0.33125	0.954048
SLC41A1	-4	-0.422804	-0.562152	-0.283456	2.73e-09	645	2.81964	0.420277
GNB5	-4	-0.440545	-0.59179	-0.289299	1.14e-08	646	2.82474	0.419443
AMPD2	-4	-0.394917	-0.516222	-0.273612	1.76e-10	647	1.67303	0.642947
GZMK	-4	-0.597109	-0.852028	-0.34219	4.41e-06	648	1.95171	0.582489
ZG16	4	0.792699	0.408615	1.17678	5.23e-05	649	4.24088	0.236601
ERFE	-4	-0.464731	-0.632379	-0.297083	5.54e-08	650	3.83214	0.28017
PTPRD	4	0.462794	0.296385	0.629204	5.02e-08	651	0.763678	0.858133
SLFN12	-4	-0.413055	-0.546641	-0.279469	1.36e-09	652	1.10266	0.776433
ENO2	-4	-0.453988	-0.614696	-0.29328	3.08e-08	653	0.471008	0.925213
CSRP2	-4	-0.526431	-0.735244	-0.317618	7.76e-07	654	2.19699	0.532542
WNT5A	-4	-1.28748	-1.99854	-0.57641	0.000387043	655	10.598	0.0141104
VDR	4	0.426432	0.283399	0.569465	5.12e-09	656	1.03173	0.793575
FAM126A	-4	-0.656174	-0.951147	-0.361202	1.3e-05	657	3.59451	0.30871
FAM162A	4	0.486902	0.30373	0.670073	1.89e-07	658	1.09005	0.779476
SLCO4A1	-4	-0.64792	-0.937759	-0.358081	1.18e-05	659	6.11451	0.10617
SLC3A1	4	0.964147	0.46489	1.4634	0.000153702	660	2.88992	0.40891
ACSM3	4	0.662828	0.362966	0.962691	1.48e-05	661	0.838436	0.840253
ELK3	-4	-0.810994	-1.20911	-0.412878	6.54e-05	662	8.21895	0.0416968
BHLHE22	-4	-0.522333	-0.72949	-0.315176	7.74e-07	663	2.79646	0.424083
AGTRAP	-4	-0.384189	-0.499921	-0.268457	7.7e-11	664	2.08134	0.555697
CLCN2	4	0.456866	0.292787	0.620944	4.83e-08	665	2.79179	0.424853
TMEM171	4	0.495594	0.305737	0.685452	3.12e-07	666	0.785269	0.852987
FGD3	-4	-0.561691	-0.795433	-0.327948	2.48e-06	667	4.41783	0.219738
IGFBP6	-4	-0.479	-0.658352	-0.299647	1.65e-07	668	3.65904	0.300713
PIK3R1	4	0.392133	0.270393	0.513873	2.73e-10	669	3.63504	0.303665
SYTL1	-4	-0.541525	-0.762646	-0.320404	1.59e-06	670	5.19126	0.158316
MEP1A	4	0.764815	0.395516	1.13411	4.93e-05	671	2.35128	0.502768
SLC22A5	4	0.768615	0.396772	1.14046	5.09e-05	672	7.91035	0.0479013
LOC100507507	-4	-0.475948	-0.653895	-0.298001	1.59e-07	673	5.05968	0.167479
TAP1	-4	-0.509194	-0.709289	-0.3091	6.11e-07	674	2.13169	0.545529
GJA4	-4	-0.435211	-0.586323	-0.284099	1.65e-08	675	3.65303	0.30145
ARRB2	-4	-0.428919	-0.575906	-0.281932	1.07e-08	676	2.25715	0.52078
ALDH6A1	4	0.477107	0.298045	0.65617	1.77e-07	677	1.88657	0.59628
GYPC	-4	-0.445427	-0.603701	-0.287153	3.47e-08	678	0.116119	0.989835
FGF7	-4	-0.990777	-1.51097	-0.470581	0.000189219	679	8.89211	0.0307602
NRROS	-4	-0.381283	-0.497162	-0.265405	1.13e-10	680	1.41083	0.702998
RRAS2	4	0.451183	0.288542	0.613825	5.41e-08	681	1.85819	0.602356
SERPING1	-4	-0.923893	-1.40019	-0.447592	0.000143655	682	8.56608	0.0356526
KLF2	-4	-0.558606	-0.792593	-0.324619	2.88e-06	683	1.72218	0.632015
TMCC3	4	0.501482	0.305309	0.697655	5.43e-07	684	2.1619	0.539492
MARVELD2	4	0.393492	0.269015	0.51797	5.8e-10	685	2.16845	0.538189
THSD4	4	0.486232	0.300113	0.67235	3.05e-07	686	3.49334	0.321627
ZKSCAN1	4	0.380922	0.264566	0.497278	1.39e-10	687	2.1179	0.548299
NET1	4	0.434472	0.282418	0.586526	2.14e-08	688	3.31433	0.345653
UBL3	4	0.400266	0.270912	0.52962	1.32e-09	689	1.10893	0.774919
PPFIBP2	4	0.378606	0.263659	0.493553	1.08e-10	690	1.02384	0.795484
S1PR1	-4	-0.504572	-0.703448	-0.305696	6.6e-07	691	3.47965	0.323412
CHAC1	-4	-0.423162	-0.567987	-0.278337	1.02e-08	692	2.49424	0.476332
PKDCC	4	0.532176	0.314652	0.749699	1.63e-06	693	2.07581	0.556823
SLC43A3	-4	-0.647806	-0.942233	-0.353379	1.62e-05	694	7.36249	0.061199
INPP5D	-4	-0.500083	-0.696448	-0.303718	5.99e-07	695	0.867702	0.833214
IMPDH1	-4	-0.424494	-0.57061	-0.278379	1.24e-08	696	3.69784	0.295994
LMTK2	4	0.39936	0.269844	0.528876	1.51e-09	697	4.99264	0.172337
LRRC70	-4	-0.424179	-0.5708	-0.277558	1.43e-08	698	2.5576	0.464972
CMTM3	-4	-0.399579	-0.530035	-0.269124	1.93e-09	699	1.76219	0.623197
FAM83B	4	0.457487	0.288223	0.626752	1.17e-07	700	3.44593	0.327843
MTM1	4	0.479125	0.295368	0.662882	3.21e-07	701	2.44752	0.48485
DEPP1	-4	-0.537582	-0.760266	-0.314897	2.23e-06	702	1.87184	0.599428
BCAT2	4	0.465638	0.290782	0.640493	1.8e-07	703	0.575849	0.901938
C1orf210	4	0.519709	0.308797	0.73062	1.37e-06	704	3.86589	0.276314
C6orf136	4	0.427432	0.277906	0.576958	2.11e-08	705	3.27724	0.350823
ATP2C2	4	0.590513	0.332086	0.84894	7.51e-06	706	4.69778	0.195312
SNX30	4	0.528847	0.311516	0.746178	1.85e-06	707	5.4099	0.144128
SLC35G2	-4	-0.472895	-0.653017	-0.292772	2.67e-07	708	4.92669	0.177244
CYB5R2	-4	-0.43308	-0.586633	-0.279526	3.24e-08	709	0.668885	0.880497
ETV5	-4	-0.403538	-0.537584	-0.269493	3.63e-09	710	0.966303	0.809405
SMAP2	-4	-0.522241	-0.735703	-0.308778	1.63e-06	711	3.11542	0.37417
LY9	-4	-0.497949	-0.695222	-0.300676	7.53e-07	712	2.06704	0.55861
RGS18	-4	-0.915878	-1.39175	-0.440004	0.000161822	713	7.75025	0.0514653
COBL	4	0.47671	0.293521	0.6599	3.39e-07	714	1.12362	0.771376
ABCD3	4	0.413987	0.272275	0.555699	1.03e-08	715	4.098	0.251074
LILRA3	-4	-0.479094	-0.664719	-0.293469	4.22e-07	716	3.10627	0.375529
NRIP1	4	0.422822	0.274693	0.570952	2.21e-08	717	3.36149	0.339176
RETSAT	4	0.479133	0.293081	0.665186	4.48e-07	718	5.00072	0.171744
ESRP1	4	0.448029	0.282717	0.61334	1.08e-07	719	1.6562	0.646715
LYSMD2	-4	-0.431687	-0.586154	-0.27722	4.31e-08	720	0.789267	0.852032
PHF11	-4	-0.381842	-0.503074	-0.26061	6.69e-10	721	1.51079	0.679782
HLA-DMB	-4	-0.544708	-0.774846	-0.314569	3.5e-06	722	1.18258	0.757186
PLEKHG6	4	0.4918	0.296744	0.686856	7.74e-07	723	3.24366	0.355561
C2orf74	-4	-0.431377	-0.586254	-0.2765	4.79e-08	724	1.48441	0.685873
ICOS	-4	-0.43737	-0.596625	-0.278115	7.34e-08	725	2.19938	0.532071
RAPGEF4	-4	-0.436751	-0.595735	-0.277768	7.27e-08	726	2.51482	0.47262
TTC7B	-4	-0.400159	-0.534697	-0.26562	5.56e-09	727	2.20071	0.531808
SMOX	-4	-0.430457	-0.585534	-0.27538	5.32e-08	728	3.11865	0.373691
FAM171B	-4	-0.484854	-0.676423	-0.293285	7.03e-07	729	2.13321	0.545223
LDB2	-4	-0.720434	-1.07012	-0.370752	5.39e-05	730	5.62015	0.131626
AK3	4	0.354605	0.249216	0.459995	4.26e-11	731	0.830072	0.842261
GPR137B	-4	-0.656785	-0.964254	-0.349316	2.83e-05	732	4.42659	0.218932
PTPRM	-4	-0.606681	-0.880774	-0.332589	1.44e-05	733	4.68441	0.19642
FGF9	4	0.547414	0.312584	0.782243	4.9e-06	734	0.558844	0.905786
CAMK2N1	4	0.478936	0.289923	0.667949	6.82e-07	735	3.86827	0.276045
APOBEC3F	-4	-0.387555	-0.5155	-0.25961	2.9e-09	736	2.71666	0.437403
TMEM87B	4	0.406654	0.265576	0.547732	1.61e-08	737	2.12391	0.547092
NCKAP1L	-4	-0.46589	-0.646724	-0.285056	4.43e-07	738	0.537158	0.910655
AP1AR	4	0.431115	0.273047	0.589182	9.01e-08	739	2.68706	0.44243
SERPINE2	-4	-0.694725	-1.02933	-0.360125	4.71e-05	740	2.62933	0.452371
PPARGC1B	4	0.495548	0.294267	0.69683	1.4e-06	741	1.14187	0.766977
FAM167B	-4	-0.433512	-0.593299	-0.273726	1.05e-07	742	5.39585	0.145003
LOXL1-AS1	-4	-0.464698	-0.645525	-0.283871	4.73e-07	743	0.539695	0.910088
HSPB2-C11orf52	4	0.504175	0.296708	0.711643	1.91e-06	744	0.313299	0.957508
SPINT1	4	0.449638	0.278644	0.620632	2.55e-07	745	1.44386	0.695286
HOXB2	-4	-0.451782	-0.62427	-0.279293	2.84e-07	746	0.479991	0.923265
ANKH	4	0.428297	0.271544	0.585051	8.55e-08	747	5.3829	0.145813
PEA15	-4	-0.562275	-0.809058	-0.315491	7.98e-06	748	7.28761	0.0632744
PKP2	4	0.486601	0.290502	0.682699	1.15e-06	749	2.56289	0.464033
VSIG4	-4	-0.41403	-0.561525	-0.266534	3.76e-08	750	3.78449	0.285696
TBC1D10C	-4	-0.4719	-0.658613	-0.285186	7.28e-07	751	0.995115	0.802434
SHROOM3	4	0.406188	0.263565	0.54881	2.38e-08	752	2.27487	0.517351
CALCRL	-4	-0.725615	-1.08273	-0.368498	6.82e-05	753	8.38371	0.0387128
RHOG	-4	-0.36331	-0.477553	-0.249067	4.58e-10	754	1.18665	0.756209
MAD2L2	-4	-0.38609	-0.515646	-0.256534	5.19e-09	755	1.95979	0.580794
CCDC3	-4	-0.664712	-0.981223	-0.3482	3.85e-05	756	11.6268	0.00877714
TIFA	-4	-0.629046	-0.922086	-0.336006	2.58e-05	757	2.86158	0.413463
FITM2	4	0.386181	0.256274	0.516088	5.66e-09	758	4.15337	0.245372
UGDH	4	0.407479	0.263227	0.551731	3.09e-08	759	2.31896	0.508899
SLC44A1	4	0.38647	0.256284	0.516656	5.94e-09	760	0.652798	0.884246
ARPIN	4	0.393205	0.25842	0.527991	1.08e-08	761	1.44719	0.694512
VWA1	-4	-0.382415	-0.5101	-0.25473	4.36e-09	762	1.18514	0.756571
SEC11C	-4	-0.399079	-0.538091	-0.260066	1.84e-08	763	0.296952	0.960601
EIF4EBP2	4	0.35409	0.245225	0.462955	1.83e-10	764	0.742072	0.863266
IGF2BP2	4	0.374937	0.252066	0.497808	2.22e-09	765	2.00894	0.570554
CLEC2B	-4	-0.989558	-1.52512	-0.453996	0.000292984	766	16.8668	0.000752733
ACSS2	4	0.400249	0.260052	0.540445	2.2e-08	767	2.65687	0.447606
OVOL1	4	0.417868	0.265781	0.569955	7.24e-08	768	2.49243	0.47666
IL16	-4	-0.51395	-0.730853	-0.297047	3.42e-06	769	1.22853	0.746171
ATP9A	4	0.384927	0.254788	0.515066	6.74e-09	770	5.97212	0.112975
NT5DC2	-4	-0.408087	-0.553874	-0.262299	4.1e-08	771	3.05145	0.383761
CKLF-CMTM1	-4	-0.41658	-0.568229	-0.264932	7.28e-08	772	2.21157	0.529673
TMX2-CTNND1	4	0.433846	0.270484	0.597208	1.94e-07	773	5.1994	0.157765
NOL4L	4	0.426815	0.267937	0.585693	1.4e-07	774	5.73295	0.125351
IL1RAP	-4	-0.342825	-0.445331	-0.240319	5.57e-11	775	1.30037	0.729045
ZFP3	4	0.381439	0.252764	0.510115	6.25e-09	776	0.540952	0.909807
SLC23A3	4	0.587642	0.319904	0.855381	1.69e-05	778	5.5853	0.133625
KRT6A	-4	-0.552965	-0.797603	-0.308328	9.41e-06	779	0.82084	0.844476
KIAA0895	-4	-0.439505	-0.607876	-0.271134	3.12e-07	780	2.89039	0.408836
LINC02023	4	0.594586	0.321333	0.867838	2e-05	781	3.47287	0.324297
OSBPL1A	4	0.465794	0.279268	0.65232	9.86e-07	782	1.44711	0.694531
NAMPT	-4	-0.814056	-1.23538	-0.392736	0.000152503	783	9.47275	0.023623
TNFSF15	-4	-0.545138	-0.785412	-0.304864	8.72e-06	784	4.05876	0.255189
RASGRP3	-4	-0.538751	-0.774812	-0.30269	7.71e-06	785	5.05139	0.168072
FOXD2	4	0.421118	0.264421	0.577815	1.38e-07	786	0.657832	0.883075
FERMT3	-4	-0.414337	-0.566695	-0.26198	9.81e-08	787	3.40899	0.332759
MAP3K7CL	-4	-0.408513	-0.557164	-0.259862	7.19e-08	788	4.14195	0.246538
LHX6	-4	-0.384639	-0.517217	-0.252062	1.3e-08	789	0.390068	0.942286
DENND3	-4	-0.369468	-0.49195	-0.246985	3.38e-09	790	0.994462	0.802592
MCRIP1	-4	-0.329627	-0.425718	-0.233536	1.78e-11	791	0.719996	0.868491
LOXL2	-4	-0.96924	-1.49635	-0.442129	0.00031343	792	11.3649	0.00990769
SNX13	4	0.385496	0.251666	0.519326	1.65e-08	793	2.01983	0.568301
IL6	-4	-1.29989	-2.04813	-0.551657	0.000661642	794	16.0923	0.00108562
PHLPP2	4	0.863993	0.407232	1.32075	0.000209399	795	7.76448	0.0511385
TGFBI	-4	-0.961722	-1.48433	-0.439117	0.000309975	796	13.0626	0.00450314
ANXA6	-4	-0.570639	-0.829637	-0.31164	1.57e-05	797	5.85924	0.118663
LCN2	-4	-1.19622	-1.87635	-0.516088	0.000566436	798	9.49153	0.0234216
NEO1	4	0.524629	0.296269	0.752988	6.71e-06	799	4.47026	0.214958
TMC8	-4	-0.535825	-0.771782	-0.299869	8.55e-06	800	0.292999	0.96134
FJX1	-4	-0.51086	-0.72997	-0.29175	4.88e-06	801	4.88288	0.180577
ADAM1A	3	0.483235	0.282651	0.683819	2.34e-06	802	0.407853	0.815522
PGAP3	4	0.370438	0.245972	0.494904	5.44e-09	803	1.22518	0.746971
TUFT1	4	0.40207	0.256193	0.547948	6.59e-08	804	3.95869	0.26596
PDPN	-4	-0.538087	-0.775803	-0.300372	9.14e-06	805	4.74793	0.191213
TSPAN4	-4	-0.350534	-0.461623	-0.239445	6.23e-10	806	1.42707	0.699202
ABCA5	4	0.411071	0.259019	0.563123	1.17e-07	807	1.14622	0.76593
NEDD4L	4	0.557209	0.306379	0.808038	1.34e-05	808	5.15971	0.160469
CDS1	4	0.439402	0.268125	0.610678	4.95e-07	809	0.348874	0.950589
LAMA1	4	0.968073	0.439147	1.497	0.000334184	810	4.74753	0.191245
IGDCC4	-4	-0.668422	-0.994932	-0.341912	6.01e-05	811	3.94514	0.267449
CRELD2	-4	-0.484923	-0.687245	-0.282602	2.63e-06	812	3.99254	0.262271
SERPINB4	-4	-0.71737	-1.07716	-0.357578	9.31e-05	813	2.61856	0.454245
CHMP4B	4	0.350741	0.239106	0.462375	7.37e-10	814	2.96361	0.39727
PPM1K	-4	-0.457034	-0.64072	-0.273347	1.08e-06	815	3.1086	0.375182
PDZK1IP1	-4	-0.819031	-1.24766	-0.390407	0.000180271	816	3.63425	0.303763
SMPDL3A	4	0.455657	0.272611	0.638703	1.07e-06	817	1.41899	0.70109
DENND5A	-4	-0.665517	-0.990541	-0.340492	5.99e-05	818	8.50489	0.0366521
VIPR1	4	0.784745	0.379017	1.19047	0.000150107	819	7.1476	0.0673392
SH3RF1	4	0.38645	0.25007	0.52283	2.8e-08	820	4.04202	0.256963
PRRX1	-4	-0.910107	-1.40084	-0.419375	0.000278056	821	9.13413	0.0275596
CHPT1	4	0.425207	0.262424	0.58799	3.06e-07	822	0.848112	0.837928
FNIP2	4	0.411281	0.257901	0.564661	1.48e-07	823	1.16333	0.761812
SEMA6D	4	0.530378	0.296175	0.764582	9.06e-06	824	1.62534	0.653657
EPN3	4	0.510592	0.289706	0.731479	5.88e-06	825	2.18519	0.534872
KLF7	-4	-0.433429	-0.602207	-0.264651	4.82e-07	826	1.89489	0.594507
ZSWIM5	4	0.393903	0.251915	0.535891	5.41e-08	827	3.18974	0.363286
LINC01943	-4	-0.383717	-0.518811	-0.248624	2.59e-08	828	3.09233	0.377607
CFB	-4	-0.666317	-0.993072	-0.339563	6.42e-05	829	1.06401	0.785768
TNFSF13B	-4	-1.14242	-1.79065	-0.494203	0.000551851	830	12.9325	0.00478483
MCUB	-4	-0.588821	-0.86331	-0.314332	2.62e-05	831	4.11441	0.249372
SLAMF8	-4	-0.659032	-0.98143	-0.336634	6.16e-05	832	4.90603	0.178809
SOX17	-4	-0.372021	-0.499981	-0.244061	1.21e-08	834	3.1407	0.370436
LIAS	4	0.412401	0.256946	0.567856	2e-07	835	3.0936	0.377418
OCRL	4	0.337721	0.232724	0.442717	2.9e-10	836	2.40231	0.493204
CFTR	4	0.629545	0.326411	0.93268	4.69e-05	837	5.37543	0.146282
LRRFIP2	4	0.346149	0.235337	0.456961	9.21e-10	838	2.18865	0.534188
SELENOM	-4	-0.702318	-1.05511	-0.349524	9.55e-05	839	8.60672	0.0350035
FXYD5	-4	-0.584385	-0.857245	-0.311524	2.7e-05	840	6.84391	0.077043
HLA-DOB	-4	-0.550341	-0.800092	-0.300591	1.57e-05	841	3.91113	0.271222
TCF3	-4	-0.336448	-0.441179	-0.231717	3.05e-10	842	1.0225	0.795808
SLC9A2	4	0.715378	0.353395	1.07736	0.000107316	843	6.18345	0.103018
TRPA1	-4	-0.640642	-0.952348	-0.328937	5.62e-05	844	3.02796	0.387335
PPM1M	-4	-0.386133	-0.524873	-0.247393	4.9e-08	845	0.980978	0.805855
MACIR	4	0.44051	0.26477	0.61625	8.98e-07	846	1.86573	0.600737
C5AR1	-4	-1.09093	-1.70768	-0.474176	0.000526611	847	21.5278	8.18e-05
PLAU	-4	-1.15892	-1.82141	-0.49643	0.000606614	848	13.9565	0.00296503
SUCLG1	4	0.376288	0.243709	0.508867	2.65e-08	849	2.22924	0.526211
RGS5	-4	-1.12018	-1.75702	-0.483333	0.000565848	850	13.9471	0.00297809
BTN2A2	-4	-0.400177	-0.549219	-0.251135	1.42e-07	851	1.09505	0.778268
GPR176	-4	-0.537905	-0.780879	-0.294932	1.43e-05	854	6.93131	0.0741198
SPIRE2	4	0.440403	0.263733	0.617072	1.03e-06	855	4.68095	0.196707
CALHM2	-4	-0.36173	-0.485122	-0.238339	9.15e-09	856	2.19834	0.532275
TRIM36	4	0.539985	0.295259	0.78471	1.53e-05	857	2.0241	0.56742
RNF128	4	0.476624	0.274845	0.678402	3.66e-06	858	1.80192	0.614517
DEFB4B	-4	-1.52381	-2.43214	-0.615487	0.00100886	859	6.80789	0.0782796
PALMD	-4	-0.547994	-0.798545	-0.297442	1.81e-05	860	5.09433	0.165019
TUBB2A	-4	-0.45476	-0.641857	-0.267663	1.9e-06	861	3.87075	0.275764
SH3D19	4	0.3553	0.235827	0.474774	5.59e-09	862	0.887065	0.828548
MARVELD3	4	0.487396	0.277867	0.696924	5.14e-06	863	0.679435	0.87803
SEC14L1	-4	-0.52613	-0.762123	-0.290138	1.24e-05	864	8.02545	0.0454887
OSBPL3	-4	-0.410458	-0.567689	-0.253226	3.11e-07	865	1.48414	0.685935
GGT5	-4	-0.354066	-0.473044	-0.235089	5.45e-09	866	2.14297	0.543269
CKLF	-4	-0.387018	-0.528655	-0.245381	8.53e-08	867	2.21291	0.529411
ADAMTS5	-4	-0.530157	-0.769303	-0.291011	1.39e-05	868	1.64436	0.649373
ATPAF1	4	0.382381	0.243868	0.520895	6.28e-08	869	0.694656	0.87446
LIMA1	4	0.315032	0.222193	0.407871	2.92e-11	870	2.24945	0.522274
SPI1	-4	-0.370639	-0.501814	-0.239464	3.06e-08	871	4.19434	0.24123
WNT2	-4	-0.482854	-0.690474	-0.275234	5.16e-06	872	5.08912	0.165386
PLPP5	-4	-0.414331	-0.575389	-0.253273	4.6e-07	873	4.97303	0.173783
CD14	-4	-0.471945	-0.672292	-0.271599	3.89e-06	874	3.28528	0.349697
GEM	-4	-0.676024	-1.01546	-0.336586	9.48e-05	875	1.83235	0.60792
MAGEH1	-4	-0.408955	-0.56639	-0.25152	3.56e-07	876	1.05577	0.78776
RRAGD	-4	-0.411758	-0.571187	-0.25233	4.15e-07	877	0.698565	0.873541
EDNRA	-4	-0.708248	-1.06999	-0.34651	0.000124332	878	7.11532	0.0683115
LOC105379426	4	0.536099	0.291675	0.780522	1.72e-05	879	1.32787	0.722526
G6PD	-4	-0.384848	-0.526044	-0.243652	9.19e-08	880	1.9653	0.579639
IYD	4	0.527765	0.288912	0.766618	1.49e-05	881	3.11882	0.373666
INAVA	4	0.407493	0.250734	0.564253	3.49e-07	882	3.31328	0.345799
TTC19	4	0.328205	0.225572	0.430837	3.66e-10	883	2.15324	0.541217
P2RY1	4	0.397706	0.247512	0.547899	2.1e-07	884	4.85587	0.18266
ZNF664	4	0.32741	0.225151	0.42967	3.49e-10	885	3.42439	0.330702
DNMBP	4	0.369416	0.238345	0.500487	3.31e-08	886	1.25444	0.73998
APPL1	4	0.370809	0.238665	0.502952	3.8e-08	887	3.45809	0.326239
ARHGEF9	4	0.393054	0.245638	0.54047	1.73e-07	888	1.16459	0.76151
SHCBP1	-4	-0.576245	-0.848726	-0.303765	3.4e-05	889	3.10609	0.375556
TBXAS1	-4	-0.432768	-0.607464	-0.258073	1.2e-06	890	3.40795	0.332898
CD3D	-4	-0.512658	-0.742083	-0.283233	1.19e-05	891	0.31154	0.957844
PLS3	-4	-0.590082	-0.872431	-0.307732	4.2e-05	892	7.60935	0.0548143
ICAM3	-4	-0.392959	-0.540598	-0.245319	1.82e-07	893	2.13554	0.544757
MAGI2-AS3	-4	-0.351956	-0.471776	-0.232136	8.56e-09	894	0.241693	0.970593
FBXO16	-4	-0.448625	-0.634657	-0.262594	2.28e-06	895	5.81605	0.120911
ZNF532	-4	-0.393751	-0.542209	-0.245293	2.01e-07	896	1.35418	0.71631
IP6K2	4	0.338278	0.227736	0.448819	2e-09	897	2.91552	0.404835
AFDN	4	0.334174	0.226318	0.44203	1.26e-09	898	3.53363	0.316426
FZD10	-4	-0.342034	-0.455335	-0.228734	3.28e-09	899	1.70432	0.635973
TUBAL3	4	0.657619	0.328349	0.986889	9.06e-05	900	1.11965	0.772334
MXI1	4	0.466437	0.26786	0.665014	4.15e-06	901	2.70907	0.438687
FBXO6	-4	-0.515229	-0.747409	-0.28305	1.37e-05	902	2.90748	0.406111
APLNR	-4	-0.449866	-0.637338	-0.262395	2.56e-06	903	3.05819	0.382739
RAB11FIP1	4	0.357094	0.233058	0.48113	1.67e-08	905	3.39651	0.334435
SIAE	4	0.428228	0.255446	0.601011	1.19e-06	906	2.14928	0.542007
PRR5L	4	0.426668	0.254877	0.598459	1.13e-06	907	1.97774	0.577039
POF1B	4	0.429613	0.255778	0.603448	1.27e-06	908	0.845491	0.838558
TOX2	-4	-0.450962	-0.639557	-0.262367	2.78e-06	909	0.248748	0.969361
MPST	4	0.400252	0.24642	0.554085	3.4e-07	910	0.65372	0.884032
CISD3	4	0.34582	0.229306	0.462335	5.98e-09	911	0.46606	0.926282
SELE	-4	-1.85632	-2.99237	-0.720277	0.00136183	912	29.4602	1.79e-06
HADH	4	0.373259	0.237492	0.509027	7.11e-08	913	2.48948	0.477195
ASAP1	-4	-0.670838	-1.0104	-0.331276	0.000107903	914	8.58785	0.0353035
ACADS	4	0.410483	0.248882	0.572085	6.41e-07	915	2.7754	0.427565
CDC25B	-4	-0.513383	-0.745813	-0.280953	1.5e-05	916	3.40893	0.332768
LOC100996643	-3	-0.645811	-0.969084	-0.322539	9.02e-05	917	2.13005	0.344719
ARMCX2	-4	-0.5389	-0.789318	-0.288483	2.47e-05	919	8.02557	0.0454861
CDC42EP2	-4	-0.346912	-0.465656	-0.228167	1.03e-08	920	2.24191	0.52374
CLIP4	-4	-0.455071	-0.648136	-0.262006	3.84e-06	921	1.88211	0.597233
GRAMD4	4	0.346216	0.227878	0.464553	9.8e-09	922	2.28893	0.514644
SH2D2A	-4	-0.35052	-0.471999	-0.22904	1.56e-08	923	2.42599	0.488815
COL4A2	-4	-0.700094	-1.06201	-0.33818	0.000149803	924	7.21036	0.0654867
RASIP1	-4	-0.393277	-0.544592	-0.241963	3.5e-07	925	2.42199	0.489554
APOL1	-4	-0.747431	-1.14204	-0.352827	0.000205285	926	4.83111	0.18459
FRK	4	0.39201	0.241219	0.5428	3.48e-07	927	3.36086	0.339262
ZNF395	4	0.380749	0.237687	0.523812	1.83e-07	928	1.75452	0.624882
PHF21A	-4	-0.348469	-0.469318	-0.227619	1.59e-08	929	3.52388	0.317678
NRN1	-4	-0.403875	-0.562907	-0.244843	6.44e-07	930	3.18953	0.363316
DENND4C	4	0.335161	0.223448	0.446874	4.1e-09	931	2.20876	0.530225
DEF8	-4	-0.366605	-0.500024	-0.233187	7.22e-08	932	3.65732	0.300924
AFG3L2	4	0.416742	0.24861	0.584874	1.19e-06	933	4.53658	0.20905
IL2RA	-4	-0.497473	-0.721217	-0.273729	1.31e-05	935	4.82157	0.185339
TP53INP2	4	0.415491	0.247815	0.583167	1.19e-06	936	2.98512	0.393925
DAB2IP	4	0.333938	0.222328	0.445548	4.51e-09	937	2.32848	0.507087
IL27RA	-4	-0.410043	-0.57412	-0.245967	9.67e-07	938	1.51555	0.678687
TRAK2	4	0.352893	0.227908	0.477878	3.13e-08	939	3.8575	0.277268
BRPF3	4	0.372878	0.234144	0.511611	1.38e-07	940	0.456787	0.928277
IL15	-4	-0.449528	-0.640951	-0.258104	4.17e-06	941	1.03434	0.792944
PLCB4	4	0.536247	0.285077	0.787418	2.86e-05	942	0.583989	0.900088
SDHD	4	0.356568	0.22856	0.484576	4.77e-08	943	0.662254	0.882044
SLC35D1	4	0.410288	0.245148	0.575427	1.12e-06	944	0.847751	0.838015
SGTB	-4	-0.501991	-0.730189	-0.273792	1.62e-05	945	3.17611	0.365261
KIAA1522	4	0.371721	0.232917	0.510525	1.53e-07	946	2.27607	0.51712
EGR3	-4	-0.846364	-1.31171	-0.381022	0.000364156	947	3.14522	0.369773
SNCAIP	-4	-0.395994	-0.55166	-0.240329	6.17e-07	948	1.25121	0.740749
PLEKHO2	-4	-0.47422	-0.683862	-0.264578	9.27e-06	949	5.89087	0.117042
LOC100506730	4	0.345655	0.224573	0.466737	2.2e-08	950	2.25193	0.521793
PPM1L	4	0.380696	0.235402	0.52599	2.81e-07	951	0.271879	0.965228
OVOL2	4	0.413856	0.245655	0.582057	1.42e-06	952	2.28029	0.516308
MSANTD3	-4	-0.491523	-0.713306	-0.269741	1.4e-05	953	8.88059	0.0309214
PPARA	4	0.396499	0.240201	0.552796	6.62e-07	954	4.74766	0.191235
TMEM238L	4	0.43215	0.251138	0.613163	2.88e-06	955	1.85911	0.602157
TCEAL3	-4	-0.363556	-0.497293	-0.22982	9.93e-08	956	3.56057	0.312991
PDE8A	4	0.353718	0.22674	0.480696	4.77e-08	957	1.10862	0.774994
HIF1A	-4	-0.447102	-0.638467	-0.255736	4.67e-06	958	6.00807	0.111218
MEOX1	-4	-0.766705	-1.17797	-0.355441	0.000258297	959	12.5854	0.00562459
TSHZ1	4	0.395164	0.23944	0.550888	6.57e-07	960	2.5981	0.457823
CARD8	-4	-0.46939	-0.676481	-0.2623	8.89e-06	961	2.46979	0.480775
FCER1G	-4	-1.07517	-1.69852	-0.451825	0.000723225	962	23.0503	3.94e-05
CLRN3	4	0.369979	0.231363	0.508595	1.68e-07	963	1.32878	0.72231
CD48	-4	-0.623941	-0.937929	-0.309953	9.83e-05	964	3.01856	0.388772
LPCAT1	-4	-0.63652	-0.959215	-0.313825	0.00011061	965	4.97288	0.173794
MNX1	4	0.459647	0.258851	0.660444	7.24e-06	966	4.2109	0.239573
LNPK	4	0.374362	0.232375	0.516348	2.37e-07	967	3.74295	0.290592
CLDN5	-4	-0.362251	-0.495917	-0.228584	1.09e-07	968	2.09687	0.552546
FBXL14	4	0.361957	0.22847	0.495444	1.07e-07	969	0.456348	0.928372
DOK2	-4	-0.358111	-0.48919	-0.227032	8.57e-08	970	2.14384	0.543094
MGAT4B	4	0.366254	0.229303	0.503205	1.59e-07	971	2.43331	0.487464
ACSL5	4	0.361768	0.227888	0.495647	1.18e-07	972	2.80936	0.421962
HHLA2	4	0.525725	0.278458	0.772992	3.08e-05	973	1.72814	0.630697
TIGAR	-4	-0.417119	-0.589385	-0.244852	2.08e-06	974	0.986118	0.804611
TM4SF18	-4	-0.393239	-0.549032	-0.237446	7.53e-07	975	1.40522	0.704311
MCCC1	4	0.344726	0.222235	0.467217	3.47e-08	976	0.679562	0.878
METTL7B	4	0.579884	0.295083	0.864685	6.59e-05	977	0.21682	0.974829
ZNF575	4	0.459642	0.257532	0.661752	8.3e-06	980	1.02863	0.794325
CPA3	-4	-0.615664	-0.925531	-0.305797	9.85e-05	981	2.78879	0.425349
EGR2	-4	-0.58587	-0.875329	-0.296411	7.28e-05	983	1.24329	0.742642
SSR3	-4	-0.405031	-0.569525	-0.240536	1.39e-06	984	4.32055	0.228866
LGALS2	4	0.748792	0.346748	1.15084	0.000261871	985	3.35526	0.340026
TNFSF9	-4	-0.422248	-0.598751	-0.245745	2.75e-06	986	4.70633	0.194608
LYRM7	4	0.36889	0.228976	0.508804	2.37e-07	987	2.39046	0.495413
CCNJL	4	0.359216	0.225947	0.492486	1.27e-07	988	1.61682	0.655583
SSBP3	4	0.304921	0.209156	0.400686	4.36e-10	989	1.59604	0.660288
MIA	-4	-0.440475	-0.630154	-0.250796	5.33e-06	990	1.78064	0.619157
LRRC1	4	0.353542	0.22389	0.483194	9.07e-08	991	1.32155	0.724023
STON2	4	0.372237	0.229658	0.514817	3.11e-07	992	0.73724	0.864412
CHDH	4	0.342884	0.220584	0.465184	3.91e-08	993	1.70173	0.63655
PXDC1	-4	-0.451756	-0.649343	-0.254169	7.42e-06	994	0.301925	0.959666
SEMA4A	-4	-0.344066	-0.467192	-0.220939	4.33e-08	995	2.06414	0.559201
TNFRSF11A	4	0.500854	0.268983	0.732724	2.3e-05	996	4.05928	0.255134
CLU	-4	-0.601705	-0.903432	-0.299978	9.28e-05	997	1.60699	0.657806
LCK	-4	-0.522553	-0.769715	-0.27539	3.42e-05	998	1.00053	0.801123
PGAP1	4	0.401663	0.237892	0.565434	1.53e-06	999	1.48084	0.6867
SERPINF1	-4	-0.685405	-1.04561	-0.325196	0.000191921	1000	6.63134	0.0846241
CPT2	4	0.400169	0.2373	0.563039	1.47e-06	1001	5.1771	0.159279
EMP3	-4	-0.730936	-1.12288	-0.338988	0.000257086	1002	10.2698	0.0164065
PDHA1	4	0.323514	0.213699	0.433329	7.74e-09	1003	2.50007	0.475279
PLXNA2	4	0.513713	0.272103	0.755323	3.08e-05	1004	4.38884	0.222422
IL33	-4	-0.878773	-1.37291	-0.384636	0.000491036	1005	7.9277	0.0475299
CTSA	4	0.366562	0.226839	0.506285	2.72e-07	1006	3.64527	0.302404
BTBD3	4	0.337341	0.217808	0.456873	3.18e-08	1007	2.2074	0.530493
BCLAF3	4	0.374619	0.229171	0.520067	4.46e-07	1008	2.12343	0.547187
SIL1	-4	-0.287277	-0.372192	-0.202362	3.34e-11	1009	0.855854	0.836066
LRRC32	-4	-0.361439	-0.497963	-0.224915	2.12e-07	1010	1.22675	0.746596
GRHL2	4	0.418292	0.24226	0.594325	3.2e-06	1011	0.763052	0.858283
MRC1	-4	-0.66194	-1.00682	-0.317058	0.000168688	1012	6.3141	0.0972896
F2RL2	-4	-0.44657	-0.642452	-0.250687	7.88e-06	1013	0.205193	0.976747
EBI3	-4	-0.361882	-0.499175	-0.224588	2.39e-07	1014	2.10893	0.550108
AKAP12	-4	-0.487583	-0.712216	-0.26295	2.1e-05	1015	1.90512	0.592331
ECM1	-4	-0.408755	-0.578867	-0.238644	2.48e-06	1016	3.36472	0.338736
FHDC1	4	0.326385	0.213376	0.439394	1.51e-08	1017	2.63535	0.451326
IFI30	-4	-0.777128	-1.20243	-0.351824	0.000341886	1018	13.8217	0.00315824
CCN1	-4	-1.09473	-1.73841	-0.451051	0.000857978	1019	3.6319	0.304054
CGN	4	0.429972	0.244951	0.614993	5.24e-06	1020	0.199492	0.977671
DEPTOR	4	0.473202	0.258079	0.688325	1.62e-05	1021	0.843686	0.838992
LOC100507472	3	0.570047	0.287753	0.852341	7.56e-05	1022	0.032639	0.983813
RNF5P1	4	0.347092	0.219385	0.474799	9.99e-08	1024	1.23001	0.745816
IGFBP7	-4	-0.813934	-1.26537	-0.362496	0.000409672	1025	10.8061	0.0128218
CD83	-4	-0.664006	-1.01169	-0.316325	0.000181717	1026	6.11605	0.106098
ATP2B1-AS1	-4	-0.374894	-0.522149	-0.22764	6.04e-07	1027	2.36352	0.500461
TNS4	-4	-0.406382	-0.575552	-0.237211	2.5e-06	1028	0.762173	0.858492
PML	-4	-0.361244	-0.499043	-0.223445	2.78e-07	1029	3.30007	0.347633
NUDT12	4	0.424949	0.242835	0.607063	4.8e-06	1030	0.816039	0.845627
CNNM2	4	0.369673	0.225956	0.513391	4.62e-07	1031	3.69376	0.296488
TFE3	-4	-0.302217	-0.399051	-0.205383	9.53e-10	1032	1.85713	0.602581
GLT8D2	-4	-0.369147	-0.512968	-0.225325	4.89e-07	1033	1.62428	0.653898
CTNNAL1	-4	-0.378163	-0.528646	-0.22768	8.42e-07	1034	0.787526	0.852448
ARID3A	-4	-0.331091	-0.448821	-0.213362	3.55e-08	1035	1.85461	0.603124
NEK3	4	0.34596	0.217814	0.474106	1.21e-07	1036	0.502092	0.918432
HMGCL	4	0.322537	0.210703	0.434371	1.58e-08	1037	0.576399	0.901813
ARPC1B	-4	-0.355825	-0.490939	-0.220712	2.45e-07	1038	1.37094	0.712361
DOCK2	-4	-0.672172	-1.02708	-0.317262	0.00020561	1039	6.59189	0.0861083
KCND3	-4	-0.658956	-1.00473	-0.31318	0.000187593	1040	1.3116	0.72638
PRF1	-4	-0.450821	-0.652122	-0.249521	1.14e-05	1041	0.917012	0.821321
ALDOB	-4	-1.05596	-1.67611	-0.435821	0.000845741	1042	0.374435	0.945471
C2	-4	-0.48108	-0.703775	-0.258385	2.3e-05	1043	1.79629	0.615743
ALOX5AP	-4	-0.684036	-1.04794	-0.320134	0.000229423	1044	7.34177	0.0617664
MRGPRF	-4	-0.529135	-0.785564	-0.272706	5.25e-05	1045	5.38451	0.145712
NDUFB9	4	0.302374	0.203871	0.400877	1.78e-09	1046	0.0694591	0.995232
STAT5A	-4	-0.321497	-0.433449	-0.209545	1.82e-08	1047	2.64541	0.449585
PCNX1	-4	-0.363803	-0.505487	-0.222119	4.84e-07	1048	0.946505	0.814193
TMEM170A	4	0.369176	0.223739	0.514613	6.52e-07	1049	5.18217	0.158933
GALNT18	-4	-0.312096	-0.417881	-0.206312	7.36e-09	1051	0.582649	0.900393
TMEM63C	4	0.366271	0.222787	0.509754	5.64e-07	1052	2.34507	0.503941
HADHA	4	0.389717	0.229738	0.549696	1.8e-06	1053	3.67598	0.298645
SLC25A25-AS1	4	0.334982	0.213103	0.456861	7.17e-08	1054	0.128245	0.988245
PCSK5	4	0.45481	0.249399	0.660222	1.43e-05	1055	1.83781	0.606741
LAMB2	-4	-0.388814	-0.548262	-0.229365	1.76e-06	1056	2.6753	0.444441
MAVS	4	0.338589	0.214025	0.463154	9.96e-08	1057	2.50228	0.47488
NCR3LG1	4	0.459496	0.250571	0.668422	1.63e-05	1058	2.12456	0.54696
ANXA13	4	0.553684	0.279035	0.828334	7.78e-05	1059	2.38225	0.496947
DTX4	4	0.309036	0.205059	0.413013	5.7e-09	1060	0.315631	0.957062
SHMT2	-4	-0.309445	-0.413736	-0.205155	6.04e-09	1061	1.075	0.783111
GNAI2	-4	-0.447056	-0.647576	-0.246536	1.24e-05	1062	5.5332	0.136666
UGP2	4	0.405925	0.233994	0.577856	3.7e-06	1064	1.05861	0.787075
CIPC	4	0.585288	0.288328	0.882249	0.000112026	1065	8.15948	0.0428282
NINJ2	-4	-0.406322	-0.578733	-0.233911	3.85e-06	1066	3.79144	0.284884
FGFR2	4	0.713541	0.326969	1.10011	0.000297195	1067	7.66664	0.0534279
ZNF267	-4	-0.447576	-0.648849	-0.246304	1.31e-05	1068	4.5459	0.208233
IRF6	4	0.402826	0.232709	0.572942	3.47e-06	1069	4.2966	0.231167
CD209	-4	-0.371277	-0.519477	-0.223078	9.1e-07	1071	3.80038	0.283842
HSD17B2	4	0.575607	0.284653	0.866561	0.000105544	1072	2.89644	0.407869
KIFAP3	4	0.33632	0.211816	0.460824	1.19e-07	1073	4.21892	0.238775
DUSP10	-4	-0.4889	-0.719968	-0.257831	3.37e-05	1074	4.49863	0.212412
TFAP2C	-4	-0.527832	-0.786101	-0.269564	6.18e-05	1075	4.46269	0.215643
LOC154761	-4	-0.349878	-0.483946	-0.21581	3.14e-07	1076	0.843581	0.839017
CCDC167	-4	-0.336629	-0.461652	-0.211606	1.31e-07	1077	3.03079	0.386903
CLDN7	4	0.354492	0.216667	0.492317	4.63e-07	1078	1.69099	0.63894
PBLD	4	0.683018	0.315806	1.05023	0.000266821	1079	2.41345	0.491137
GAS2L3	4	0.410032	0.233232	0.586833	5.48e-06	1080	1.95704	0.58137
DENND1C	-4	-0.401883	-0.57302	-0.230746	4.17e-06	1081	2.58597	0.459954
RAB17	4	0.419276	0.235798	0.602755	7.51e-06	1082	0.484786	0.922221
ITPRIP	-4	-0.481464	-0.708457	-0.25447	3.22e-05	1083	7.92589	0.0475685
PTPN3	4	0.353259	0.215499	0.491019	5.01e-07	1084	1.94748	0.583379
LINC00467	-4	-0.482522	-0.710875	-0.254169	3.45e-05	1086	2.86291	0.413248
EHF	4	0.324967	0.206764	0.443171	7.11e-08	1087	0.547074	0.908434
TMEM38B	4	0.399366	0.229079	0.569654	4.29e-06	1088	2.88349	0.40994
FUCA1	4	0.371076	0.220339	0.521813	1.4e-06	1089	3.46398	0.325464
ACSL4	-4	-1.08647	-1.73519	-0.437741	0.00102896	1090	11.4341	0.00959569
TRIM21	-4	-0.314663	-0.426369	-0.202958	3.37e-08	1091	2.0707	0.557863
FLI1	-4	-0.788539	-1.23151	-0.345566	0.000484927	1092	8.0515	0.0449592
RTP4	-4	-0.428032	-0.619379	-0.236685	1.16e-05	1093	0.827638	0.842846
FAM171A1	4	0.372217	0.219782	0.524652	1.7e-06	1094	2.45843	0.48285
CHKA	4	0.329633	0.207016	0.45225	1.37e-07	1095	1.78648	0.617882
RIPOR1	-4	-0.289513	-0.384095	-0.194931	1.98e-09	1096	2.09574	0.552774
GNA12	-4	-0.293811	-0.391433	-0.19619	3.66e-09	1097	0.306309	0.958838
SLC7A11	-4	-0.824968	-1.29344	-0.356494	0.000557607	1098	7.94553	0.0471509
CADM1	-4	-0.452401	-0.660952	-0.243849	2.12e-05	1099	1.16936	0.760361
PACC1	-4	-0.362711	-0.50885	-0.216572	1.15e-06	1100	1.31854	0.724736
ESAM-AS1	4	0.559087	0.27543	0.842745	0.000111965	1101	6.47376	0.0907033
IFT22	-4	-0.410036	-0.589545	-0.230526	7.57e-06	1102	5.2648	0.153403
ATP8A1	4	0.392112	0.225111	0.559113	4.19e-06	1103	4.06373	0.254664
WAS	-4	-0.304717	-0.410632	-0.198802	1.71e-08	1104	6.22304	0.101249
VSIR	-4	-0.348669	-0.48549	-0.211849	5.89e-07	1105	2.03864	0.564426
ALDH18A1	4	0.315153	0.201782	0.428524	5.08e-08	1106	7.34254	0.0617454
MEI1	-4	-0.417353	-0.602246	-0.23246	9.68e-06	1107	4.8739	0.181267
FNBP1L	4	0.363058	0.216135	0.509982	1.28e-06	1108	3.34024	0.342082
DNAJC1	-4	-0.306403	-0.413748	-0.199057	2.21e-08	1109	2.39788	0.494029
COL9A3	-4	-0.322645	-0.441357	-0.203933	9.99e-08	1110	1.20505	0.751794
SGK2	4	0.609342	0.290002	0.928682	0.000184122	1111	7.12321	0.0680727
TM4SF5	4	0.607145	0.289164	0.925126	0.000182339	1112	0.396812	0.9409
CNRIP1	-4	-0.570157	-0.862366	-0.277949	0.000131153	1113	8.28269	0.0405168
ITGAL	-4	-0.418784	-0.605118	-0.232449	1.06e-05	1114	3.12449	0.372827
CYRIB	-4	-0.37585	-0.532217	-0.219482	2.46e-06	1115	3.76268	0.288257
JAML	-4	-0.541131	-0.813475	-0.268787	9.85e-05	1116	6.25992	0.0996272
RNF166	-4	-0.398346	-0.57056	-0.226131	5.8e-06	1117	2.00139	0.572118
LRPPRC	4	0.336549	0.207687	0.465412	3.07e-07	1118	2.71977	0.436878
H1-0	4	0.331593	0.206071	0.457116	2.25e-07	1119	1.58812	0.662087
CEP135	-4	-0.343129	-0.476768	-0.209489	4.84e-07	1120	0.325373	0.955188
NSUN7	4	0.350642	0.211464	0.489821	7.9e-07	1121	2.64278	0.450039
MYB	4	0.376346	0.219102	0.53359	2.72e-06	1122	1.92307	0.588527
ACVR2A	4	0.348774	0.21076	0.486789	7.31e-07	1123	0.166029	0.982878
ARHGAP29	-4	-0.716471	-1.1125	-0.320437	0.000391419	1124	7.27325	0.0636799
KIF16B	4	0.394907	0.224401	0.565413	5.64e-06	1125	0.463099	0.92692
LAIR2	-4	-0.609923	-0.9314	-0.288446	0.000200372	1126	5.36175	0.147146
GCA	-4	-0.580352	-0.881128	-0.279576	0.00015571	1127	7.2869	0.0632943
BEND7	4	0.406247	0.227706	0.584788	8.21e-06	1128	1.24394	0.742487
RALGDS	-4	-0.342079	-0.475774	-0.208384	5.31e-07	1129	1.04073	0.791397
S100B	-4	-0.440364	-0.643206	-0.237522	2.09e-05	1130	1.95547	0.581701
RBP5	-4	-0.362536	-0.510635	-0.214437	1.6e-06	1131	0.666675	0.881013
MMP13	-4	-0.47631	-0.704626	-0.247994	4.34e-05	1132	1.50583	0.680926
ADA2	-4	-0.616063	-0.942439	-0.289686	0.000215945	1133	5.54246	0.136121
CD19	-4	-0.728778	-1.13413	-0.323426	0.000425409	1134	5.08944	0.165364
SERINC2	4	0.377908	0.218546	0.53727	3.35e-06	1137	1.07877	0.782202
GBP2	-4	-0.608781	-0.930581	-0.286981	0.000209017	1138	4.50662	0.211701
PHF19	-4	-0.474788	-0.702694	-0.246881	4.44e-05	1140	5.0721	0.166593
SPRYD7	4	0.352885	0.210681	0.495089	1.15e-06	1141	3.26147	0.353042
PGM1	4	0.323944	0.201994	0.445894	1.93e-07	1142	0.982875	0.805396
DDAH1	4	0.297202	0.194031	0.400372	1.64e-08	1143	1.55293	0.670109
SPINT2	4	0.301769	0.195218	0.40832	2.84e-08	1144	1.16469	0.761484
PF4V1	-4	-0.33591	-0.466476	-0.205343	4.6e-07	1145	0.773773	0.855729
COX7A1	-4	-0.518574	-0.777617	-0.25953	8.72e-05	1146	5.03876	0.168981
EOGT	-4	-0.417272	-0.605143	-0.229401	1.34e-05	1147	3.5146	0.318874
FYN	-4	-0.64737	-0.997087	-0.297654	0.00028546	1148	6.3552	0.0955514
ZNF57	4	0.475452	0.246361	0.704542	4.75e-05	1149	4.53539	0.209155
FRMD1	4	0.320809	0.200477	0.441141	1.74e-07	1150	2.81197	0.421533
LILRB4	-4	-0.354485	-0.498636	-0.210335	1.44e-06	1151	0.891319	0.827522
LGALSL	4	0.389017	0.220394	0.55764	6.13e-06	1152	1.2425	0.742829
PIK3AP1	-4	-0.584631	-0.89087	-0.278392	0.000182779	1153	7.33202	0.0620354
FAM20A	-4	-0.500719	-0.748256	-0.253182	7.35e-05	1154	7.06229	0.0699385
FAHD1	4	0.346285	0.207241	0.48533	1.05e-06	1155	2.08839	0.554266
LINC00526	4	0.364895	0.212699	0.517092	2.61e-06	1156	0.213423	0.975394
UBE2W	-4	-0.310138	-0.423948	-0.196328	9.24e-08	1157	2.69758	0.440638
LGALS4	4	0.291669	0.19081	0.392528	1.45e-08	1158	2.1345	0.544964
DUSP2	-4	-0.4436	-0.651569	-0.23563	2.91e-05	1159	1.10267	0.77643
MIR6125	-3	-0.335067	-0.466798	-0.203335	6.19e-07	1160	3.02672	0.220169
VWF	-4	-0.928729	-1.47721	-0.380248	0.000904198	1161	11.2097	0.0106443
PDGFRB	-4	-0.476852	-0.708481	-0.245223	5.46e-05	1162	5.56741	0.134662
NMT1	-4	-0.305942	-0.417254	-0.19463	7.17e-08	1163	1.5836	0.663113
SLC2A6	-4	-0.380704	-0.544751	-0.216658	5.4e-06	1164	1.09325	0.778705
ADAMDEC1	4	0.397714	0.221464	0.573963	9.75e-06	1165	3.73985	0.29096
LRRC25	-4	-0.291387	-0.39275	-0.190024	1.76e-08	1166	2.27668	0.517004
LGR4	4	0.352251	0.207857	0.496645	1.74e-06	1167	1.25891	0.738912
NUDT4	4	0.314672	0.196733	0.432612	1.7e-07	1168	0.413191	0.937504
LPAR5	4	0.323825	0.199325	0.448325	3.43e-07	1169	0.677505	0.878482
SERPINI1	-4	-0.664791	-1.02942	-0.300159	0.000352416	1170	7.66888	0.0533745
S100A4	-4	-0.90558	-1.43868	-0.372475	0.00087042	1171	18.881	0.000289336
SACS	-4	-0.605241	-0.92809	-0.282391	0.000238492	1172	5.30086	0.151047
RNF125	4	0.52487	0.258527	0.791213	0.000112275	1173	5.04754	0.168349
MYO1G	-4	-0.418411	-0.609746	-0.227075	1.82e-05	1174	5.56067	0.135055
GPA33	4	0.358629	0.209409	0.507849	2.47e-06	1175	0.696042	0.874135
PTGR1	4	0.386215	0.217508	0.554922	7.23e-06	1176	1.68079	0.641214
ARHGAP32	4	0.333734	0.202039	0.465429	6.81e-07	1177	2.44929	0.484526
SLC2A14	-4	-0.887309	-1.40843	-0.366185	0.000846286	1178	17.6105	0.000529179
LAX1	-4	-0.675323	-1.04793	-0.302716	0.000381891	1179	5.73989	0.124974
CLIC2	-4	-0.785867	-1.23613	-0.335606	0.00062429	1180	12.7385	0.00523775
SYTL4	4	0.418321	0.226504	0.610138	1.92e-05	1181	0.740977	0.863526
LILRB3	-4	-0.396555	-0.573024	-0.220087	1.06e-05	1183	4.69691	0.195384
FMN1	4	0.303059	0.192679	0.41344	7.4e-08	1184	2.54883	0.466531
LRIG3	4	0.433617	0.230874	0.636359	2.77e-05	1185	2.1747	0.53695
PROM1	4	0.39252	0.218757	0.566283	9.54e-06	1186	3.35509	0.340048
FSCN1	-4	-0.335462	-0.468987	-0.201938	8.47e-07	1187	3.38928	0.335409
MDFIC	-4	-0.500983	-0.751404	-0.250561	8.82e-05	1188	4.4812	0.213973
CCDC115	4	0.313225	0.195233	0.431217	1.96e-07	1189	0.164129	0.983161
ORAI1	-4	-0.294204	-0.398803	-0.189605	3.53e-08	1190	2.69151	0.441672
SDF2L1	-4	-0.40082	-0.580738	-0.220902	1.26e-05	1191	1.00237	0.800677
HMGCR	4	0.460769	0.238488	0.68305	4.85e-05	1192	3.63065	0.304208
STX2	-4	-0.364794	-0.519308	-0.210281	3.7e-06	1193	4.31553	0.229347
NAIP	-4	-0.450704	-0.666005	-0.235404	4.08e-05	1194	5.07513	0.166377
MX1	-4	-0.531979	-0.804754	-0.259205	0.000132144	1195	2.45411	0.483642
SYTL3	-4	-0.307347	-0.421377	-0.193318	1.27e-07	1196	0.779204	0.854434
SH3BP5	-4	-0.738016	-1.15616	-0.319875	0.000541539	1197	11.9216	0.00765658
CBX4	-4	-0.390704	-0.563719	-0.217689	9.6e-06	1198	0.900238	0.82537
ANXA5	-4	-0.593765	-0.910345	-0.277186	0.000236879	1199	13.7829	0.00321606
MIR3945HG	-4	-0.387516	-0.558302	-0.216731	8.7e-06	1200	3.80961	0.282771
KLHL6	-4	-0.375658	-0.538094	-0.213221	5.82e-06	1201	3.5235	0.317727
ADCY9	4	0.366783	0.210596	0.522971	4.17e-06	1202	6.4226	0.0927655
NNT	4	0.345443	0.204346	0.486539	1.6e-06	1203	1.90359	0.592657
PSD3	4	0.426943	0.228032	0.625854	2.59e-05	1204	3.46247	0.325662
PLEKHG3	4	0.291741	0.188529	0.394953	3.02e-08	1205	1.76825	0.621868
CYP2S1	4	0.481532	0.243891	0.719173	7.14e-05	1206	0.113735	0.99014
SNORA11D	-3	-0.366545	-0.522848	-0.210243	4.3e-06	1207	1.72132	0.422882
PDE5A	4	0.412628	0.223608	0.601649	1.88e-05	1208	1.63388	0.651731
ESAM	-4	-0.33803	-0.474553	-0.201507	1.22e-06	1209	2.27188	0.517929
SH3PXD2B	-4	-0.389575	-0.562807	-0.216343	1.04e-05	1210	2.53809	0.468447
AGFG2	4	0.329802	0.198902	0.460701	7.89e-07	1211	2.32164	0.508387
TTC9	-4	-0.390132	-0.56382	-0.216444	1.07e-05	1212	5.21944	0.156416
IQGAP2	4	0.378986	0.213167	0.544805	7.48e-06	1213	4.16538	0.244151
PTPN6	-4	-0.328837	-0.459156	-0.198518	7.59e-07	1214	0.465567	0.926388
BCAR3	4	0.356769	0.206642	0.506896	3.2e-06	1215	2.05475	0.561121
IRF9	-4	-0.342513	-0.482867	-0.202158	1.73e-06	1217	1.26077	0.73847
PRKCB	-4	-0.710598	-1.11131	-0.309885	0.000509581	1218	6.40212	0.0936035
CES2	4	0.571565	0.268853	0.874276	0.000215001	1219	4.19269	0.241394
ALDH5A1	4	0.519712	0.253307	0.786117	0.000131533	1221	5.20038	0.157699
GAB1	4	0.351239	0.204268	0.49821	2.81e-06	1222	0.52361	0.913675
ART3	-4	-0.73131	-1.14752	-0.315097	0.000573663	1223	6.66016	0.0835559
GATD3	3	0.323099	0.196064	0.450135	6.2e-07	1224	0.575715	0.749868
ENPP5	4	0.438512	0.229554	0.64747	3.9e-05	1225	0.0525547	0.996846
LTBP2	-4	-0.458682	-0.682093	-0.235272	5.72e-05	1227	5.32557	0.149452
GJD3	-4	-0.304203	-0.417964	-0.190443	1.6e-07	1228	1.6575	0.646423
WDR45	-4	-0.309112	-0.426403	-0.191822	2.4e-07	1229	2.2944	0.513594
ERLIN2	4	0.291443	0.186644	0.396242	5.02e-08	1230	2.66446	0.446301
MYL6B	-4	-0.312896	-0.433185	-0.192606	3.43e-07	1231	1.60136	0.659082
MIER1	4	0.285543	0.184595	0.38649	2.96e-08	1232	3.10462	0.375774
ARHGAP5	4	0.31973	0.194431	0.445028	5.69e-07	1233	3.50719	0.319831
MIR4640	3	0.323646	0.195561	0.451732	7.33e-07	1234	1.58526	0.452652
RNF24	-4	-0.288238	-0.391251	-0.185225	4.16e-08	1235	1.74231	0.627568
LPCAT3	4	0.318645	0.194059	0.443232	5.36e-07	1236	1.63393	0.651722
C4orf48	-4	-0.488481	-0.733556	-0.243406	9.36e-05	1237	2.37935	0.497491
RGL2	-4	-0.304673	-0.419375	-0.189971	1.93e-07	1238	3.88722	0.273902
FAM219A	-4	-0.278048	-0.373875	-0.18222	1.29e-08	1239	0.302313	0.959593
TEF	4	0.47211	0.238406	0.705814	7.51e-05	1240	3.49274	0.321705
TMC6	-4	-0.313056	-0.433874	-0.192239	3.8e-07	1242	2.386	0.496246
GPX1	-4	-0.297049	-0.406513	-0.187584	1.05e-07	1243	2.13618	0.544629
OTULINL	4	0.347142	0.201766	0.492517	2.87e-06	1244	3.26593	0.352413
CDH17	4	0.285577	0.183991	0.387163	3.59e-08	1245	3.04671	0.38448
INSC	-4	-0.866893	-1.37968	-0.354107	0.000921593	1246	7.37143	0.0609557
GMCL1	4	0.308373	0.190379	0.426367	3.02e-07	1247	0.559361	0.905669
FASTKD1	4	0.312564	0.191433	0.433694	4.25e-07	1248	1.32672	0.722797
HECW2	-4	-0.48172	-0.722998	-0.240442	9.11e-05	1249	7.16452	0.0668349
ANKRD27	4	0.281726	0.182467	0.380985	2.65e-08	1250	0.569578	0.90336
TPRG1L	4	0.304555	0.189042	0.420068	2.37e-07	1251	0.393271	0.941629
GOT1	4	0.339035	0.199008	0.479062	2.08e-06	1252	0.342838	0.95178
MAP4K4	-4	-0.449396	-0.667935	-0.230857	5.57e-05	1253	6.85454	0.0766814
CRACR2A	4	0.510501	0.248397	0.772605	0.000134848	1254	3.13255	0.371636
SEPTIN11	4	0.299943	0.187495	0.412391	1.71e-07	1255	1.73431	0.629332
FABP1	4	0.408044	0.218612	0.597476	2.42e-05	1256	3.35088	0.340623
SLC35A3	4	0.316345	0.192009	0.440681	6.14e-07	1257	2.54759	0.466752
FADS3	-4	-0.309781	-0.429793	-0.189769	4.21e-07	1259	2.62923	0.452388
CCM2	-4	-0.250552	-0.328548	-0.172557	3.05e-10	1260	1.62687	0.653312
SDHB	4	0.330137	0.195441	0.464833	1.56e-06	1261	0.462217	0.92711
GRTP1	4	0.377105	0.208765	0.545445	1.13e-05	1262	2.76607	0.429116
GLOD4	4	0.302673	0.187251	0.418095	2.75e-07	1263	3.14532	0.369758
NEURL1B	4	0.776705	0.325066	1.22834	0.000749937	1264	11.3815	0.00983201
MFSD9	4	0.357082	0.202856	0.511307	5.68e-06	1265	4.82361	0.185178
CPNE5	-4	-0.570049	-0.875952	-0.264146	0.000259819	1266	5.78925	0.122326
SRM	-4	-0.446671	-0.665007	-0.228335	6.08e-05	1267	5.68569	0.127945
FES	-4	-0.384397	-0.558405	-0.21039	1.49e-05	1268	7.11783	0.0682355
MSL3	-4	-0.307409	-0.426654	-0.188163	4.36e-07	1269	3.89537	0.272986
PHGDH	-4	-0.288995	-0.395143	-0.182846	9.5e-08	1270	0.709035	0.871077
GAS7	-4	-0.319918	-0.448137	-0.191699	1.01e-06	1271	2.57139	0.462528
SYNE2	4	0.367418	0.205069	0.529767	9.18e-06	1272	2.71649	0.437432
UBE2J1	-4	-0.320294	-0.44924	-0.191348	1.12e-06	1273	1.85028	0.604056
NUP50-DT	-4	-0.307278	-0.426996	-0.18756	4.89e-07	1274	4.22805	0.237869
CASP5	-4	-0.583925	-0.900926	-0.266924	0.000305831	1275	0.43021	0.933934
ADD3	4	0.29992	0.185104	0.414736	3.06e-07	1276	2.46954	0.480822
UQCRC1	4	0.367012	0.20431	0.529714	9.82e-06	1277	3.40165	0.333744
NAT2	4	0.439602	0.225032	0.654172	5.93e-05	1278	0.96132	0.81061
MYH10	-4	-0.416621	-0.614801	-0.218441	3.78e-05	1279	1.40753	0.70377
GTF3A	-4	-0.312099	-0.435666	-0.188532	7.41e-07	1280	3.80968	0.282762
LCMT1	4	0.27412	0.177595	0.370644	2.61e-08	1281	0.81586	0.84567
HSH2D	-4	-0.342168	-0.487373	-0.196963	3.86e-06	1282	3.5131	0.319067
HACD2	4	0.28	0.179141	0.380858	5.29e-08	1283	1.92141	0.588878
EMID1	-4	-0.270986	-0.365531	-0.17644	1.94e-08	1284	1.66383	0.645004
TRIM47	-4	-0.284675	-0.38916	-0.18019	9.29e-08	1285	1.07108	0.784061
TOM1L1	4	0.383278	0.208488	0.558068	1.73e-05	1286	0.904215	0.824411
IRAK2	-4	-0.423843	-0.627586	-0.220101	4.56e-05	1287	2.37171	0.498922
SLC44A5	4	0.645488	0.283866	1.00711	0.000467889	1288	3.42136	0.331106
EHD2	-4	-0.298777	-0.414153	-0.183401	3.86e-07	1290	0.823499	0.843839
CS	4	0.258633	0.17185	0.345416	5.18e-09	1291	1.4075	0.703776
TWIST2	-4	-0.623648	-0.970845	-0.276452	0.000430627	1292	8.72472	0.0331838
DNAJC10	-4	-0.323461	-0.456545	-0.190377	1.9e-06	1293	2.14127	0.543608
PRXL2C	-4	-0.410573	-0.605934	-0.215211	3.8e-05	1294	3.45809	0.326238
DPY19L4	4	0.30825	0.185723	0.430776	8.19e-07	1296	1.53697	0.673765
C11orf54	4	0.333921	0.192928	0.474915	3.45e-06	1297	2.34077	0.504755
SPATA2	4	0.309449	0.185855	0.433042	9.24e-07	1298	3.4998	0.320788
PGRMC1	4	0.281034	0.177749	0.384318	9.66e-08	1299	3.20215	0.361495
ADAM8	-4	-0.556311	-0.855995	-0.256627	0.00027441	1300	12.1108	0.00701303
NIPAL2	4	0.360389	0.200333	0.520446	1.02e-05	1301	3.36724	0.338393
ZBED2	-4	-0.517473	-0.789573	-0.245373	0.000193455	1302	6.56775	0.0870284
KIAA2013	4	0.284786	0.178634	0.390938	1.45e-07	1303	0.434756	0.932973
TM6SF1	-4	-0.368713	-0.534778	-0.202647	1.35e-05	1304	4.41401	0.22009
DPP7	-4	-0.312257	-0.438112	-0.186402	1.16e-06	1305	3.40199	0.333698
TNFAIP8	-4	-0.669369	-1.0502	-0.288543	0.000571102	1306	8.0764	0.0444589
GRAMD1A	-4	-0.315912	-0.444467	-0.187357	1.46e-06	1307	1.69709	0.63758
STAT1	-4	-0.575371	-0.88934	-0.261402	0.000328437	1308	6.79013	0.0788965
PLXND1	-4	-0.423022	-0.628264	-0.21778	5.35e-05	1309	5.90765	0.11619
NUCB2	-4	-0.436657	-0.651749	-0.221565	6.92e-05	1310	5.00621	0.171343
TM9SF1	-4	-0.330901	-0.470348	-0.191454	3.3e-06	1311	4.10438	0.250411
MKRN1	4	0.282464	0.177637	0.387292	1.28e-07	1312	3.62974	0.304321
VWA5A	4	0.287947	0.179047	0.396847	2.19e-07	1313	0.695448	0.874274
RALGAPA1	4	0.332492	0.191629	0.473355	3.72e-06	1314	2.75132	0.431577
ST14	4	0.309961	0.185172	0.43475	1.13e-06	1315	1.9878	0.574943
TYK2	-4	-0.260671	-0.350162	-0.171179	1.14e-08	1316	2.82909	0.418734
NUDT16	4	0.300233	0.182272	0.418194	6.09e-07	1317	0.526806	0.912964
CHSY1	-4	-0.550434	-0.84708	-0.253789	0.000276076	1318	6.89277	0.0753951
TNFRSF18	-4	-0.289131	-0.399331	-0.17893	2.71e-07	1319	1.72098	0.63228
CLMP	-4	-0.776627	-1.23462	-0.318633	0.000888823	1320	9.24587	0.0261943
TMC4	4	0.439417	0.22164	0.657193	7.66e-05	1321	4.77213	0.189264
SFRP2	-4	-0.498685	-0.758887	-0.238483	0.000172425	1322	3.46718	0.325043
RAMP2	-4	-0.308676	-0.433026	-0.184326	1.14e-06	1323	0.713136	0.87011
RASAL3	-4	-0.331628	-0.47246	-0.190796	3.93e-06	1324	1.67928	0.641551
HSD17B11	4	0.388344	0.206773	0.569914	2.77e-05	1325	3.08901	0.378103
TMEM9B	4	0.266926	0.172278	0.361574	3.25e-08	1326	0.843789	0.838967
MAPKAPK2	-4	-0.279776	-0.383711	-0.175842	1.32e-07	1327	0.48761	0.921605
FCGR3A	-4	-1.47467	-2.41647	-0.532861	0.00214859	1328	15.1164	0.00171981
HEPACAM2	4	0.98252	0.379552	1.58549	0.00140457	1329	7.22477	0.0650683
PAWR	4	0.340935	0.193017	0.488854	6.26e-06	1330	1.73975	0.628133
FCHSD2	-4	-0.431721	-0.644612	-0.21883	7.05e-05	1331	4.07384	0.2536
ARHGDIB	-4	-0.750443	-1.19082	-0.310067	0.00083788	1332	14.5626	0.0022313
SOD2	-4	-0.661965	-1.03962	-0.284306	0.000591586	1333	16.5458	0.000876209
PPP1R14C	4	0.493432	0.236106	0.750759	0.000171073	1334	0.13416	0.987444
KBTBD11	4	0.534134	0.247488	0.820779	0.000260021	1335	7.64345	0.053985
ARL3	-4	-0.322455	-0.457507	-0.187404	2.87e-06	1336	3.95376	0.266501
ALDH1A1	4	0.50279	0.238408	0.767171	0.000193484	1338	2.52405	0.47096
PRDX5	4	0.31712	0.185812	0.448428	2.21e-06	1339	0.732906	0.865438
RBM47	4	0.377409	0.202783	0.552035	2.28e-05	1340	4.6691	0.197694
H2AC19	-4	-0.388211	-0.570647	-0.205775	3.04e-05	1341	2.23737	0.524626
LPXN	-4	-0.450403	-0.677491	-0.223314	0.000101344	1342	4.43277	0.218366
PIP5K1B	4	0.347854	0.194156	0.501552	9.17e-06	1343	0.797125	0.850155
PLPP2	4	0.324886	0.187607	0.462166	3.51e-06	1344	1.6879	0.639627
KLHL21	-4	-0.319312	-0.452662	-0.185962	2.69e-06	1345	4.48656	0.213492
SLC6A14	-4	-1.64972	-2.71301	-0.586432	0.00235844	1346	11.8027	0.00809049
HCLS1	-4	-1.01414	-1.64116	-0.387111	0.00152441	1347	15.0009	0.00181584
HACD4	-4	-0.517134	-0.792421	-0.241847	0.00023155	1348	4.90477	0.178904
ARHGAP12	4	0.307274	0.182308	0.432239	1.44e-06	1349	2.59955	0.457568
SLAMF7	-4	-1.04733	-1.69815	-0.396507	0.00161023	1350	12.565	0.00567841
SEC61B	-4	-0.267304	-0.363629	-0.170979	5.36e-08	1351	1.33904	0.719883
ASCC1	-4	-0.302713	-0.424468	-0.180958	1.1e-06	1352	0.998746	0.801555
TMEM163	-4	-0.580724	-0.901902	-0.259546	0.00039437	1353	6.25336	0.0999136
GNA11	4	0.350379	0.194133	0.506625	1.11e-05	1355	1.2027	0.752356
SCARA5	-4	-0.343016	-0.494066	-0.191965	8.55e-06	1356	0.249583	0.969214
CBLC	4	0.347206	0.19314	0.501272	1e-05	1357	4.88799	0.180185
BMPR1A	4	0.291832	0.17759	0.406075	5.54e-07	1358	1.26794	0.736761
GRAMD2B	4	0.325936	0.187106	0.464766	4.2e-06	1359	0.96457	0.809824
SREBF2	4	0.275922	0.172817	0.379028	1.56e-07	1360	0.630194	0.889487
MIR6787	-3	-0.517624	-0.793951	-0.241298	0.000241154	1361	1.34874	0.509477
PARM1	4	0.470961	0.227826	0.714097	0.000146744	1362	0.647527	0.885471
HOXB9	4	0.368251	0.198773	0.537729	2.06e-05	1363	1.365	0.71376
TRPM4	4	0.354998	0.194953	0.515042	1.38e-05	1364	2.43384	0.487367
AKIRIN2	-4	-0.343869	-0.495929	-0.191809	9.32e-06	1365	2.20352	0.531256
OLR1	-4	-0.372049	-0.544369	-0.199729	2.32e-05	1366	5.19617	0.157983
SMARCA1	-4	-0.362904	-0.528683	-0.197125	1.78e-05	1367	3.64731	0.302153
CDH5	-4	-0.66769	-1.05204	-0.283342	0.000662004	1368	9.60001	0.0222909
MB	4	0.634792	0.273764	0.995819	0.000568552	1369	4.9959	0.172098
NCOA7	-4	-0.43404	-0.651104	-0.216976	8.89e-05	1370	1.34927	0.717469
STON1	-4	-0.357139	-0.51914	-0.195137	1.55e-05	1371	0.504571	0.917886
TSPYL5	-4	-0.383815	-0.565068	-0.202562	3.32e-05	1372	1.8585	0.602287
SPATS2	-4	-0.317122	-0.450425	-0.183819	3.12e-06	1373	0.720325	0.868413
PSAT1	-4	-0.762155	-1.21416	-0.310153	0.00095028	1374	10.766	0.0130612
ATG16L2	-4	-0.335806	-0.482784	-0.188828	7.53e-06	1375	1.32909	0.722237
PAQR8	4	0.345193	0.191412	0.498974	1.08e-05	1376	1.07737	0.782539
CEP85L	-4	-0.390405	-0.576689	-0.204122	4e-05	1377	1.12665	0.770646
STS	-4	-0.52652	-0.810597	-0.242443	0.000280489	1378	1.88138	0.597389
WDFY4	-4	-0.343201	-0.495639	-0.190762	1.02e-05	1379	1.57267	0.665603
DEF6	-4	-0.377082	-0.553872	-0.200293	2.91e-05	1380	4.81754	0.185656
PRR16	-4	-0.367099	-0.53672	-0.197478	2.22e-05	1381	4.6523	0.199101
CNST	4	0.301994	0.179057	0.424931	1.47e-06	1382	3.35454	0.340124
EVA1A	-4	-0.301219	-0.423729	-0.178708	1.44e-06	1383	3.04391	0.384905
MPP7	4	0.455243	0.221862	0.688624	0.000131735	1384	6.05192	0.109111
NDUFA5	4	0.300668	0.178401	0.422935	1.44e-06	1385	1.50368	0.681421
CD34	-4	-0.282511	-0.391705	-0.173317	3.96e-07	1386	2.33702	0.505465
ETFB	4	0.322918	0.184594	0.461242	4.75e-06	1387	0.919513	0.820716
SRP19	-4	-0.258489	-0.350381	-0.166597	3.52e-08	1388	1.81657	0.611336
HOXA7	4	0.386725	0.202286	0.571163	3.96e-05	1389	0.180568	0.980664
SPIRE1	-4	-0.317362	-0.451817	-0.182907	3.72e-06	1390	3.2836	0.349931
TMCO1	4	0.267063	0.168876	0.365251	9.77e-08	1391	1.01401	0.797862
PRDX6	4	0.343078	0.190034	0.496122	1.11e-05	1392	0.989251	0.803853
BIN2	-4	-0.31369	-0.445534	-0.181846	3.11e-06	1393	1.91807	0.589584
FBXW7	-4	-0.322981	-0.461607	-0.184354	4.96e-06	1394	3.27914	0.350557
PIGU	4	0.289062	0.174854	0.403269	7.02e-07	1395	1.06333	0.785932
PDP2	4	0.26097	0.166818	0.355122	5.55e-08	1396	1.52232	0.677128
TRAF3IP3	-4	-0.385412	-0.569113	-0.201711	3.92e-05	1397	1.98815	0.574869
OSMR	-4	-0.689579	-1.09193	-0.287232	0.000781789	1398	11.6829	0.00855226
MYZAP	4	0.373638	0.198224	0.549051	2.98e-05	1399	0.762714	0.858363
OSGIN2	-4	-0.338194	-0.488091	-0.188298	9.78e-06	1400	3.03991	0.385512
TFF1	-4	-0.505708	-0.776341	-0.235076	0.000249843	1401	4.83072	0.18462
SCPEP1	-4	-0.386867	-0.571937	-0.201796	4.18e-05	1402	1.39576	0.706529
CD84	-4	-0.368123	-0.539749	-0.196497	2.62e-05	1403	2.63758	0.450939
BSG	4	0.44534	0.218011	0.672669	0.000123241	1404	3.59915	0.308128
S100A11	-4	-0.511768	-0.786975	-0.236561	0.000267702	1405	8.17942	0.0424456
PNPLA8	-4	-0.292012	-0.40882	-0.175205	9.59e-07	1406	0.254847	0.968284
PIP4P2	-4	-0.308417	-0.437102	-0.179731	2.64e-06	1407	0.944332	0.814718
LLGL2	4	0.321314	0.18317	0.459458	5.15e-06	1408	2.15308	0.54125
BLOC1S1-RDH5	4	0.328834	0.185225	0.472443	7.19e-06	1409	1.67813	0.641808
ADRB2	-4	-0.334831	-0.482845	-0.186817	9.26e-06	1410	3.92896	0.269238
TXNDC16	4	0.326454	0.184456	0.468452	6.61e-06	1411	1.72304	0.631824
KLF3	4	0.329887	0.185292	0.474483	7.76e-06	1412	1.21654	0.74904
KLHL12	4	0.279215	0.171262	0.387167	3.99e-07	1413	0.520469	0.914372
TOB2	4	0.258551	0.165504	0.351599	5.15e-08	1414	3.90549	0.271852
GPBP1L1	4	0.240881	0.160488	0.321273	4.29e-09	1415	0.13001	0.988008
CSF1R	-4	-0.460289	-0.699013	-0.221564	0.000157432	1416	6.7756	0.0794046
KLRC1	4	0.393315	0.202699	0.58393	5.25e-05	1417	2.5824	0.460583
DLD	4	0.296088	0.175387	0.416788	1.52e-06	1420	2.11531	0.548822
ZNF44	4	0.293317	0.174583	0.41205	1.29e-06	1421	1.14683	0.765784
RGS16	-4	-0.30334	-0.429438	-0.177241	2.42e-06	1422	2.78225	0.42643
HDC	-4	-0.287257	-0.401975	-0.17254	9.21e-07	1423	2.21422	0.529153
TINF2	-4	-0.226291	-0.29696	-0.155622	3.47e-10	1424	3.6485	0.302007
QKI	-4	-0.831255	-1.33642	-0.326094	0.00125898	1425	12.4014	0.0061272
IL24	-4	-0.99953	-1.62322	-0.375843	0.00168334	1426	18.8393	0.000295127
FGF2	-4	-0.342555	-0.497272	-0.187838	1.43e-05	1427	2.73542	0.434241
ABLIM3	-4	-0.323867	-0.465139	-0.182594	7.02e-06	1428	4.27044	0.233704
PHYH	4	0.418894	0.209073	0.628715	9.12e-05	1429	2.29494	0.513492
P3H1	-4	-0.403476	-0.60218	-0.204772	6.9e-05	1430	7.46095	0.0585703
EMCN	-4	-0.57806	-0.90258	-0.253541	0.000480776	1431	6.55715	0.0874355
CASP1	-4	-0.413252	-0.619083	-0.207422	8.32e-05	1432	0.671929	0.879786
TRPS1	-4	-0.400607	-0.597612	-0.203602	6.73e-05	1433	5.10413	0.164329
MXRA7	-4	-0.549551	-0.854146	-0.244957	0.000405965	1434	7.61671	0.0546343
GCNT2	4	0.410886	0.206224	0.615549	8.32e-05	1435	6.74901	0.0803429
ZFPM2	-4	-0.383002	-0.567576	-0.198428	4.76e-05	1436	1.32607	0.722953
HNF4A	4	0.347787	0.188665	0.506909	1.84e-05	1437	4.63525	0.200539
MPV17	-4	-0.25207	-0.342015	-0.162124	3.96e-08	1438	2.11111	0.549668
AP5M1	4	0.274507	0.168165	0.380849	4.21e-07	1439	0.856825	0.835832
EHD3	-4	-0.263461	-0.361943	-0.164978	1.58e-07	1440	3.09885	0.376634
IRF1	-4	-0.558663	-0.870739	-0.246586	0.000450436	1442	5.49916	0.138689
PFN2	4	0.370602	0.19422	0.546984	3.82e-05	1443	1.2738	0.735365
CHI3L2	-4	-0.792341	-1.27195	-0.312729	0.00120391	1444	8.00252	0.0459596
UGT1A10	4	1.07161	0.395142	1.74807	0.00190388	1445	9.19474	0.0268106
GOLIM4	4	0.281962	0.169272	0.394651	9.39e-07	1446	2.48012	0.478895
CCDC47	4	0.266399	0.164915	0.367883	2.68e-07	1447	3.05584	0.383096
PHLDA1	-4	-1.15707	-1.89345	-0.420688	0.0020723	1448	12.7618	0.00518102
CHP1	4	0.254371	0.161548	0.347194	7.83e-08	1450	4.28735	0.232061
TFF2	-4	-0.648065	-1.02521	-0.270924	0.000757353	1452	3.41083	0.332513
HINT3	4	0.430712	0.210334	0.651089	0.000127828	1453	1.90592	0.592161
PILRA	-4	-0.529712	-0.821727	-0.237696	0.000377479	1454	8.35582	0.0392028
IGSF6	-4	-1.00889	-1.64237	-0.375409	0.00179951	1455	11.8904	0.00776819
COTL1	-4	-0.535091	-0.831004	-0.239177	0.000393898	1456	9.25181	0.0261237
DEFA1	-4	-0.426083	-0.643421	-0.208746	0.000121813	1457	5.93381	0.114875
VEGFC	-4	-0.501183	-0.772898	-0.229468	0.000300135	1458	7.80714	0.0501704
ARID5A	-4	-0.337876	-0.491362	-0.184391	1.6e-05	1459	3.65139	0.301652
RGL1	-4	-0.324728	-0.468807	-0.180648	9.99e-06	1460	1.50809	0.680403
MAP4K1	-4	-0.35171	-0.515398	-0.188022	2.54e-05	1461	2.22125	0.527776
CEP70	4	0.377543	0.195113	0.559973	4.99e-05	1462	2.93648	0.401522
MSRB1	-4	-0.30409	-0.433263	-0.174917	3.95e-06	1463	1.82196	0.610168
ARHGAP24	-4	-0.347089	-0.507534	-0.186643	2.24e-05	1464	3.40192	0.333707
ANKHD1-EIF4EBP3	4	0.273947	0.166494	0.381401	5.83e-07	1465	2.5706	0.462667
DLG1	4	0.242608	0.157821	0.327394	2.04e-08	1466	1.57785	0.664423
HAGLR	4	0.644834	0.269075	1.02059	0.00076972	1467	8.78933	0.032227
HLA-DMA	-4	-0.643113	-1.01781	-0.268412	0.000768332	1468	4.78845	0.187959
APOL2	-4	-0.457177	-0.697695	-0.21666	0.000194919	1469	4.63408	0.200638
PTGDR	4	0.669217	0.275614	1.06282	0.00086101	1470	8.53315	0.0361871
ZNF438	-4	-0.242698	-0.328034	-0.157361	2.49e-08	1471	1.06297	0.78602
TNIK	4	0.368616	0.191955	0.545276	4.32e-05	1472	4.22456	0.238215
MAST2	4	0.310923	0.175957	0.44589	6.33e-06	1473	0.237866	0.971257
SORBS2	4	0.361894	0.189029	0.53476	4.07e-05	1475	0.902269	0.82488
KSR1	-4	-0.393363	-0.589027	-0.197699	8.14e-05	1476	1.87655	0.59842
HRCT1	4	0.488696	0.22404	0.753353	0.000295592	1477	1.85396	0.603263
GIMAP6	-4	-0.627973	-0.993561	-0.262385	0.000760895	1478	5.19183	0.158277
RIOK3	4	0.275288	0.164917	0.38566	1.02e-06	1479	1.21177	0.750182
TNNC2	4	0.347561	0.184798	0.510324	2.85e-05	1480	4.24817	0.235883
IFIT2	-4	-0.876631	-1.4199	-0.333363	0.0015634	1481	5.61401	0.131976
TLCD2	4	0.369374	0.190715	0.548033	5.07e-05	1482	2.83657	0.417515
PDE6A	4	0.609899	0.257063	0.962734	0.000704241	1483	7.97943	0.0464387
LILRB1	-4	-0.646751	-1.02617	-0.267335	0.000834943	1484	9.44436	0.0239307
BHLHE40	-4	-0.542196	-0.846191	-0.2382	0.000472775	1485	4.82681	0.184927
KRCC1	4	0.296686	0.170594	0.422779	3.99e-06	1486	3.28474	0.349772
AEBP1	-4	-0.463339	-0.710422	-0.216257	0.000237472	1487	4.18229	0.242441
ETFDH	4	0.467287	0.217333	0.717241	0.000248171	1488	6.67176	0.0831293
USP53	4	0.361168	0.188233	0.534102	4.25e-05	1489	1.45171	0.69346
CD200	-4	-0.469256	-0.720782	-0.21773	0.000255603	1490	3.86191	0.276767
PEX26	4	0.371185	0.190679	0.551691	5.57e-05	1491	5.65588	0.129607
SLC35B4	-4	-0.314862	-0.454512	-0.175212	9.91e-06	1492	3.04	0.385499
LRP4	4	0.509048	0.228571	0.789524	0.000374814	1493	0.816434	0.845532
MAP7	4	0.321934	0.177011	0.466856	1.34e-05	1494	4.55021	0.207855
CNPPD1	4	0.247354	0.156465	0.338244	9.61e-08	1495	0.361305	0.948115
SP110	-4	-0.480363	-0.740181	-0.220546	0.000290447	1496	6.9002	0.0751478
SMPD3	4	0.342442	0.182565	0.50232	2.69e-05	1497	0.434781	0.932967
RASSF10	4	0.435942	0.207974	0.663909	0.000178225	1498	2.17427	0.537035
CSF3	-4	-0.624713	-0.989382	-0.260045	0.000786176	1499	12.9802	0.00467969
DMBT1	-4	-0.833347	-1.34745	-0.319245	0.00148779	1500	0.636331	0.888067
CD164	4	0.256426	0.158784	0.354067	2.64e-07	1501	0.555519	0.906535
LHFPL6	-4	-0.719231	-1.15208	-0.286385	0.00112699	1502	10.8479	0.0125772
RASA4B	-4	-0.315327	-0.455972	-0.174681	1.11e-05	1503	0.648445	0.885258
GIMAP1-GIMAP5	-4	-0.333138	-0.486817	-0.17946	2.15e-05	1504	0.988421	0.804054
MXRA8	-4	-0.29295	-0.417379	-0.168522	3.94e-06	1505	1.70135	0.636635
SPAG16	4	0.351684	0.184473	0.518895	3.75e-05	1506	2.24482	0.523174
TSPAN18	-4	-0.291123	-0.414271	-0.167976	3.6e-06	1507	2.65862	0.447305
KLHL8	4	0.340392	0.181361	0.499423	2.73e-05	1508	4.85093	0.183044
ZNF823	4	0.331157	0.178707	0.483606	2.07e-05	1509	4.45302	0.216519
DGAT2	-4	-0.297952	-0.426355	-0.16955	5.42e-06	1510	1.63271	0.651995
SRGAP2	-4	-0.241961	-0.329579	-0.154343	6.21e-08	1511	2.08654	0.554642
SAP30	-4	-0.346748	-0.510614	-0.182881	3.36e-05	1512	1.2999	0.729156
HOXA13	4	0.435721	0.207219	0.664223	0.000185951	1513	0.676536	0.878708
TGFB1I1	-4	-0.415077	-0.628658	-0.201497	0.000139504	1514	2.58775	0.459642
CRNDE	-4	-0.449828	-0.688804	-0.210853	0.000224891	1515	5.19404	0.158127
LMCD1	-4	-0.511963	-0.796156	-0.22777	0.000414307	1516	7.53528	0.0566589
ARHGEF6	-4	-0.504241	-0.782848	-0.225634	0.000389252	1517	5.9927	0.111966
HPGD	4	0.446903	0.209864	0.683943	0.000219695	1518	0.95555	0.812006
UBE2L6	-4	-0.647257	-1.0295	-0.265016	0.000903894	1519	8.43678	0.0377967
CXADR	4	0.384703	0.19287	0.576535	8.48e-05	1520	5.20268	0.157543
HNMT	4	0.304638	0.170922	0.438354	8e-06	1522	1.36293	0.714246
GAN	4	0.301496	0.170009	0.432983	6.98e-06	1523	0.935273	0.816908
IL10	-4	-0.255808	-0.354015	-0.157601	3.3e-07	1524	0.419505	0.936184
GLT1D1	-4	-0.38381	-0.575301	-0.19232	8.55e-05	1525	5.70885	0.126667
GOLPH3L	4	0.244598	0.154385	0.334812	1.07e-07	1526	0.0778592	0.994355
ABHD17C	4	0.324762	0.175878	0.473645	1.91e-05	1527	2.17057	0.537769
CMAS	4	0.334281	0.178472	0.49009	2.61e-05	1528	2.74296	0.432976
ENPP2	-4	-0.675706	-1.07907	-0.272338	0.00102617	1529	6.34825	0.0958431
ANXA1	-4	-1.43313	-2.36812	-0.498138	0.00266299	1530	16.7156	0.000808599
RND1	-4	-0.429882	-0.655298	-0.204465	0.000185667	1531	4.29019	0.231786
TMED6	4	0.534105	0.232866	0.835343	0.00051071	1532	2.82326	0.419686
MACROD1	4	0.360676	0.185498	0.535855	5.45e-05	1533	4.28327	0.232456
CDKL1	4	0.335401	0.178558	0.492243	2.77e-05	1534	0.978881	0.806362
LETM1	4	0.325734	0.17584	0.475627	2.05e-05	1535	3.55359	0.313878
SLC20A2	4	0.341183	0.179948	0.502419	3.36e-05	1536	1.60945	0.657248
MTRES1	4	0.303012	0.169244	0.43678	9.01e-06	1538	3.31462	0.345613
NIPSNAP2	4	0.293886	0.166667	0.421106	5.96e-06	1539	0.498909	0.919131
DUSP16	4	0.516758	0.227469	0.806046	0.000463347	1540	8.6946	0.0336393
LINC01145	-4	-0.470738	-0.726647	-0.214828	0.000311802	1541	3.67138	0.299206
S100A3	-4	-0.325006	-0.475022	-0.17499	2.17e-05	1542	5.73831	0.12506
AKAP5	4	0.336094	0.177957	0.494231	3.11e-05	1543	1.80936	0.6129
BEX5	-4	-0.587637	-0.928721	-0.246553	0.000733539	1544	0.887425	0.828461
ACO2	4	0.303466	0.169089	0.437842	9.59e-06	1545	1.92445	0.588234
SIRT5	4	0.238665	0.151484	0.325846	8.07e-08	1546	3.58743	0.309598
LNX2	4	0.299742	0.168022	0.431463	8.19e-06	1547	3.34694	0.341163
BTG2	-4	-0.417038	-0.634335	-0.199741	0.000168846	1548	1.33123	0.721731
NPL	-4	-0.403823	-0.611699	-0.195948	0.000140392	1549	4.01992	0.259322
MRPS9	4	0.323791	0.174307	0.473275	2.18e-05	1550	1.29819	0.729562
CREM	-4	-0.529682	-0.829378	-0.229986	0.000532145	1551	5.20804	0.157182
LANCL3	4	0.272055	0.160225	0.383885	1.86e-06	1552	2.31316	0.510005
ANKS4B	4	0.335984	0.177435	0.494532	3.28e-05	1553	0.439067	0.932059
HELZ2	-4	-0.255857	-0.35589	-0.155823	5.36e-07	1554	0.661903	0.882126
PTPN2	-4	-0.258555	-0.360664	-0.156446	6.94e-07	1555	0.0943116	0.992511
SNX4	4	0.271988	0.159879	0.384097	1.98e-06	1556	0.584779	0.899908
SPNS2	-4	-0.587779	-0.929773	-0.245785	0.000755639	1559	8.1782	0.0424688
OLFM1	-4	-0.917772	-1.49593	-0.339614	0.00186292	1560	14.938	0.00187042
KCTD3	4	0.322406	0.173429	0.471382	2.22e-05	1561	4.56386	0.206664
COX5A	4	0.228201	0.147857	0.308545	2.59e-08	1563	2.59593	0.458203
BABAM2-AS1	-4	-0.277026	-0.392993	-0.161059	2.84e-06	1564	0.539754	0.910075
AKR1B1	-4	-0.732554	-1.17931	-0.285797	0.00131	1565	15.3876	0.00151367
VASN	-4	-0.326378	-0.478374	-0.174382	2.57e-05	1566	6.1136	0.106212
SDHAP4	4	0.411083	0.197292	0.624874	0.000164118	1567	3.401	0.333831
PDSS2	4	0.269554	0.158943	0.380166	1.79e-06	1568	3.32353	0.344381
SPTLC3	4	0.277007	0.160917	0.393097	2.91e-06	1569	1.47458	0.688149
HOXA11-AS	4	0.370388	0.186018	0.554758	8.24e-05	1570	1.08332	0.781103
IFI44	-4	-0.664793	-1.06363	-0.265955	0.00108726	1571	3.83057	0.280351
GBP4	-4	-0.485309	-0.753756	-0.216863	0.000395144	1572	4.59	0.204401
LY6E	-4	-0.460124	-0.710255	-0.209992	0.000311671	1573	8.80863	0.0319465
CD9	4	0.361937	0.183412	0.540461	7.08e-05	1574	0.897414	0.826052
ERO1B	-4	-0.348522	-0.517254	-0.17979	5.16e-05	1575	2.45921	0.482709
SCP2	4	0.267597	0.158076	0.377118	1.68e-06	1576	0.188488	0.979426
IMMT	4	0.25217	0.153903	0.350437	4.91e-07	1577	2.68764	0.442332
CBFB	-4	-0.348716	-0.51774	-0.179693	5.26e-05	1578	3.15579	0.368223
AVL9	4	0.271441	0.158965	0.383918	2.25e-06	1579	4.36585	0.224573
FAM83A	-4	-0.279392	-0.397854	-0.16093	3.79e-06	1580	2.1924	0.533446
SORT1	4	0.25965	0.155554	0.363746	1.01e-06	1581	2.05454	0.561164
SEMA5A	4	0.541395	0.231781	0.851009	0.000609803	1582	7.66327	0.0535084
TRMT112	-4	-0.275388	-0.39102	-0.159756	3.04e-06	1583	2.35631	0.501819
ZNF124	4	0.409384	0.195849	0.622919	0.000171552	1584	5.91431	0.115855
STK39	4	0.289103	0.163313	0.414894	6.65e-06	1585	3.21071	0.360264
EFEMP2	-4	-0.460059	-0.710807	-0.20931	0.000323109	1586	6.89531	0.0753107
ZDHHC7	4	0.235297	0.148773	0.321821	9.82e-08	1587	0.0117215	0.999664
ACOT11	4	0.338689	0.17606	0.501319	4.47e-05	1588	1.07903	0.782138
ILF3-DT	4	0.284537	0.16157	0.407504	5.75e-06	1589	0.683126	0.877166
CAMK2D	4	0.241392	0.150088	0.332697	2.2e-07	1590	0.512405	0.916158
SHTN1	4	0.251454	0.152654	0.350254	6.09e-07	1591	1.07467	0.783193
MITF	-4	-0.312256	-0.455767	-0.168745	2e-05	1592	4.53175	0.209476
GNB4	-4	-0.955509	-1.56368	-0.347336	0.00207467	1593	15.7866	0.0012541
TMEM181	4	0.321263	0.171091	0.471436	2.75e-05	1594	5.21008	0.157045
SLC39A6	-4	-0.466069	-0.722266	-0.209871	0.000363141	1595	6.1761	0.10335
AOC1	4	0.396991	0.191189	0.602793	0.000156351	1596	1.56871	0.666505
GPR39	4	0.369164	0.183547	0.554781	9.7e-05	1597	0.647877	0.88539
TRAM1	-4	-0.24492	-0.339448	-0.150391	3.81e-07	1598	1.32399	0.723444
HOXA10-AS	4	0.275076	0.158375	0.391777	3.84e-06	1599	0.875123	0.831427
ANKMY2	4	0.263583	0.155273	0.371892	1.84e-06	1601	1.23622	0.744332
SNX18	-4	-0.326736	-0.481401	-0.172071	3.47e-05	1602	1.56219	0.667992
DDAH2	4	0.33836	0.175133	0.501588	4.85e-05	1603	3.94234	0.267758
PATJ	4	0.5965	0.244817	0.948184	0.00088625	1604	8.47035	0.0372282
CMKLR1	-4	-0.273634	-0.389757	-0.15751	3.87e-06	1605	3.59629	0.308486
PHOSPHO2-KLHL23	4	0.288872	0.161566	0.416179	8.69e-06	1606	0.75298	0.860677
NUDT6	4	0.334685	0.173712	0.495658	4.6e-05	1607	0.368959	0.946578
TNFSF13	-4	-0.371154	-0.558975	-0.183333	0.000107464	1608	4.84137	0.183788
PTGFR	-4	-0.395058	-0.600416	-0.1897	0.000162931	1609	4.94263	0.176046
ZNF385D	-4	-0.243755	-0.338588	-0.148921	4.71e-07	1610	2.61031	0.455685
CDHR5	4	0.485347	0.213655	0.75704	0.000463082	1611	0.96321	0.810153
FBN1	-4	-0.843327	-1.37369	-0.312962	0.00183	1612	12.6166	0.0055435
NFE2	-4	-0.561552	-0.889035	-0.234068	0.000777042	1613	10.0162	0.018429
BTN3A1	-4	-0.338738	-0.503416	-0.17406	5.54e-05	1615	0.877628	0.830823
WDR19	-4	-0.311231	-0.455905	-0.166558	2.48e-05	1616	3.1487	0.369262
DGKD	4	0.26526	0.154273	0.376247	2.81e-06	1617	0.535885	0.91094
PGS1	-4	-0.308497	-0.451219	-0.165775	2.27e-05	1618	4.66236	0.198258
PRKCI	4	0.263568	0.15379	0.373345	2.53e-06	1619	0.456482	0.928343
DISP2	4	0.372147	0.182619	0.561676	0.000118856	1620	0.682991	0.877197
LINC01503	-4	-0.316597	-0.465385	-0.16781	3.04e-05	1621	3.24085	0.35596
ACTN1	-4	-0.348156	-0.52023	-0.176082	7.32e-05	1622	4.60888	0.202781
ARHGAP42	4	0.329336	0.171039	0.487633	4.55e-05	1623	0.411699	0.937815
DDIAS	-4	-0.268504	-0.382348	-0.154659	3.79e-06	1625	0.832316	0.841723
TFPI2	-4	-1.71629	-2.85542	-0.577163	0.00314679	1626	13.7199	0.00331237
C11orf96	-4	-1.09203	-1.79916	-0.38489	0.00247189	1627	12.2126	0.00668931
CATSPERB	-4	-0.726948	-1.17523	-0.278664	0.0014813	1628	6.89199	0.0754213
NFKBIA	-4	-0.387952	-0.589554	-0.186351	0.000162164	1629	4.17618	0.243058
SELP	-4	-1.09017	-1.79636	-0.383974	0.00248107	1630	32.9663	3.27e-07
DOCK11	-4	-0.581832	-0.925288	-0.238376	0.000899282	1631	6.30315	0.0977577
RMND5A	4	0.459435	0.205364	0.713506	0.000393814	1632	8.64469	0.0344077
IL3RA	-4	-0.297984	-0.433681	-0.162287	1.68e-05	1633	1.60527	0.658196
SLC16A5	4	0.312077	0.165977	0.458178	2.83e-05	1634	2.55341	0.465716
SNRPN	-4	-0.301639	-0.440136	-0.163143	1.97e-05	1635	0.842309	0.839323
TPRG1	-4	-0.502609	-0.788552	-0.216667	0.000570879	1636	5.0067	0.171307
APTR	4	0.312134	0.165873	0.458394	2.88e-05	1637	2.00304	0.571776
PDZD3	4	0.427685	0.196402	0.658968	0.00028971	1638	4.04951	0.256168
SLC39A13	-4	-0.259943	-0.368025	-0.15186	2.43e-06	1639	5.16136	0.160356
MEST	4	0.358945	0.177951	0.539938	0.000101497	1640	4.35082	0.225989
DLAT	4	0.288158	0.159081	0.417235	1.21e-05	1641	2.00224	0.571942
PRKAR2A	4	0.225925	0.142597	0.309253	1.07e-07	1642	0.858845	0.835346
PYY	4	0.829031	0.306873	1.35119	0.00185925	1643	5.55368	0.135463
RNF14	4	0.261286	0.151763	0.370808	2.93e-06	1644	3.58439	0.309981
SERPINB3	-4	-0.832162	-1.35684	-0.307485	0.00187979	1645	5.285	0.152079
CLEC14A	-4	-0.350977	-0.526439	-0.175515	8.84e-05	1646	5.63647	0.1307
PARVG	-4	-0.506035	-0.795292	-0.216778	0.000606215	1647	7.44517	0.0589841
PTCH1	4	0.404146	0.189379	0.618912	0.000225813	1650	2.99837	0.391876
CRLS1	4	0.262504	0.151853	0.373156	3.32e-06	1651	1.41514	0.701989
LOXL1	-4	-0.609503	-0.974633	-0.244372	0.00106896	1652	5.8724	0.117986
CREB5	-4	-0.509419	-0.801513	-0.217326	0.000630292	1653	13.8949	0.00305179
RFX5	-4	-0.306258	-0.449113	-0.163403	2.65e-05	1654	2.1878	0.534356
TRAPPC6A	4	0.325981	0.168599	0.483363	4.92e-05	1655	2.79943	0.423593
LAP3	-4	-0.415368	-0.638484	-0.192251	0.000263481	1656	3.42386	0.330772
PTK6	4	0.312813	0.164742	0.460885	3.46e-05	1657	0.455575	0.928537
ZC3H14	4	0.248749	0.147911	0.349588	1.33e-06	1658	4.64007	0.200132
POLB	-4	-0.224099	-0.306805	-0.141392	1.09e-07	1659	1.58633	0.662494
CHPF2	-4	-0.242508	-0.339012	-0.146004	8.42e-07	1660	1.97697	0.577201
MCM5	-4	-0.350601	-0.526561	-0.174641	9.41e-05	1661	1.81604	0.611451
ADM	-4	-0.621062	-0.994947	-0.247176	0.00113113	1662	6.83474	0.0773558
SULT1A2	4	0.397809	0.187103	0.608515	0.00021528	1664	2.82335	0.41967
LEF1	-4	-0.478465	-0.748467	-0.208462	0.000514279	1665	1.30738	0.72738
STX3	4	0.299556	0.160962	0.438149	2.27e-05	1666	1.53327	0.674614
COL4A1	-4	-1.03638	-1.70733	-0.365442	0.00246588	1667	15.8152	0.00123731
BID	-4	-0.26394	-0.37643	-0.15145	4.25e-06	1668	5.5659	0.13475
CSF2RA	-4	-0.270771	-0.388345	-0.153197	6.37e-06	1670	2.09666	0.552589
CHST6	4	0.239878	0.145014	0.334741	7.19e-07	1671	1.99069	0.574341
ANKRD36	-4	-0.360099	-0.543474	-0.176724	0.000118677	1672	1.12235	0.771682
COL6A3	-4	-1.09476	-1.80784	-0.381671	0.00262099	1673	17.5874	0.000535009
ALCAM	-4	-0.318972	-0.472186	-0.165758	4.5e-05	1674	3.81711	0.281902
ATP1A1	4	0.387122	0.183585	0.590659	0.000193159	1675	4.83073	0.18462
INSR	4	0.283213	0.156254	0.410173	1.23e-05	1676	5.95038	0.11405
SAMD5	4	0.366946	0.178231	0.555662	0.000138383	1677	2.56573	0.463528
LOC101927178	3	0.300196	0.160695	0.439698	2.47e-05	1678	0.0165738	0.991747
P2RY6	-4	-0.398875	-0.611137	-0.186614	0.000230413	1679	7.80649	0.050185
RPL23AP7	-4	-0.270182	-0.387574	-0.15279	6.45e-06	1680	0.460653	0.927447
KCNAB2	-4	-0.282144	-0.408408	-0.155881	1.19e-05	1681	2.78663	0.425706
MMUT	4	0.261312	0.150415	0.372208	3.87e-06	1682	1.22554	0.746886
TMEM200C	-4	-0.261583	-0.372699	-0.150467	3.95e-06	1683	2.25783	0.520648
PPIP5K1	4	0.261751	0.150392	0.373111	4.09e-06	1684	1.57357	0.665397
BCKDHB	4	0.277488	0.154355	0.400621	1e-05	1686	1.03533	0.792704
PWWP2A	4	0.257591	0.149067	0.366115	3.29e-06	1687	1.75037	0.625794
AVEN	-4	-0.264148	-0.377555	-0.150741	4.99e-06	1688	1.74878	0.626143
TMEM258	-4	-0.248065	-0.349565	-0.146566	1.67e-06	1689	4.09091	0.251813
CD47	-4	-0.240494	-0.336394	-0.144595	8.87e-07	1690	0.420416	0.935993
LIPG	-4	-0.430392	-0.666212	-0.194573	0.000347413	1691	2.53599	0.468822
DECR1	4	0.257741	0.148947	0.366535	3.43e-06	1692	4.48937	0.213241
CD93	-4	-1.08668	-1.79471	-0.378645	0.00262865	1693	18.6555	0.000322104
PROCR	-4	-0.3754	-0.570877	-0.179923	0.000167229	1695	3.16857	0.366358
ZNF702P	4	0.356712	0.174993	0.53843	0.000119387	1696	2.70656	0.439113
THNSL1	4	0.293569	0.158353	0.428785	2.09e-05	1697	1.20259	0.752382
LOC101930048	3	0.357375	0.174995	0.539754	0.000122746	1698	1.14694	0.563566
LRP8	-4	-0.548483	-0.871455	-0.225511	0.000873193	1699	5.44134	0.14219
RUNX2	-4	-0.858542	-1.40578	-0.311298	0.00210583	1700	13.593	0.00351495
SLC25A37	-4	-0.463993	-0.725012	-0.202974	0.000493841	1701	4.92841	0.177115
SDHAP1	4	0.264255	0.150353	0.378157	5.44e-06	1702	1.93872	0.585223
NDUFV1	4	0.249156	0.14634	0.351972	2.04e-06	1703	0.191673	0.978922
GPHN	4	0.284683	0.155578	0.413787	1.55e-05	1704	3.00613	0.39068
KRAS	4	0.247241	0.145466	0.349017	1.92e-06	1706	1.35881	0.715218
SOSTDC1	4	0.608992	0.241318	0.976666	0.00116892	1707	3.42692	0.330365
C16orf54	-4	-0.920534	-1.51255	-0.32852	0.00230686	1708	12.1702	0.00682227
RAB3IP	4	0.286584	0.155541	0.417627	1.82e-05	1709	0.336746	0.952976
TMEM30B	4	0.264719	0.149794	0.379645	6.34e-06	1710	4.45218	0.216596
MIR6732	-3	-0.633171	-1.01907	-0.247275	0.00130047	1711	3.51202	0.172733
HPSE	-4	-0.396337	-0.608462	-0.184213	0.000250225	1712	1.57935	0.664081
C3orf14	-4	-0.375011	-0.571566	-0.178456	0.000184425	1713	0.792223	0.851326
TRIP13	-4	-0.360417	-0.546293	-0.174541	0.000144456	1714	1.8423	0.605773
HOXB5	4	0.277903	0.152988	0.402818	1.3e-05	1715	3.26264	0.352876
RNF138	4	0.289587	0.156003	0.42317	2.15e-05	1716	0.390883	0.942119
ZFP36	-4	-0.376358	-0.574273	-0.178443	0.000193693	1717	1.10655	0.775493
SH3RF3	-4	-0.307971	-0.455284	-0.160657	4.18e-05	1718	1.97084	0.57848
METTL22	-4	-0.216061	-0.295343	-0.136779	9.23e-08	1719	4.62505	0.201404
GLCE	4	0.272261	0.151325	0.393198	1.02e-05	1720	2.74623	0.432428
LIMK1	-4	-0.227741	-0.316069	-0.139412	4.34e-07	1721	2.21902	0.528212
RFTN1	-4	-0.80194	-1.3102	-0.293681	0.00198501	1722	11.0787	0.011308
COA7	4	0.286401	0.154764	0.418038	2.01e-05	1723	0.969136	0.80872
GREM1	-4	-0.760832	-1.23964	-0.282025	0.00184311	1724	2.4784	0.479208
B3GNT8	4	0.32114	0.163847	0.478434	6.29e-05	1725	2.03998	0.56415
CEP19	-4	-0.280742	-0.408245	-0.153238	1.59e-05	1726	2.8452	0.416113
SHFL	-4	-0.32387	-0.483267	-0.164473	6.82e-05	1727	6.02388	0.110454
FILIP1L	-4	-0.651764	-1.05199	-0.251537	0.00141402	1728	6.68883	0.0825058
FAM229B	-4	-0.242312	-0.341496	-0.143128	1.68e-06	1729	4.92089	0.177682
FEZ1	-4	-0.601484	-0.965209	-0.237759	0.00119048	1730	11.5921	0.00891944
AGPAT5	4	0.287156	0.154825	0.419487	2.11e-05	1731	3.32344	0.344394
BTN3A3	-4	-0.383507	-0.587068	-0.179947	0.000222005	1732	3.12499	0.372753
SLCO1B3	-4	-0.704374	-1.14308	-0.265669	0.00165029	1734	4.3815	0.223107
LILRA2	-4	-0.379885	-0.580857	-0.178913	0.000211552	1735	6.13303	0.105314
HTRA1	-4	-0.654378	-1.05699	-0.251764	0.00144466	1736	10.5483	0.0144371
MDH1	4	0.248368	0.14458	0.352155	2.73e-06	1737	0.808599	0.847409
ITPR1	-4	-0.497692	-0.785772	-0.209612	0.000709019	1738	5.29709	0.151291
F2RL1	4	0.387157	0.180665	0.593649	0.000238044	1739	4.25043	0.235661
ECHDC2	4	0.286463	0.154364	0.418561	2.14e-05	1740	1.22654	0.746645
EHHADH	4	0.350003	0.170852	0.529154	0.000128595	1741	3.67635	0.2986
P2RX4	4	0.339484	0.167994	0.510975	0.000104474	1742	0.843461	0.839046
COX15	4	0.251833	0.14525	0.358415	3.64e-06	1743	4.85961	0.182371
PPP1R16A	4	0.354983	0.17191	0.538057	0.000144452	1744	1.54762	0.671325
CCNG1	4	0.303332	0.158306	0.448359	4.14e-05	1745	0.557938	0.90599
DHX32	4	0.265999	0.148593	0.383405	8.97e-06	1746	0.960725	0.810754
C1QB	-4	-0.794995	-1.29972	-0.290268	0.00202093	1747	11.4906	0.00934838
NUBPL	4	0.240625	0.141814	0.339435	1.82e-06	1748	2.16677	0.538522
ASAP2	4	0.305825	0.158799	0.452851	4.56e-05	1749	2.51433	0.472708
P2RY14	-4	-0.674749	-1.09309	-0.256409	0.00157087	1750	6.9447	0.0736814
COL12A1	-4	-1.19478	-1.98327	-0.406291	0.00297909	1751	13.3404	0.00395551
SCNN1A	4	0.343298	0.168422	0.518174	0.000119287	1752	1.76109	0.623438
PIGN	4	0.33421	0.166036	0.502383	9.82e-05	1753	4.41228	0.22025
OGFRL1	-4	-0.587333	-0.94216	-0.232506	0.00117756	1754	5.84824	0.119232
CRACD	4	0.376646	0.176952	0.576341	0.000218401	1755	1.49748	0.682851
LCOR	4	0.285616	0.153331	0.417902	2.32e-05	1756	4.65921	0.198521
BLM	-4	-0.304794	-0.451382	-0.158206	4.6e-05	1757	1.02243	0.795826
TRNP1	-4	-0.480613	-0.757436	-0.20379	0.000666886	1758	3.25995	0.353256
PALS1	4	0.312127	0.160061	0.464192	5.75e-05	1759	4.44104	0.217611
NDUFS3	4	0.255638	0.145434	0.365842	5.45e-06	1760	0.831907	0.841821
FAM30A	-4	-0.300689	-0.444332	-0.157047	4.08e-05	1761	4.53905	0.208834
ATXN7L3B	4	0.220895	0.136413	0.305376	2.98e-07	1762	1.06578	0.78534
INPP5A	4	0.225294	0.137447	0.313142	4.99e-07	1763	0.777551	0.854829
MYO10	4	0.315666	0.160519	0.470813	6.67e-05	1764	3.96774	0.264969
FAM168B	4	0.201231	0.131004	0.271457	1.95e-08	1765	4.23533	0.237149
RBP7	-4	-0.325189	-0.487476	-0.162901	8.59e-05	1766	5.18658	0.158633
CBFA2T2	4	0.325286	0.162912	0.48766	8.62e-05	1767	0.665082	0.881385
CYBB	-4	-0.770307	-1.25879	-0.281824	0.00199658	1768	9.39588	0.0244652
PLAUR	-4	-0.670392	-1.0867	-0.254085	0.00159843	1769	6.1731	0.103485
SP140L	-4	-0.370423	-0.566289	-0.174557	0.000209977	1770	3.53583	0.316145
MXRA5	-4	-0.9119	-1.50193	-0.321871	0.00245238	1771	10.877	0.0124098
ADAMTS3	-4	-0.242406	-0.343457	-0.141354	2.58e-06	1772	1.19389	0.754469
ALKBH7	4	0.399049	0.181963	0.616136	0.000314788	1773	4.68261	0.196569
MYEOV	-4	-0.422681	-0.657291	-0.188071	0.000413783	1774	1.94507	0.583886
ZNF521	-4	-0.523517	-0.83334	-0.213694	0.000926943	1777	9.46866	0.0236671
LPL	-4	-0.40076	-0.619779	-0.181741	0.00033536	1778	2.98952	0.393244
DYNLT2B	-4	-0.286429	-0.420535	-0.152324	2.84e-05	1779	2.30139	0.512255
UQCRFS1	4	0.243532	0.141265	0.345799	3.05e-06	1780	2.56238	0.464124
SLC35D2	4	0.284969	0.151889	0.418049	2.71e-05	1781	1.3735	0.711758
ABR	4	0.232243	0.13836	0.326125	1.24e-06	1782	1.53328	0.674612
TMEM131	4	0.236947	0.139565	0.334329	1.85e-06	1783	6.07223	0.108149
PKIG	-4	-0.295148	-0.435867	-0.154429	3.94e-05	1784	0.197213	0.978038
PRDM15	-4	-0.308045	-0.45838	-0.15771	5.92e-05	1785	3.19296	0.362821
LFNG	4	0.245963	0.141728	0.350198	3.75e-06	1786	1.06967	0.7844
SCLT1	-4	-0.282665	-0.414311	-0.15102	2.57e-05	1788	0.421164	0.935837
ARHGEF10L	4	0.270408	0.147891	0.392925	1.52e-05	1789	0.787416	0.852475
ZZEF1	4	0.281238	0.150583	0.411894	2.46e-05	1790	1.59494	0.660537
EPS8	4	0.263404	0.146032	0.380776	1.09e-05	1791	2.68945	0.442023
RTN2	-4	-0.226724	-0.316888	-0.136561	8.29e-07	1792	1.49738	0.682875
ARF3	4	0.245755	0.141365	0.350145	3.95e-06	1793	1.96606	0.579482
IGLV6-57	-3	-0.332667	-0.50156	-0.163775	0.000113133	1794	0.424839	0.808625
TNC	-4	-1.36465	-2.2751	-0.454195	0.00330632	1795	14.45	0.00235238
DIP2C-AS1	4	0.272116	0.148115	0.396117	1.7e-05	1796	2.61571	0.454741
CCDC102A	-4	-0.213934	-0.294783	-0.133085	2.15e-07	1797	0.165878	0.9829
ST8SIA1	-4	-0.266772	-0.386894	-0.146649	1.34e-05	1798	3.33047	0.343425
LBH	-4	-0.568092	-0.91141	-0.224775	0.00118204	1800	6.49192	0.0899817
FAM13A	4	0.359172	0.170372	0.547972	0.000192525	1801	0.552898	0.907125
TYMP	-4	-0.533328	-0.851175	-0.215481	0.00100653	1802	9.07476	0.0283132
TINAG	4	0.360161	0.170531	0.54979	0.000197237	1804	2.01087	0.570153
FEM1B	4	0.232075	0.137626	0.326523	1.47e-06	1805	7.57534	0.0556538
HCST	-4	-0.286534	-0.421531	-0.151536	3.18e-05	1806	0.487384	0.921654
COG2	4	0.23688	0.138794	0.334966	2.21e-06	1807	1.62692	0.653302
IPO5P1	4	0.404122	0.181443	0.626802	0.000375145	1808	4.48134	0.213961
ALAD	4	0.271926	0.147602	0.396249	1.81e-05	1809	1.36748	0.713176
STK17A	-4	-0.313522	-0.468844	-0.1582	7.61e-05	1810	2.11642	0.548598
CD4	-4	-0.294976	-0.436602	-0.15335	4.46e-05	1811	3.70937	0.294606
ATP6V1F	-4	-0.214776	-0.296748	-0.132805	2.82e-07	1812	4.87755	0.180986
HIKESHI	-4	-0.252519	-0.36269	-0.142347	7.04e-06	1813	2.06501	0.559024
TSPAN33	-4	-0.267429	-0.388759	-0.146099	1.56e-05	1814	1.54006	0.673056
S1PR1-DT	-4	-0.201538	-0.27371	-0.129367	4.42e-08	1815	1.76715	0.622108
NR1I2	4	0.390012	0.177461	0.602562	0.000322697	1816	0.184097	0.980115
GNG12	4	0.241314	0.139234	0.343394	3.6e-06	1817	5.63209	0.130948
SSR4	-4	-0.342239	-0.519347	-0.165132	0.000152235	1818	6.79135	0.0788542
IL12RB1	-4	-0.489299	-0.77554	-0.203058	0.000807092	1819	8.46847	0.0372598
TRAF1	-4	-0.489108	-0.77521	-0.203006	0.000806149	1820	9.83676	0.0200059
TENT5C	-4	-0.440773	-0.691138	-0.190407	0.00055944	1821	4.08047	0.252904
JAZF1	-4	-0.511158	-0.813725	-0.208592	0.000929037	1822	7.50912	0.0573247
POFUT1	4	0.22741	0.13559	0.31923	1.21e-06	1823	1.84407	0.605392
RPP14	4	0.250088	0.141356	0.35882	6.54e-06	1824	0.716078	0.869416
ARHGEF3	-4	-0.382294	-0.589496	-0.175092	0.000298975	1825	3.54861	0.314512
CYP7B1	-4	-0.231898	-0.327157	-0.136638	1.83e-06	1826	2.285	0.5154
PLEKHF1	-4	-0.244973	-0.350088	-0.139858	4.93e-06	1827	0.773154	0.855877
ZHX1	4	0.296404	0.152728	0.44008	5.27e-05	1828	4.64846	0.199424
MFN2	4	0.235955	0.137352	0.334558	2.73e-06	1829	1.15327	0.764233
MOB3B	4	0.278768	0.148124	0.409412	2.89e-05	1830	5.33111	0.149096
ZNF629	4	0.223775	0.13391	0.31364	1.06e-06	1831	1.16939	0.760354
MFHAS1	4	0.251111	0.140885	0.361337	8e-06	1832	1.33875	0.719952
SRGN	-4	-1.13767	-1.89206	-0.383271	0.00311932	1833	37.5598	3.5e-08
ADGRF5	-4	-0.677909	-1.10374	-0.252076	0.00180738	1835	11.0782	0.0113105
MRC2	-4	-0.395522	-0.613461	-0.177583	0.000375119	1836	7.78727	0.0506191
PARVB	-4	-0.330175	-0.499489	-0.160862	0.000132326	1837	5.96128	0.11351
RRM2	-4	-0.399933	-0.621235	-0.17863	0.000397097	1838	0.196088	0.978218
HEPH	4	0.26469	0.144113	0.385267	1.69e-05	1839	2.27707	0.516928
DOK4	4	0.277011	0.147232	0.40679	2.87e-05	1840	1.6811	0.641143
RAB38	-4	-0.358127	-0.548441	-0.167813	0.000225845	1841	4.26027	0.234696
BISPR	-4	-0.330971	-0.50108	-0.160862	0.000137081	1842	0.141531	0.986425
PCLAF	-4	-0.356342	-0.545464	-0.167221	0.000221659	1843	0.120629	0.989252
GNG10	-4	-0.265957	-0.387991	-0.143923	1.94e-05	1844	3.72597	0.292615
KIAA0232	4	0.250749	0.14	0.361497	9.1e-06	1845	0.43646	0.932612
CCR10	-4	-0.266767	-0.389494	-0.14404	2.04e-05	1846	0.255434	0.96818
PEAR1	-4	-0.252334	-0.364325	-0.140344	1e-05	1847	2.02459	0.567319
GAU1	4	0.387155	0.174709	0.599601	0.000354568	1848	3.45302	0.326906
DPF3	4	0.507191	0.205631	0.80875	0.000979167	1849	9.4295	0.0240933
HERC5	-4	-0.359667	-0.551683	-0.16765	0.000241401	1850	2.57139	0.462528
HYAL2	-4	-0.273288	-0.400952	-0.145624	2.72e-05	1851	3.4575	0.326316
TST	4	0.397603	0.177097	0.618109	0.000409187	1852	4.57151	0.206
PIK3CG	-4	-0.613424	-0.993856	-0.232993	0.00157591	1853	7.38735	0.0605245
EML5	4	0.23999	0.136975	0.343004	4.97e-06	1854	4.16876	0.243808
CTSB	-4	-0.382327	-0.591658	-0.172995	0.000343968	1855	9.36868	0.0247702
LAIR1	-4	-0.440581	-0.69342	-0.187742	0.000637104	1857	14.1831	0.00266616
CENPV	4	0.430169	0.185045	0.675293	0.000582691	1858	6.48938	0.0900822
CDH1	4	0.394708	0.176029	0.613387	0.000403673	1859	9.34302	0.0250614
EPSTI1	-4	-0.500084	-0.79725	-0.202917	0.000972694	1861	2.46603	0.481461
SBSPON	-4	-0.276206	-0.406412	-0.145999	3.22e-05	1862	2.53709	0.468626
DAAM1	4	0.27236	0.144913	0.399807	2.81e-05	1864	4.1566	0.245043
DSG2	4	0.226168	0.133221	0.319115	1.85e-06	1865	2.77101	0.428294
TTC13	4	0.259892	0.141682	0.378102	1.64e-05	1866	1.4098	0.70324
LIPH	4	0.317685	0.156206	0.479164	0.000115294	1867	1.32096	0.724162
CLEC11A	-4	-0.239295	-0.342138	-0.136453	5.1e-06	1868	1.41332	0.702417
CAAP1	4	0.255967	0.140624	0.371311	1.36e-05	1869	0.182982	0.980289
ZNF3	4	0.257242	0.140842	0.373642	1.48e-05	1870	2.47291	0.480207
IARS2	4	0.252073	0.139534	0.364611	1.13e-05	1871	4.4733	0.214684
ATP5MC3	4	0.217017	0.130572	0.303462	8.64e-07	1872	1.09031	0.779414
FBXO10	-4	-0.20861	-0.288872	-0.128347	3.5e-07	1874	3.62096	0.305409
SLC31A2	-4	-0.377441	-0.583896	-0.170985	0.000339424	1876	3.58645	0.309722
FAM53C	-4	-0.222533	-0.313321	-0.131746	1.55e-06	1877	0.916311	0.82149
COL7A1	-4	-0.73845	-1.21118	-0.265717	0.00220133	1878	21.6539	7.7e-05
C19orf12	-4	-0.268626	-0.393901	-0.143351	2.64e-05	1879	2.25322	0.521541
MYL5	4	0.293629	0.149653	0.437604	6.41e-05	1880	3.47068	0.324584
HS3ST3A1	-4	-0.48999	-0.780462	-0.199518	0.000945652	1881	9.32461	0.0252723
ATP23	4	0.400365	0.176597	0.624134	0.000453603	1883	3.54289	0.315242
RASL12	-4	-0.284521	-0.421841	-0.147202	4.89e-05	1884	3.72855	0.292308
FTSJ1	-4	-0.366758	-0.565641	-0.167875	0.000301108	1885	6.3659	0.0951037
FOXA1	4	0.353789	0.164604	0.542974	0.000247078	1886	4.20192	0.24047
TIMP3	-4	-0.250408	-0.362395	-0.138421	1.17e-05	1887	0.561267	0.905239
OSCAR	-4	-0.21514	-0.300805	-0.129475	8.55e-07	1888	3.10727	0.375381
RNF152	4	0.205719	0.127023	0.284414	3e-07	1889	1.33684	0.720404
R3HDM4	-4	-0.212618	-0.296567	-0.128669	6.91e-07	1890	4.81337	0.185984
FGD5-AS1	4	0.240553	0.135606	0.3455	7.04e-06	1891	4.19115	0.24155
ARPIN-AP3S2	4	0.271481	0.143325	0.399637	3.3e-05	1892	1.50522	0.681065
PCDH17	-4	-0.70169	-1.14848	-0.254904	0.00208268	1893	21.621	7.82e-05
APBA2	-4	-0.23387	-0.334122	-0.133618	4.83e-06	1895	2.3113	0.51036
PACSIN2	4	0.288351	0.147281	0.429421	6.17e-05	1896	0.547494	0.90834
DZIP1	-4	-0.245957	-0.355305	-0.136608	1.04e-05	1897	3.37949	0.336731
MLEC	4	0.250323	0.137653	0.362994	1.33e-05	1898	0.737918	0.864251
SPCS3	-4	-0.231688	-0.330408	-0.132968	4.23e-06	1899	2.51802	0.472043
TMEM44	4	0.333063	0.158283	0.507843	0.000187769	1901	2.59847	0.457758
MROCKI	4	0.370847	0.167641	0.574053	0.000347705	1902	4.82091	0.185391
PASK	-4	-0.332202	-0.506473	-0.157931	0.000186854	1903	1.45863	0.69185
ELL3	4	0.265969	0.141398	0.39054	2.86e-05	1904	1.61375	0.656276
CTH	4	0.316035	0.153876	0.478194	0.00013355	1905	4.34166	0.226856
BMP2K	4	0.276272	0.143909	0.408636	4.3e-05	1906	2.19868	0.532208
PPCDC	-4	-0.279988	-0.415148	-0.144828	4.9e-05	1907	2.94923	0.39952
PCBP3	-4	-0.219199	-0.308767	-0.129631	1.61e-06	1908	2.7577	0.430511
PLEKHM2	-4	-0.224271	-0.317692	-0.130849	2.54e-06	1909	2.27639	0.51706
SDCCAG8	-4	-0.248635	-0.360389	-0.136882	1.3e-05	1910	0.49279	0.920473
ATP10D	-4	-0.367306	-0.567891	-0.16672	0.00033192	1911	4.0758	0.253394
GSTO1	-4	-0.238006	-0.34197	-0.134043	7.22e-06	1912	2.98326	0.394214
GABPB2	4	0.237802	0.133955	0.34165	7.18e-06	1913	3.18486	0.363992
FAN1	4	0.229578	0.13188	0.327276	4.11e-06	1914	1.1059	0.77565
MS4A14	-4	-0.339878	-0.520132	-0.159623	0.000219376	1916	6.30916	0.0975003
SHKBP1	-4	-0.275518	-0.407642	-0.143393	4.37e-05	1917	4.78504	0.188231
DOP1B	4	0.437389	0.183991	0.690786	0.000716749	1918	5.43065	0.142846
RNF170	4	0.238262	0.133913	0.342611	7.63e-06	1919	0.807886	0.84758
GNE	4	0.402396	0.175041	0.62975	0.000522489	1920	1.15843	0.762991
CRACDL	4	0.290601	0.146984	0.434218	7.31e-05	1921	0.793693	0.850975
LYVE1	-4	-0.327243	-0.49849	-0.155996	0.000180118	1922	0.668094	0.880682
PNRC1	-4	-0.276011	-0.408964	-0.143057	4.72e-05	1924	2.28256	0.51587
VPS4B	4	0.189437	0.1212	0.257673	5.29e-08	1926	3.36544	0.338639
TMEM131L	-4	-0.339839	-0.520842	-0.158837	0.000233321	1927	3.03456	0.386327
CLEC5A	-4	-0.663317	-1.08401	-0.242621	0.00199954	1928	11.3343	0.0100488
STRIP2	-4	-0.527239	-0.848006	-0.206472	0.00127495	1929	5.11727	0.163409
MMD	-4	-0.304228	-0.45865	-0.149806	0.000112767	1930	3.15445	0.368419
STK38L	4	0.250843	0.136386	0.365299	1.74e-05	1931	1.70351	0.636153
WWTR1	-4	-0.527624	-0.848777	-0.206471	0.00128175	1932	5.05665	0.167696
CDKN2B-AS1	4	0.398419	0.173436	0.623402	0.000518762	1933	5.17457	0.159452
CLCA1	4	0.841946	0.291558	1.39233	0.00271561	1934	5.26871	0.153146
ALDH1A3	-4	-0.378772	-0.589317	-0.168226	0.000421917	1936	2.50255	0.47483
STAT5B	-4	-0.231926	-0.33239	-0.131462	6.05e-06	1937	1.84867	0.604402
SYDE1	-4	-0.218661	-0.309175	-0.128147	2.19e-06	1938	1.88771	0.596036
PLCD3	4	0.30222	0.148885	0.455556	0.000111988	1940	1.05711	0.787437
MGAT4A	4	0.493238	0.196631	0.789845	0.0011169	1941	8.57444	0.0355182
HSBP1L1	4	0.293997	0.1467	0.441294	9.15e-05	1942	0.81932	0.844841
PGAP4	4	0.30394	0.149142	0.458738	0.000118931	1943	1.84649	0.604871
CSNK1G2	-4	-0.198117	-0.273382	-0.122853	2.48e-07	1944	4.48523	0.213611
CR1	-4	-0.238125	-0.343489	-0.132761	9.44e-06	1945	8.29324	0.0403246
TNFSF12-TNFSF13	-4	-0.321675	-0.489912	-0.153439	0.000178583	1946	6.27217	0.0990938
NGEF	4	0.309816	0.150444	0.469189	0.000138896	1947	2.87069	0.411995
KCTD20	-4	-0.247468	-0.359951	-0.134985	1.62e-05	1948	3.54064	0.31553
UNG	4	0.25127	0.135773	0.366766	2.01e-05	1949	1.8534	0.603384
MPZL3	4	0.242655	0.133645	0.351665	1.28e-05	1950	1.55219	0.670279
PRKD2	-4	-0.231816	-0.332706	-0.130925	6.69e-06	1951	1.86376	0.60116
PKN1	-4	-0.242981	-0.352478	-0.133484	1.37e-05	1953	1.25878	0.738944
ARHGAP30	-4	-0.68655	-1.126	-0.247095	0.00219858	1954	11.9621	0.00751415
IL1R1	-4	-0.693469	-1.13808	-0.248854	0.00223589	1955	10.931	0.0121046
AKAP17A	-4	-0.219571	-0.311658	-0.127485	2.96e-06	1956	1.42527	0.699622
ZNFX1	-4	-0.315177	-0.479346	-0.151009	0.00016801	1957	5.15077	0.161084
CALCOCO2	4	0.213665	0.125782	0.301548	1.89e-06	1958	1.63495	0.651492
PPP2R1B	4	0.228317	0.129257	0.327377	6.26e-06	1959	2.56511	0.463639
C2CD5	4	0.216867	0.126288	0.307445	2.7e-06	1960	6.33524	0.0963917
TDRD3	4	0.182285	0.117623	0.246948	3.29e-08	1961	4.35425	0.225665
GPX8	-4	-0.917397	-1.52415	-0.310641	0.00304253	1962	17.1143	0.000669496
LSM10	-4	-0.318593	-0.485778	-0.151408	0.000187733	1963	5.2972	0.151284
MFGE8	-4	-0.248498	-0.363048	-0.133948	2.12e-05	1964	3.76546	0.287929
ARMCX1	-4	-0.349843	-0.540546	-0.159139	0.000323739	1965	3.75268	0.289439
ADH6	4	0.372907	0.16481	0.581005	0.00044437	1966	1.18103	0.757558
PYGB	4	0.395989	0.170541	0.621437	0.000576172	1967	4.91071	0.178453
CXCR1	-4	-0.476638	-0.762433	-0.190844	0.00108019	1968	11.7552	0.00827042
ID2-AS1	4	0.230303	0.129319	0.331288	7.83e-06	1969	2.56746	0.463222
LSP1	-4	-0.461468	-0.736034	-0.186902	0.000987211	1970	7.77534	0.0508902
SDHA	4	0.226598	0.128385	0.324811	6.12e-06	1971	5.22285	0.156188
ACVR1	-4	-0.315694	-0.480927	-0.150461	0.000180602	1972	4.25355	0.235355
SUPV3L1	4	0.243342	0.13249	0.354194	1.69e-05	1973	3.11803	0.373783
ERMAP	4	0.236502	0.130748	0.342256	1.17e-05	1974	0.308823	0.958361
P4HA1	-4	-0.304071	-0.460699	-0.147442	0.000141822	1975	2.39668	0.494253
CD81	-4	-0.364117	-0.565948	-0.162285	0.000406394	1976	6.34564	0.0959529
SH2D3C	-4	-0.507748	-0.817239	-0.198257	0.00130219	1977	12.6343	0.00549796
S100A2	-4	-0.405401	-0.638482	-0.172321	0.000652017	1979	3.19594	0.36239
CCDC102B	-4	-0.255422	-0.37562	-0.135224	3.11e-05	1981	1.89837	0.593765
TACC2	4	0.291015	0.143961	0.438069	0.000105019	1982	3.10003	0.376459
MYBL2	-4	-0.229368	-0.329949	-0.128787	7.84e-06	1983	1.87386	0.598995
CNN2	-4	-0.232407	-0.335443	-0.12937	9.83e-06	1984	2.80444	0.422769
RASSF1	-4	-0.226432	-0.325028	-0.127836	6.76e-06	1985	1.59126	0.661374
RANGRF	-4	-0.257012	-0.378827	-0.135197	3.55e-05	1986	1.79774	0.615427
SIPA1L2	4	0.359013	0.160399	0.557627	0.000395882	1987	2.1817	0.535562
SCN9A	4	0.355911	0.159588	0.552234	0.000380597	1989	4.42269	0.219291
AP1M1	-4	-0.245547	-0.358864	-0.132229	2.17e-05	1990	1.80368	0.614135
TMEM192	4	0.31243	0.148659	0.476201	0.000184697	1991	3.47734	0.323713
TNFRSF10C	-4	-0.355546	-0.55183	-0.159262	0.000384867	1992	8.66965	0.0340213
FAM216A	-4	-0.270352	-0.402606	-0.138099	6.16e-05	1993	3.06734	0.381358
TCTN1	-4	-0.228943	-0.330061	-0.127826	9.1e-06	1994	2.16238	0.539397
KIAA0040	-4	-0.308975	-0.470635	-0.147316	0.000179664	1995	3.57456	0.31122
SORCS2	-4	-0.225937	-0.324888	-0.126987	7.63e-06	1996	0.439717	0.931921
GSE1	4	0.274121	0.138729	0.409512	7.24e-05	1997	1.613	0.656447
E2F5	-4	-0.268856	-0.400345	-0.137367	6.14e-05	1998	0.691067	0.875303
TGFB3	-4	-0.263496	-0.390935	-0.136057	5.07e-05	1999	5.23729	0.155224
PLPBP	4	0.222638	0.125919	0.319357	6.43e-06	2000	0.678278	0.878301
GLT8D1	-4	-0.189549	-0.261281	-0.117817	2.23e-07	2001	2.17253	0.53738
ZNF415	4	0.308922	0.147161	0.470684	0.00018182	2002	1.93074	0.586905
HS3ST1	-4	-0.417045	-0.660095	-0.173995	0.000770822	2003	4.70579	0.194652
ZAP70	-4	-0.277091	-0.414921	-0.139262	8.14e-05	2004	1.18372	0.756911
SHROOM1	4	0.277516	0.139313	0.415718	8.3e-05	2005	0.752719	0.860739
DPP4	4	0.467335	0.186459	0.748212	0.00110987	2006	1.8849	0.596635
MYO5A	-4	-0.571182	-0.929248	-0.213117	0.00176892	2007	7.59784	0.0550971
SUN1	4	0.22372	0.125914	0.321526	7.35e-06	2008	3.61848	0.305718
RWDD4	4	0.22165	0.125388	0.317912	6.39e-06	2009	1.16698	0.760934
HNRNPAB	4	0.225646	0.126352	0.324939	8.43e-06	2010	2.35941	0.501235
CCL7	-4	-0.301839	-0.458632	-0.145046	0.000161245	2011	4.68106	0.196697
FMNL1	-4	-0.394768	-0.6216	-0.167936	0.000647173	2012	9.44422	0.0239322
PRKCZ	4	0.263229	0.135557	0.390901	5.32e-05	2013	0.58598	0.899634
SRI	4	0.341515	0.154651	0.528378	0.000340891	2014	5.27306	0.15286
SORBS3	4	0.244087	0.130556	0.357618	2.51e-05	2015	2.5837	0.460354
SUB1	-4	-0.204871	-0.288781	-0.12096	1.71e-06	2016	0.738344	0.86415
POU2F2	-4	-0.243006	-0.355832	-0.130181	2.43e-05	2017	0.945678	0.814393
ARF6	4	0.184658	0.115642	0.253673	1.57e-07	2018	2.99479	0.392429
MLXIP	4	0.299654	0.144034	0.455275	0.000160647	2019	0.887625	0.828413
CHST12	-4	-0.250614	-0.369312	-0.131917	3.5e-05	2020	2.19932	0.532082
IGHV1-69	-4	-0.923263	-1.53774	-0.308784	0.0032309	2021	9.49707	0.0233625
ASRGL1	-4	-0.351188	-0.545794	-0.156581	0.000404763	2022	2.75998	0.43013
SYT17	4	0.257146	0.133409	0.380883	4.64e-05	2023	0.311733	0.957807
ACKR3	-4	-0.544445	-0.883906	-0.204983	0.00166948	2024	2.59571	0.458242
DBN1	-4	-0.242719	-0.355679	-0.129759	2.54e-05	2025	0.609723	0.894203
ACADSB	4	0.301945	0.144277	0.459612	0.000174401	2026	3.63708	0.303414
SPOCK1	-4	-0.391123	-0.616043	-0.166203	0.000653774	2027	6.76281	0.0798547
GJB1	4	0.373096	0.16172	0.584473	0.000541195	2028	5.68309	0.128089
LRRC57	4	0.285069	0.140085	0.430053	0.000116343	2029	0.775672	0.855277
MS4A8	4	0.562277	0.209381	0.915173	0.00179105	2030	0.771239	0.856333
TSTD1	4	0.364571	0.15958	0.569561	0.000490752	2031	6.82163	0.0778056
HLA-DRB1	-4	-0.576408	-0.939891	-0.212926	0.00188295	2032	7.4346	0.0592628
NMI	-4	-0.315645	-0.483813	-0.147478	0.000234333	2033	3.04135	0.385294
RETREG2	4	0.229984	0.126456	0.333513	1.34e-05	2034	4.11311	0.249507
STIM1	4	0.207842	0.120994	0.294691	2.73e-06	2035	0.360511	0.948274
PEX1	4	0.237567	0.128219	0.346916	2.06e-05	2036	0.734601	0.865037
FAM117B	4	0.300167	0.143447	0.456888	0.000174088	2037	4.0927	0.251627
MICALCL	3	0.290293	0.140809	0.439777	0.000141125	2038	0.663643	0.717615
SLC25A24	4	0.211112	0.121548	0.300677	3.84e-06	2039	0.681696	0.877501
CYC1	4	0.277759	0.137615	0.417903	0.000102511	2040	3.64848	0.30201
TFPI	-4	-0.641164	-1.05268	-0.229651	0.00225997	2041	4.16547	0.244141
ZBTB7A	4	0.22119	0.123702	0.318678	8.71e-06	2042	2.52662	0.470499
ZBTB10	4	0.52137	0.197921	0.844819	0.0015816	2043	3.82434	0.281068
FAM117A	-4	-0.277563	-0.41782	-0.137307	0.000105009	2044	0.804156	0.848473
MIR7703	-3	-0.366293	-0.57365	-0.158936	0.000535687	2045	0.451387	0.797963
INPP4A	-4	-0.341269	-0.529737	-0.152802	0.000386665	2046	2.50837	0.473781
PTTG1	-4	-0.293782	-0.446369	-0.141195	0.000160905	2047	0.577635	0.901533
GM2A	-4	-0.438556	-0.700505	-0.176607	0.001033	2048	8.20513	0.0419571
USP54	4	0.329721	0.149774	0.509667	0.000329034	2049	0.357063	0.948962
ADIPOR2	4	0.224406	0.124136	0.324676	1.15e-05	2050	1.70738	0.635294
FKBP10	-4	-0.24698	-0.364397	-0.129562	3.75e-05	2051	0.628283	0.889928
ORC2	4	0.190148	0.115683	0.264612	5.59e-07	2052	0.289181	0.96205
SCO1	4	0.260282	0.132569	0.387995	6.48e-05	2053	2.07761	0.556457
LRBA	4	0.209453	0.120212	0.298694	4.22e-06	2055	5.14515	0.161472
TNK2	-4	-0.224103	-0.324524	-0.123683	1.22e-05	2056	3.22334	0.358456
IRAK1	-4	-0.243516	-0.358652	-0.128379	3.39e-05	2057	2.01173	0.569975
BST2	-4	-0.762697	-1.26366	-0.261738	0.00284515	2058	9.07638	0.0282925
BATF2	-4	-0.458261	-0.73522	-0.181301	0.00118288	2059	4.12213	0.248575
FOLR2	-4	-0.239418	-0.351516	-0.12732	2.84e-05	2060	1.01788	0.796926
CLIP3	-4	-0.224116	-0.324663	-0.12357	1.25e-05	2061	0.48267	0.922682
HHAT	4	0.256889	0.131545	0.382233	5.9e-05	2062	1.96013	0.580723
SULT1A1	4	0.350341	0.154411	0.54627	0.000457303	2063	3.03775	0.385841
CMTR1	-4	-0.217654	-0.313369	-0.121939	8.31e-06	2064	0.147783	0.985543
C8orf33	4	0.32222	0.147403	0.497038	0.00030318	2065	0.611251	0.893852
TMEM41B	4	0.230135	0.124855	0.335416	1.83e-05	2066	4.88805	0.180181
ANO10	4	0.288911	0.139121	0.4387	0.000156617	2067	0.850108	0.837448
CD40	-4	-0.343775	-0.535123	-0.152427	0.0004295	2068	6.4317	0.0923955
SLC37A4	4	0.276007	0.135935	0.416078	0.000112437	2069	0.347238	0.950913
STING1	-4	-0.281112	-0.425078	-0.137145	0.000129678	2070	1.01347	0.797992
SUMF1	4	0.243983	0.128131	0.359836	3.67e-05	2071	0.870055	0.832648
RTL8C	-4	-0.235246	-0.34477	-0.125722	2.56e-05	2073	5.71284	0.126449
GOLT1B	-4	-0.298001	-0.455196	-0.140806	0.000202737	2074	7.72841	0.051971
TESMIN	4	0.233212	0.125189	0.341235	2.32e-05	2075	1.19055	0.755272
MMP9	-4	-0.983196	-1.64417	-0.322225	0.00355175	2076	12.1658	0.00683611
CCDC68	4	0.292283	0.139298	0.445269	0.000180702	2077	0.73952	0.863871
PLEKHA7	4	0.293761	0.139653	0.447869	0.00018691	2078	1.96265	0.580194
DYRK3	-4	-0.221579	-0.321156	-0.122003	1.29e-05	2079	4.34726	0.226325
RASSF2	-4	-0.746399	-1.23741	-0.255391	0.002888	2080	10.2108	0.0168567
TMEM144	4	0.301595	0.141359	0.461831	0.000225115	2081	0.465475	0.926408
TMEM45B	4	0.256031	0.13028	0.381782	6.59e-05	2082	1.91921	0.589344
PPA1	-4	-0.207738	-0.297061	-0.118415	5.16e-06	2085	1.95612	0.581563
[truncated: 4,815 more rows]

## Sheet: PsO
Symbol	Perturbation	logFC	logFC_CI.L	logFC_CI.U	P	Perturbation_ranking	het_Test statistic	Het_P	het_QM	het_QMp
PRDM1	-3	-0.621847	-0.86838	-0.375313	7.66e-07	1	1.62279	0.444237	24.4406	7.66e-07
PHF1	3	0.501467	0.30683	0.696105	4.43e-07	2	0.189012	0.909822	25.4993	4.43e-07
C1orf115	3	0.646972	0.382639	0.911304	1.61e-06	3	0.473305	0.789266	23.0127	1.61e-06
ABHD17C	-2	-0.54337	-0.777865	-0.308876	5.58e-06	4	0.51545	0.472789	20.6264	5.58e-06
SERPINB13	-3	-0.800897	-1.15432	-0.44747	8.94e-06	5	0.341638	0.842974	19.7265	8.94e-06
THBD	-3	-0.513553	-0.7375	-0.289606	6.97e-06	6	0.00528975	0.997359	20.2012	6.97e-06
DNAJB6	-3	-0.394661	-0.563676	-0.225647	4.72e-06	7	0.6052	0.738895	20.9458	4.72e-06
PREP	-3	-0.40361	-0.57723	-0.22999	5.21e-06	8	1.30126	0.521717	20.7597	5.21e-06
GK	-3	-0.823833	-1.19256	-0.455101	1.19e-05	9	1.47836	0.477505	19.1758	1.19e-05
MXD1	-3	-0.46828	-0.673693	-0.262867	7.89e-06	10	0.304316	0.858853	19.9642	7.89e-06
KLK13	-3	-1.37812	-2.01368	-0.742556	2.14e-05	11	0.0682777	0.966437	18.0614	2.14e-05
TGFA	-3	-0.715205	-1.04098	-0.389435	1.69e-05	12	1.28404	0.526229	18.5155	1.69e-05
DEPP1	3	0.720268	0.39039	1.05015	1.87e-05	13	1.95747	0.375786	18.3138	1.87e-05
UBE2C	-3	-0.539814	-0.784154	-0.295475	1.49e-05	14	0.692832	0.707218	18.7498	1.49e-05
CENPA	-3	-0.345599	-0.497245	-0.193953	7.94e-06	15	1.20478	0.547503	19.9516	7.94e-06
MIR7114	2	0.48793	0.267417	0.708442	1.45e-05	16	0.0101161	0.919885	18.8081	1.45e-05
NUP62CL	-3	-0.376837	-0.54494	-0.208733	1.11e-05	17	1.11344	0.573086	19.3041	1.11e-05
ZNRF2	-2	-0.509651	-0.743644	-0.275658	1.96e-05	18	0.192494	0.660849	18.2236	1.96e-05
AMMECR1	-3	-0.507491	-0.742253	-0.272729	2.27e-05	19	0.249015	0.882932	17.9514	2.27e-05
ERI1	-2	-0.319999	-0.465022	-0.174976	1.53e-05	20	0.130188	0.718238	18.7033	1.53e-05
ASMTL	3	0.420074	0.226106	0.614041	2.19e-05	21	2.01574	0.364995	18.0173	2.19e-05
TNFRSF21	-3	-0.452042	-0.662017	-0.242068	2.45e-05	22	0.387047	0.82405	17.8042	2.45e-05
ULBP2	-3	-0.488583	-0.717127	-0.260039	2.79e-05	23	0.91452	0.633016	17.5563	2.79e-05
TRIM25	-3	-0.318104	-0.46839	-0.167818	3.35e-05	24	1.40593	0.495116	17.2107	3.35e-05
MALL	-3	-0.441276	-0.652027	-0.230525	4.06e-05	25	0.598075	0.741532	16.8414	4.06e-05
POMGNT1	3	0.321764	0.168902	0.474626	3.7e-05	26	0.266109	0.875417	17.0205	3.7e-05
PRKD1	3	0.426727	0.222366	0.631089	4.27e-05	27	0.963955	0.617561	16.7494	4.27e-05
MAPK6	-3	-0.373875	-0.553239	-0.194511	4.4e-05	29	0.345754	0.841241	16.6908	4.4e-05
VWF	3	0.457396	0.23716	0.677631	4.69e-05	30	2.13783	0.343381	16.5693	4.69e-05
CPLX3	-3	-0.237675	-0.351395	-0.123955	4.2e-05	31	0.248549	0.883137	16.78	4.2e-05
ATP6V1B2	-3	-0.360545	-0.535088	-0.186002	5.15e-05	32	0.649773	0.722609	16.3912	5.15e-05
DLGAP5	-3	-0.785271	-1.17138	-0.399158	6.72e-05	33	1.11015	0.57403	15.8894	6.72e-05
CCDC113	2	0.363297	0.184294	0.5423	6.95e-05	34	0.0793626	0.778163	15.8233	6.95e-05
AOC3	3	0.701731	0.355377	1.04808	7.16e-05	35	1.80415	0.405727	15.7688	7.16e-05
TMC5	-3	-0.336669	-0.503109	-0.17023	7.35e-05	36	4.46036	0.107509	15.7178	7.35e-05
SLC16A10	-3	-0.606047	-0.906072	-0.306022	7.52e-05	37	1.49167	0.474338	15.6745	7.52e-05
PUDP	-3	-0.436679	-0.652891	-0.220467	7.54e-05	38	1.27388	0.528908	15.6697	7.54e-05
HPSE	-3	-1.38289	-2.06851	-0.697268	7.71e-05	39	1.22207	0.542789	15.628	7.71e-05
TFDP1	-3	-0.320829	-0.480356	-0.161302	8.09e-05	40	0.198731	0.905412	15.5373	8.09e-05
DSG3	-3	-0.521503	-0.781202	-0.261804	8.29e-05	41	1.64539	0.439245	15.4907	8.29e-05
RETSAT	3	0.335056	0.167534	0.502578	8.85e-05	42	1.25019	0.535211	15.367	8.85e-05
NCAPD2	-3	-0.292353	-0.439014	-0.145693	9.35e-05	43	1.2564	0.533552	15.2646	9.35e-05
OVOL1	-3	-0.56864	-0.854139	-0.28314	9.47e-05	44	0.010358	0.994834	15.2391	9.47e-05
ARL5B	-2	-0.357131	-0.536918	-0.177344	9.89e-05	45	0.672513	0.412177	15.1578	9.89e-05
MAST2	3	0.398124	0.197652	0.598597	9.93e-05	46	0.000276416	0.999862	15.1504	9.93e-05
TRIM62	-3	-0.419633	-0.630997	-0.20827	9.97e-05	47	1.07392	0.584524	15.1417	9.97e-05
SPRR1B	-3	-0.79119	-1.19	-0.392384	0.000100922	48	0.0201237	0.989989	15.1194	0.000100922
IGK	-2	-0.317136	-0.47754	-0.156732	0.000106595	49	0.609192	0.435092	15.0161	0.000106595
NT5C3A	-2	-0.691987	-1.04217	-0.341802	0.000107499	50	0.206675	0.649386	15.0002	0.000107499
CCNB1	-3	-0.773799	-1.16541	-0.38219	0.000107597	51	0.341844	0.842887	14.9985	0.000107597
C1orf216	3	0.273479	0.134921	0.412038	0.000109523	52	0.105277	0.948723	14.965	0.000109523
BACE2	3	0.344741	0.170068	0.519414	0.000109615	53	2.88139	0.236763	14.9634	0.000109615
IL36G	-3	-1.64953	-2.48636	-0.812706	0.000111807	54	0.154687	0.925572	14.9261	0.000111807
SMPD3	-3	-0.745164	-1.1235	-0.366825	0.000113255	55	0.0535526	0.973579	14.9018	0.000113255
CYP2C18	-3	-0.755199	-1.13879	-0.371609	0.000113988	56	1.62001	0.444855	14.8896	0.000113988
SLC5A1	-3	-0.815356	-1.23011	-0.400599	0.000116669	57	0.120212	0.941665	14.8458	0.000116669
TGM1	-3	-1.02176	-1.54261	-0.500903	0.000120623	58	0.617481	0.734371	14.7829	0.000120623
ERRFI1	-2	-0.349711	-0.527999	-0.171423	0.000120817	59	0.738621	0.390103	14.7799	0.000120817
IRAK2	-2	-0.791396	-1.19502	-0.387773	0.00012156	60	0.112903	0.736863	14.7683	0.00012156
IGSF3	-3	-0.272456	-0.411447	-0.133465	0.000122037	61	0.193649	0.907715	14.7609	0.000122037
CALD1	3	0.565395	0.276744	0.854046	0.000123499	62	2.69345	0.26009	14.7385	0.000123499
ADAP2	-3	-0.774432	-1.16988	-0.37898	0.000123893	63	0.39693	0.819989	14.7325	0.000123893
DNASE1L3	-3	-0.588865	-0.890331	-0.287399	0.000128943	64	0.682018	0.711052	14.6572	0.000128943
HAL	-3	-0.82004	-1.24029	-0.399788	0.000131042	65	0.834057	0.659002	14.6267	0.000131042
CKAP2	-3	-0.375979	-0.569044	-0.182914	0.000135151	66	0.492945	0.781553	14.5686	0.000135151
C15orf62	-2	-0.475651	-0.719965	-0.231337	0.000135731	67	0.000206689	0.988529	14.5605	0.000135731
CEP55	-3	-0.601664	-0.912041	-0.291288	0.000145052	68	2.08629	0.352345	14.4354	0.000145052
IL11RA	3	0.396895	0.191999	0.601791	0.000146718	69	0.255939	0.87988	14.4139	0.000146718
TGFB1I1	3	0.638142	0.307901	0.968383	0.000152267	70	2.72228	0.256368	14.344	0.000152267
ITGA7	3	0.481523	0.23215	0.730896	0.000153982	71	0.390948	0.822445	14.3229	0.000153982
EIF4A3	-3	-0.298549	-0.453326	-0.143773	0.000156453	72	0.804839	0.6687	14.2929	0.000156453
UGCG	-3	-0.451749	-0.686169	-0.21733	0.000158704	73	0.401334	0.818185	14.266	0.000158704
CSTB	-3	-0.353684	-0.537237	-0.17013	0.000158991	74	0.300837	0.860348	14.2626	0.000158991
SLC16A6	-3	-0.482447	-0.73345	-0.231445	0.000165079	75	1.69781	0.427884	14.1919	0.000165079
HCAR3	-3	-0.361593	-0.549826	-0.173361	0.000166502	76	0.994644	0.608157	14.1758	0.000166502
PRIM1	-3	-0.374155	-0.568942	-0.179368	0.000166697	77	0.452013	0.797713	14.1736	0.000166697
NME4	3	0.333793	0.159866	0.50772	0.000168918	78	1.53005	0.465323	14.1487	0.000168918
USP6NL	-3	-0.475333	-0.723045	-0.22762	0.000169265	79	0.61414	0.735599	14.1448	0.000169265
ZC3H12C	-2	-0.513429	-0.781296	-0.245562	0.00017215	80	0.416578	0.518649	14.113	0.00017215
GMEB1	-3	-0.246027	-0.374516	-0.117538	0.000174806	81	0.556078	0.757267	14.0842	0.000174806
KRT16	-3	-1.18454	-1.80322	-0.565857	0.000175023	82	1.17592	0.555459	14.0819	0.000175023
NFRKB	3	0.205713	0.098187	0.313239	0.000177048	83	1.80255	0.406053	14.0602	0.000177048
LYN	-3	-0.440706	-0.671704	-0.209708	0.000184547	84	0.257744	0.879087	13.9822	0.000184547
LPAR3	-3	-0.31454	-0.479433	-0.149648	0.000184959	85	0.874046	0.645956	13.978	0.000184959
PGM2	-2	-0.631757	-0.964697	-0.298817	0.00019997	86	0.075451	0.783559	13.8314	0.00019997
TLE2	3	0.463918	0.219396	0.708441	0.00020039	87	1.76727	0.413279	13.8274	0.00020039
NDFIP2	-2	-0.52048	-0.795152	-0.245808	0.000204041	88	0.549478	0.458531	13.7935	0.000204041
CYSTM1	2	0.394701	0.186137	0.603265	0.000207933	89	0.00127566	0.971509	13.758	0.000207933
IL36RN	-3	-1.1078	-1.69348	-0.522125	0.000209519	90	0.0624031	0.96928	13.7437	0.000209519
PALM	3	0.370213	0.174482	0.565944	0.000209603	91	1.12213	0.570601	13.743	0.000209603
IGHM	-2	-0.408527	-0.624676	-0.192379	0.000211899	92	0.0162531	0.898554	13.7225	0.000211899
LYPD5	-2	-0.86672	-1.32623	-0.407213	0.000218269	93	0.0277259	0.867755	13.6669	0.000218269
ERCC6	-3	-0.189428	-0.290023	-0.0888328	0.000223589	95	1.589	0.451808	13.6217	0.000223589
HDAC6	3	0.28148	0.131756	0.431203	0.000228954	96	1.13898	0.565813	13.5772	0.000228954
PRSS3	-3	-0.706139	-1.0828	-0.329479	0.000238389	97	0.108169	0.947352	13.5014	0.000238389
CMAS	-3	-0.404121	-0.619822	-0.188419	0.000240633	98	0.308203	0.857185	13.4838	0.000240633
ARSF	-3	-0.954682	-1.46467	-0.444689	0.000243543	99	0.513715	0.773478	13.4612	0.000243543
CLDN5	3	0.495105	0.229171	0.761038	0.000263278	101	0.31211	0.855512	13.3151	0.000263278
GNA11	3	0.309441	0.143185	0.475697	0.000264338	102	0.561131	0.755357	13.3076	0.000264338
DDX24	3	0.196717	0.0910197	0.302415	0.000264542	103	0.314754	0.854382	13.3061	0.000264542
CAND2	3	0.358468	0.165858	0.551077	0.000264594	104	2.57765	0.275594	13.3057	0.000264594
SELENBP1	3	0.441349	0.203782	0.678916	0.000271376	105	1.77801	0.411065	13.2583	0.000271376
CEBPD	-3	-0.383939	-0.590656	-0.177223	0.000272331	106	1.75272	0.416295	13.2517	0.000272331
EFR3B	-3	-0.251906	-0.387565	-0.116246	0.000273218	107	0.0224598	0.988833	13.2456	0.000273218
SPRR2C	-3	-1.79667	-2.76497	-0.828375	0.000276146	108	0.639039	0.726498	13.2256	0.000276146
PDZK1IP1	-3	-0.714122	-1.09947	-0.328769	0.000281084	109	0.454211	0.796837	13.1924	0.000281084
GIMAP1-GIMAP5	2	0.294963	0.135744	0.454182	0.000282369	110	0.881782	0.347714	13.1839	0.000282369
DCUN1D3	-2	-0.613919	-0.945339	-0.2825	0.000282735	111	0.421065	0.516406	13.1814	0.000282735
RRM2	-3	-0.670017	-1.03196	-0.308074	0.000285376	112	0.13127	0.936473	13.164	0.000285376
FBXW4	3	0.238438	0.109384	0.367493	0.000293246	113	1.43481	0.488018	13.1131	0.000293246
VEGFB	3	0.301928	0.138405	0.465451	0.000295897	114	1.14569	0.563919	13.0962	0.000295897
KIF11	-3	-0.516994	-0.797936	-0.236053	0.000310034	115	0.673659	0.714031	13.0088	0.000310034
KLF3	-3	-0.252609	-0.389889	-0.115329	0.000310311	116	1.05855	0.589031	13.0071	0.000310311
KLHL18	-3	-0.434705	-0.670956	-0.198454	0.000310524	117	0.293344	0.863577	13.0058	0.000310524
TSKU	3	0.296321	0.135139	0.457502	0.00031426	118	1.3431	0.510917	12.9834	0.00031426
NUAK1	3	0.383693	0.174863	0.592522	0.000316824	119	0.899091	0.637918	12.9682	0.000316824
C11orf24	3	0.263816	0.120209	0.407423	0.000317507	120	0.689264	0.708481	12.9642	0.000317507
CRTC3	3	0.283084	0.12897	0.437199	0.000318026	121	2.38452	0.303535	12.9611	0.000318026
TJAP1	3	0.257013	0.117065	0.39696	0.000318872	122	1.17771	0.554962	12.9562	0.000318872
RDH16	-3	-0.416662	-0.644006	-0.189318	0.000328017	124	0.816514	0.664808	12.9032	0.000328017
DNAJB1	-3	-0.24538	-0.379378	-0.111381	0.000331804	125	1.68666	0.430275	12.8817	0.000331804
GLTP	-3	-0.290931	-0.449833	-0.132029	0.000332616	126	1.75564	0.415689	12.8772	0.000332616
ZNF320	2	0.33428	0.151678	0.516881	0.000333217	127	0.269547	0.603636	12.8738	0.000333217
PIM1	-3	-0.392271	-0.606694	-0.177847	0.00033631	128	0.297077	0.861967	12.8565	0.00033631
TIAM1	-3	-0.377948	-0.584543	-0.171353	0.00033632	129	0.414022	0.813011	12.8564	0.00033632
ZNF518B	-2	-0.398199	-0.615875	-0.180523	0.000336566	130	0.56761	0.45121	12.8551	0.000336566
TGM3	-3	-0.934698	-1.44616	-0.423234	0.0003412	131	0.229747	0.891479	12.8295	0.0003412
CNEP1R1	-2	-0.340258	-0.526558	-0.153959	0.000343996	132	0.0261413	0.871556	12.8142	0.000343996
NFE2L3	-3	-0.535931	-0.829446	-0.242415	0.000345302	133	0.0831813	0.959262	12.8071	0.000345302
TRIM8	3	0.292221	0.132109	0.452333	0.000347388	134	0.757682	0.684654	12.7959	0.000347388
PRRG4	-3	-0.451173	-0.698559	-0.203787	0.000350896	135	0.0663261	0.967381	12.7771	0.000350896
INPPL1	3	0.330584	0.149288	0.511881	0.000351724	136	0.380836	0.826614	12.7727	0.000351724
GNA15	-3	-0.538162	-0.83378	-0.242544	0.00035966	137	0.182981	0.91257	12.7309	0.00035966
TLN1	3	0.430392	0.193637	0.667147	0.000366676	138	0.857771	0.651235	12.6948	0.000366676
LRRC32	3	0.534867	0.240245	0.829489	0.00037342	139	1.27107	0.529653	12.6607	0.00037342
CASK	-3	-0.331691	-0.514497	-0.148885	0.000376192	140	0.450176	0.798446	12.6469	0.000376192
SPTLC2	-3	-0.327541	-0.508096	-0.146987	0.000377195	141	1.66442	0.435086	12.6419	0.000377195
GDPD3	-3	-0.670835	-1.04068	-0.300994	0.000377874	142	0.104246	0.949212	12.6385	0.000377874
FUT2	-3	-0.639903	-0.992989	-0.286816	0.000382225	143	0.121952	0.940846	12.6171	0.000382225
CCDC92	3	0.356135	0.159158	0.553112	0.000394684	144	0.314406	0.85453	12.5572	0.000394684
CNOT6	-3	-0.340974	-0.529627	-0.152321	0.000396409	145	0.5203	0.770936	12.549	0.000396409
WDR53	-2	-0.389243	-0.604924	-0.173562	0.000404425	147	0.421009	0.516434	12.5116	0.000404425
FGD2	-3	-0.251229	-0.390477	-0.111982	0.000406	148	0.21138	0.899704	12.5044	0.000406
SFXN1	-3	-0.323703	-0.503161	-0.144245	0.00040723	149	0.149579	0.927939	12.4987	0.00040723
DSC2	-3	-0.622616	-0.967927	-0.277305	0.000409435	150	0.368949	0.831541	12.4886	0.000409435
PRSS2	-3	-0.506694	-0.787961	-0.225426	0.000414297	151	0.0957523	0.953252	12.4666	0.000414297
SLC15A1	-3	-0.514741	-0.800623	-0.22886	0.000417139	152	1.22422	0.542205	12.4538	0.000417139
NDEL1	-3	-0.269527	-0.419292	-0.119762	0.000419838	153	1.37943	0.50172	12.4418	0.000419838
SPATA20	3	0.546699	0.242888	0.85051	0.000420458	154	2.06649	0.355851	12.439	0.000420458
DTX3L	-2	-0.384838	-0.598708	-0.170968	0.000420682	155	0.112286	0.737556	12.438	0.000420682
SELENOW	3	0.209218	0.0929099	0.325526	0.000422469	156	1.22414	0.542228	12.4301	0.000422469
FZD1	3	0.38809	0.171837	0.604343	0.000435839	157	0.850013	0.653766	12.3719	0.000435839
ASPM	-3	-0.757966	-1.18036	-0.335574	0.000436322	158	2.30094	0.316488	12.3699	0.000436322
BBS1	3	0.465025	0.20583	0.724219	0.000437436	159	2.22854	0.328156	12.3651	0.000437436
UBALD2	-2	-0.498375	-0.776428	-0.220322	0.000443094	160	0.795557	0.372425	12.3411	0.000443094
FHDC1	-2	-0.608426	-0.947929	-0.268922	0.000443983	161	0.0936029	0.759646	12.3374	0.000443983
MAPKAPK3	-3	-0.410383	-0.639799	-0.180966	0.000454892	162	0.658456	0.719479	12.292	0.000454892
RASGRP1	-3	-0.621131	-0.96869	-0.273573	0.000460562	163	0.0428453	0.978805	12.2689	0.000460562
HK2	-3	-0.507258	-0.79142	-0.223096	0.000467473	164	0.619746	0.73354	12.2411	0.000467473
TMEM205	2	0.373583	0.164167	0.583	0.000471535	165	0.557561	0.455245	12.225	0.000471535
IPPK	-3	-0.38703	-0.60405	-0.17001	0.00047341	166	0.946111	0.623096	12.2176	0.00047341
MIR6716	2	0.403946	0.176751	0.63114	0.000492571	167	0.0500427	0.822989	12.1436	0.000492571
XYLT2	3	0.30231	0.13224	0.472381	0.000494065	168	0.817501	0.66448	12.1379	0.000494065
LAMB2	3	0.40137	0.175084	0.627656	0.000508107	169	2.00693	0.366607	12.0857	0.000508107
ARAP2	-3	-0.268955	-0.420603	-0.117307	0.000508792	170	0.656087	0.720332	12.0832	0.000508792
DENND4B	3	0.315517	0.137317	0.493717	0.000519928	171	2.85398	0.24003	12.0428	0.000519928
DEPDC1	-3	-0.311862	-0.488161	-0.135564	0.000526153	172	0.220201	0.895744	12.0206	0.000526153
PSMA5	-3	-0.342373	-0.535971	-0.148776	0.000527956	173	0.467912	0.791397	12.0142	0.000527956
B4GAT1	3	0.311539	0.135312	0.487766	0.000530452	174	0.262086	0.87718	12.0054	0.000530452
ZNF830	-2	-0.332224	-0.52034	-0.144107	0.000537369	176	0.137012	0.71127	11.9813	0.000537369
RAB11A	-3	-0.295124	-0.46227	-0.127978	0.000538885	177	1.28567	0.525799	11.9761	0.000538885
ATP12A	-3	-1.29782	-2.03392	-0.56173	0.000548956	178	0.674401	0.713766	11.9416	0.000548956
FAM135A	-3	-0.206066	-0.323024	-0.0891079	0.000553941	179	1.90577	0.385627	11.9247	0.000553941
EDEM1	-3	-0.301037	-0.471929	-0.130144	0.000555234	180	0.258136	0.878914	11.9204	0.000555234
FRMD8	-3	-0.268495	-0.420948	-0.116042	0.000556823	181	0.581088	0.747856	11.915	0.000556823
PIK3R1	3	0.319152	0.137915	0.500389	0.00055764	182	1.48634	0.475604	11.9123	0.00055764
SLC22A17	3	0.367765	0.158875	0.576655	0.000559241	183	0.435711	0.804242	11.907	0.000559241
RCAN2	3	0.61063	0.26367	0.95759	0.000561775	184	3.09536	0.21274	11.8986	0.000561775
PPP4R1	-3	-0.288799	-0.452952	-0.124645	0.000564316	185	1.10745	0.574805	11.8901	0.000564316
METAP1	-3	-0.25792	-0.404534	-0.111305	0.000564938	186	0.778662	0.67751	11.8881	0.000564938
NFYA	-3	-0.233743	-0.366632	-0.100854	0.000565899	187	0.00836831	0.995825	11.8849	0.000565899
ZNF14	3	0.264622	0.11392	0.415325	0.000578374	188	0.641841	0.725481	11.8443	0.000578374
SIK3	3	0.26908	0.1158	0.422361	0.000580284	189	0.584177	0.746702	11.8382	0.000580284
IGLJ3	-2	-0.58969	-0.925635	-0.253745	0.00058094	190	0.812628	0.367344	11.8361	0.00058094
CDCA4	-3	-0.215389	-0.338134	-0.0926444	0.000583247	191	0.0846201	0.958573	11.8287	0.000583247
LTB4R2	-3	-0.416882	-0.65465	-0.179114	0.000589444	192	2.88608	0.236209	11.809	0.000589444
KIF4A	-3	-0.362227	-0.568952	-0.155503	0.000594099	193	0.415918	0.81224	11.7944	0.000594099
ZDHHC13	-3	-0.288366	-0.453122	-0.123609	0.00060261	194	1.56553	0.45714	11.7679	0.00060261
A2M	3	0.310451	0.132794	0.488107	0.00061483	195	1.63715	0.44106	11.7305	0.00061483
KIF20A	-3	-0.63805	-1.00337	-0.272731	0.00061892	196	0.992122	0.608925	11.7182	0.00061892
COL18A1	3	0.340791	0.145425	0.536157	0.00062873	197	2.27821	0.320105	11.6889	0.00062873
SOD1	3	0.196937	0.0839407	0.309933	0.000635601	198	0.736586	0.691914	11.6687	0.000635601
MELK	-3	-0.545538	-0.858553	-0.232524	0.000635653	199	0.8413	0.65662	11.6686	0.000635653
SNRPN	3	0.271946	0.115792	0.428099	0.000641733	200	1.86242	0.394077	11.6508	0.000641733
RAMP2	3	0.404247	0.171474	0.63702	0.000664597	202	0.303107	0.859372	11.5857	0.000664597
DHRS12	3	0.360558	0.15293	0.568186	0.000665054	203	2.34492	0.309605	11.5845	0.000665054
SERPINB3	-3	-1.39776	-2.20271	-0.592808	0.000665569	204	0.861794	0.649926	11.583	0.000665569
LDHC	-3	-0.233329	-0.367712	-0.0989463	0.000666284	205	1.28264	0.526598	11.581	0.000666284
EPCAM	3	0.569573	0.241034	0.898111	0.000679046	206	0.25696	0.879431	11.5457	0.000679046
CPA4	-3	-0.479604	-0.75653	-0.202679	0.000687681	207	1.35405	0.508127	11.5222	0.000687681
ATP10B	-3	-0.636046	-1.00391	-0.268187	0.000701817	208	1.143	0.564679	11.4844	0.000701817
POLR3G	-3	-0.400393	-0.632044	-0.168741	0.000704944	209	0.870706	0.647036	11.4762	0.000704944
CAVIN1	3	0.335694	0.141241	0.530148	0.000715461	210	1.21809	0.543869	11.4486	0.000715461
SPRR2B	-3	-1.22584	-1.93649	-0.5152	0.000722513	212	1.12029	0.571127	11.4304	0.000722513
LY6D	-3	-0.440936	-0.696677	-0.185195	0.000726772	213	1.21452	0.544843	11.4195	0.000726772
DEFB103A	-2	-0.986667	-1.56036	-0.412978	0.000749317	216	0.188742	0.663966	11.3628	0.000749317
OCLN	-2	-0.381332	-0.603313	-0.159351	0.000760067	217	0.468229	0.493803	11.3363	0.000760067
SLC49A4	-2	-0.30223	-0.478233	-0.126227	0.000763708	218	0.137994	0.710283	11.3274	0.000763708
CHI3L2	-3	-1.1934	-1.88849	-0.498305	0.000765323	219	0.37872	0.827489	11.3235	0.000765323
COX7A1	3	0.493918	0.206037	0.781799	0.000771804	220	0.51784	0.771885	11.3078	0.000771804
IFI6	-3	-0.901301	-1.42697	-0.375631	0.000777996	221	1.87747	0.391121	11.293	0.000777996
PHYH	3	0.429164	0.17882	0.679508	0.000779542	222	3.40587	0.182149	11.2893	0.000779542
CHIC2	-3	-0.521235	-0.825442	-0.217029	0.00078436	223	0.799673	0.67043	11.2779	0.00078436
SLC6A16	3	0.350916	0.146104	0.555728	0.000784762	224	0.327627	0.8489	11.2769	0.000784762
NCALD	3	0.565913	0.23538	0.896446	0.000791651	225	1.43161	0.488797	11.2607	0.000791651
OR2H2	-3	-0.242002	-0.383383	-0.100621	0.000794034	226	2.32413	0.31284	11.2551	0.000794034
AKR1B10	-3	-1.34779	-2.13535	-0.560221	0.0007961	227	0.375943	0.828638	11.2503	0.0007961
DDAH2	3	0.291637	0.12115	0.462124	0.000800174	228	1.38677	0.499882	11.2408	0.000800174
GAS6	3	0.291179	0.120909	0.461449	0.000803047	229	1.11139	0.573673	11.2342	0.000803047
PDE4DIPP2	2	0.408457	0.169522	0.647392	0.000806546	230	0.048984	0.824841	11.2261	0.000806546
RPL23AP32	3	0.43623	0.181017	0.691442	0.000807754	231	0.827993	0.661003	11.2233	0.000807754
ZSCAN18	3	0.499183	0.207034	0.791332	0.000811314	232	1.61386	0.446226	11.2152	0.000811314
HMG20B	3	0.330458	0.136839	0.524077	0.000822368	234	0.455448	0.796344	11.1901	0.000822368
BTG3	-3	-0.267139	-0.423768	-0.110511	0.000829282	235	0.783574	0.675848	11.1745	0.000829282
MBOAT2	-3	-0.284958	-0.452086	-0.11783	0.000832404	236	0.421633	0.809923	11.1676	0.000832404
TGIF2-RAB5IF	-2	-0.481382	-0.763805	-0.198959	0.000835678	237	0.0188646	0.890755	11.1603	0.000835678
SPATA5L1	-3	-0.341287	-0.541584	-0.140991	0.000838978	238	1.39166	0.49866	11.153	0.000838978
CCDC138	-2	-0.361369	-0.573464	-0.149274	0.000839602	239	0.267275	0.605165	11.1516	0.000839602
ASB7	-3	-0.206764	-0.328142	-0.0853847	0.000841673	240	0.321179	0.851642	11.147	0.000841673
MYC	-3	-0.448594	-0.712468	-0.18472	0.000862241	241	0.956259	0.619942	11.1022	0.000862241
C2	-3	-0.265126	-0.421212	-0.109041	0.000870993	242	1.06369	0.587519	11.0835	0.000870993
MINPP1	-3	-0.497508	-0.790433	-0.204584	0.000872089	243	0.957145	0.619667	11.0812	0.000872089
FUT1	-3	-0.269266	-0.427818	-0.110714	0.000872903	244	0.45218	0.797646	11.0794	0.000872903
ERG	2	0.458556	0.188481	0.72863	0.000875368	245	0.913959	0.339066	11.0742	0.000875368
TBX3	3	0.306144	0.125822	0.486465	0.000876093	246	0.202811	0.903567	11.0727	0.000876093
GM2A	-3	-0.409789	-0.651717	-0.167861	0.000900549	247	0.133301	0.935522	11.0216	0.000900549
MIR21	-3	-0.306224	-0.487264	-0.125185	0.000915665	248	1.74899	0.417072	10.9908	0.000915665
SOX7	-2	-0.380228	-0.605068	-0.155387	0.000918089	249	0.129475	0.718977	10.9859	0.000918089
CCNE1	-3	-0.42823	-0.6816	-0.174859	0.000924324	250	0.544597	0.761627	10.9733	0.000924324
ZWINT	-3	-0.466423	-0.742864	-0.189981	0.000943251	252	0.453445	0.797142	10.9358	0.000943251
TARS1	-3	-0.352734	-0.561903	-0.143565	0.000949078	253	1.11467	0.572732	10.9244	0.000949078
P4HTM	3	0.429175	0.174372	0.683978	0.000962549	254	0.649934	0.722551	10.8983	0.000962549
C11orf68	3	0.320097	0.129891	0.510303	0.000972319	255	1.20025	0.548744	10.8795	0.000972319
SPRR1A	-3	-0.784677	-1.25148	-0.317877	0.00098547	256	1.12848	0.568792	10.8547	0.00098547
ADIRF	3	0.470621	0.190282	0.75096	0.00100078	257	0.0044083	0.997798	10.8261	0.00100078
TJP2	-3	-0.308933	-0.493036	-0.12483	0.00100575	258	0.106299	0.948238	10.8169	0.00100575
TRAK2	3	0.328759	0.132629	0.524889	0.00101856	259	2.50254	0.286142	10.7935	0.00101856
TCEAL4	3	0.22645	0.091352	0.361549	0.00101884	260	1.70905	0.425486	10.793	0.00101884
IGHV4-31	-2	-0.331876	-0.530127	-0.133624	0.00103438	261	1.65113	0.198805	10.765	0.00103438
SQSTM1	3	0.19967	0.0803273	0.319012	0.00104109	262	0.98988	0.609607	10.753	0.00104109
HMOX2	-3	-0.28049	-0.448186	-0.112793	0.00104457	263	0.450391	0.79836	10.7468	0.00104457
BTBD10	-2	-0.23786	-0.380126	-0.0955935	0.00104943	264	0.978231	0.322636	10.7383	0.00104943
ABHD5	-3	-0.589807	-0.94269	-0.236925	0.00105334	265	0.226311	0.893012	10.7314	0.00105334
NAMPT	-3	-0.5561	-0.888826	-0.223374	0.00105373	266	0.174881	0.916273	10.7307	0.00105373
ZNF573	3	0.449394	0.180386	0.718401	0.00105945	267	1.40364	0.495683	10.7207	0.00105945
FAM149A	3	0.398855	0.160097	0.637613	0.00105963	268	1.37136	0.503748	10.7204	0.00105963
PRSS27	-2	-1.14984	-1.83815	-0.461522	0.00105983	269	0.0174098	0.895027	10.72	0.00105983
ANKRD22	-2	-0.587127	-0.938597	-0.235658	0.00105997	270	1.19743	0.273836	10.7198	0.00105997
SERPINB7	-3	-0.754433	-1.20655	-0.30232	0.00107335	271	0.402198	0.817831	10.6966	0.00107335
PPP2R2C	-2	-0.244812	-0.39157	-0.0980538	0.00107746	272	0.143301	0.705022	10.6895	0.00107746
ESAM	2	0.436216	0.174671	0.69776	0.00107959	273	0.59401	0.440873	10.6858	0.00107959
ADIPOR1	-3	-0.24226	-0.387516	-0.0970032	0.00107989	274	0.388503	0.823451	10.6853	0.00107989
C9orf72	-2	-0.188369	-0.301395	-0.0753437	0.0010889	275	0.117932	0.731288	10.67	0.0010889
B3GNT5	-2	-0.381449	-0.61056	-0.152338	0.00110177	276	0.0173415	0.895232	10.6482	0.00110177
PRC1	-3	-0.470556	-0.753194	-0.187917	0.00110208	277	0.763537	0.682653	10.6477	0.00110208
NCBP1	-3	-0.308346	-0.493573	-0.123119	0.00110339	278	1.81472	0.403589	10.6455	0.00110339
JUP	-3	-0.45713	-0.731976	-0.182283	0.00111472	279	0.794275	0.672242	10.6266	0.00111472
ANKRD54	2	0.26468	0.105515	0.423846	0.00111698	280	0.106525	0.744135	10.6229	0.00111698
RTL8C	3	0.195841	0.0780152	0.313666	0.00112317	281	0.567198	0.753069	10.6126	0.00112317
CD99L2	2	0.341176	0.135908	0.546443	0.00112338	282	0.201165	0.653782	10.6123	0.00112338
FABP5	-3	-0.443522	-0.710444	-0.1766	0.00112712	283	0.0236857	0.988227	10.6061	0.00112712
TGFBI	3	0.347999	0.138548	0.55745	0.00112816	284	1.4584	0.482295	10.6044	0.00112816
INA	-3	-0.593018	-0.950082	-0.235954	0.00113336	285	1.14883	0.563034	10.5959	0.00113336
EXO1	-3	-0.252411	-0.404484	-0.100338	0.00114136	286	0.0721573	0.964564	10.5829	0.00114136
CAMK2N1	3	0.564028	0.223772	0.904284	0.00115832	287	3.16916	0.205034	10.5557	0.00115832
NGRN	3	0.167947	0.0665867	0.269307	0.00116413	288	0.379113	0.827326	10.5464	0.00116413
HEATR3	-3	-0.421353	-0.676156	-0.166551	0.00119073	290	1.57263	0.45552	10.5047	0.00119073
CHGB	-2	-0.21113	-0.338837	-0.0834234	0.00119406	291	0.0482255	0.82618	10.4995	0.00119406
KYNU	-3	-0.784403	-1.259	-0.309802	0.00119799	292	0.910555	0.634272	10.4934	0.00119799
ICAM4	-3	-0.196345	-0.315185	-0.0775053	0.00120279	293	1.57436	0.455127	10.4861	0.00120279
S100A12	-3	-1.55099	-2.49027	-0.611706	0.00121053	294	0.259321	0.878394	10.4742	0.00121053
HMOX1	-3	-0.580881	-0.932693	-0.22907	0.00121164	295	0.11143	0.945809	10.4725	0.00121164
KIF23	-3	-0.335772	-0.53918	-0.132365	0.00121479	296	2.58752	0.274237	10.4677	0.00121479
NPCDR1	2	0.235309	0.0923172	0.3783	0.00125822	297	0.716224	0.397385	10.4028	0.00125822
CALM1	-3	-0.280751	-0.451427	-0.110075	0.00126405	298	1.8743	0.391742	10.3943	0.00126405
PNPO	-3	-0.29331	-0.471633	-0.114987	0.00126501	299	0.0110727	0.994479	10.3929	0.00126501
EHMT2	3	0.35417	0.13884	0.5695	0.00126542	300	0.286015	0.866748	10.3923	0.00126542
ELL2	-3	-0.357498	-0.574865	-0.14013	0.00126637	301	0.726002	0.695586	10.3909	0.00126637
PTTG1	-3	-0.472849	-0.760522	-0.185176	0.00127476	302	0.766074	0.681788	10.3787	0.00127476
KCNK1	-3	-0.48345	-0.77759	-0.189309	0.00127566	303	0.776072	0.678388	10.3774	0.00127566
NOD2	-3	-0.652557	-1.04997	-0.255147	0.00128948	304	0.0288238	0.985691	10.3575	0.00128948
UCHL3	-3	-0.398833	-0.641917	-0.155749	0.00130104	305	0.474019	0.788984	10.3411	0.00130104
BEX4	3	0.325034	0.126843	0.523224	0.00130741	306	0.877456	0.644856	10.332	0.00130741
H2AC13	-2	-0.286203	-0.460761	-0.111645	0.00131114	307	0.182241	0.669455	10.3268	0.00131114
MED15	3	0.280656	0.109438	0.451874	0.00131482	308	1.53699	0.46371	10.3216	0.00131482
FAHD2CP	2	0.372862	0.145235	0.600488	0.00132503	309	0.00858051	0.926197	10.3073	0.00132503
AHCY	-3	-0.303268	-0.488412	-0.118124	0.00132531	310	0.230047	0.891345	10.3069	0.00132531
TLE3	-3	-0.285539	-0.459978	-0.1111	0.00133541	311	0.761996	0.683179	10.2929	0.00133541
CTSF	3	0.329296	0.128121	0.530471	0.00133573	312	0.280491	0.869145	10.2925	0.00133573
NOS2	-3	-0.284476	-0.458422	-0.11053	0.00134886	314	0.336919	0.844965	10.2744	0.00134886
PLBD1	-3	-0.535043	-0.862274	-0.207813	0.00135217	315	0.888004	0.641464	10.2699	0.00135217
EPHA2	-3	-0.419354	-0.675911	-0.162797	0.00135696	316	0.919129	0.631559	10.2634	0.00135696
LOC441081	2	0.33247	0.12866	0.536281	0.00138751	317	0.102874	0.748408	10.2223	0.00138751
CYB5R3	3	0.256914	0.0993104	0.414517	0.00139835	319	1.71206	0.424846	10.208	0.00139835
ADTRP	-3	-0.362551	-0.584984	-0.140117	0.00140024	320	0.87578	0.645397	10.2055	0.00140024
CD101	-2	-0.301909	-0.487616	-0.116201	0.00144076	321	1.07052	0.300828	10.1529	0.00144076
CSPG4	3	0.398285	0.153179	0.643391	0.0014483	322	0.765989	0.681817	10.1433	0.0014483
PALM2AKAP2	3	0.29931	0.115048	0.483572	0.001454	323	1.80601	0.40535	10.136	0.001454
CDCA3	-3	-0.321531	-0.519515	-0.123547	0.00145744	324	1.00133	0.606128	10.1317	0.00145744
FAM43A	-2	-0.647177	-1.046	-0.248358	0.00147021	325	0.155606	0.693234	10.1156	0.00147021
DSG2	3	0.361812	0.138819	0.584806	0.00147232	326	0.325308	0.849885	10.1129	0.00147232
LIMS2	3	0.303752	0.116524	0.490981	0.0014739	327	0.26814	0.874529	10.111	0.0014739
EDNRB	3	0.260414	0.0998012	0.421027	0.00148376	329	1.15783	0.560506	10.0987	0.00148376
RDH10	-2	-0.396301	-0.640761	-0.15184	0.00148633	330	0.167278	0.682542	10.0955	0.00148633
SH2D1A	-3	-0.193687	-0.313214	-0.074159	0.00149325	331	1.3118	0.518974	10.0869	0.00149325
SRXN1	-2	-0.532804	-0.862207	-0.203401	0.00152329	332	0.229708	0.63174	10.0502	0.00152329
PRSS53	-3	-0.505788	-0.818602	-0.192974	0.00152933	333	0.893686	0.639644	10.0429	0.00152933
RNF144B	-2	-0.259501	-0.420023	-0.0989792	0.0015323	334	0.902363	0.342149	10.0394	0.0015323
ESYT3	-2	-0.743849	-1.2042	-0.283495	0.00154049	335	0.0880077	0.766725	10.0295	0.00154049
ZDHHC21	-2	-0.467771	-0.757345	-0.178196	0.00154512	336	0.354223	0.551732	10.024	0.00154512
ADRA2A	3	0.401646	0.152849	0.650443	0.00155577	337	1.91735	0.3834	10.0114	0.00155577
C9orf152	2	0.878285	0.334234	1.42234	0.00155586	338	0.00203003	0.964063	10.0113	0.00155586
SUOX	3	0.3631	0.138163	0.588037	0.00155707	339	0.702029	0.703974	10.0098	0.00155707
XKRX	-2	-0.843724	-1.36641	-0.321038	0.00155728	340	0.763406	0.382265	10.0096	0.00155728
RAB5A	-3	-0.220691	-0.357509	-0.0838733	0.00156971	341	0.184089	0.912064	9.99494	0.00156971
KLK10	-3	-0.739396	-1.198	-0.280795	0.00157758	342	3.24773	0.197135	9.98573	0.00157758
CDC45	-3	-0.3941	-0.638543	-0.149656	0.00157812	343	2.10415	0.349212	9.9851	0.00157812
UBASH3B	-2	-0.473983	-0.768011	-0.179956	0.00158022	344	0.000327307	0.985566	9.98265	0.00158022
SYNPO	3	0.456367	0.173102	0.739632	0.00159024	346	0.995857	0.607788	9.97101	0.00159024
IFIH1	-3	-0.632637	-1.02549	-0.23978	0.00159826	347	0.128831	0.937615	9.96174	0.00159826
FGFBP1	-3	-0.615338	-0.997871	-0.232804	0.00161729	348	0.42463	0.80871	9.93996	0.00161729
MYCN	-3	-0.319792	-0.518643	-0.120941	0.0016215	349	0.255239	0.880188	9.93518	0.0016215
CD63	3	0.281372	0.106389	0.456355	0.00162373	350	0.484688	0.784786	9.93265	0.00162373
WDR77	-3	-0.287732	-0.466695	-0.108768	0.0016262	351	1.78615	0.409395	9.92985	0.0016262
GBA	-3	-0.522631	-0.847775	-0.197487	0.0016304	352	0.457687	0.795453	9.9251	0.0016304
TMEM209	-3	-0.202604	-0.328676	-0.0765329	0.00163393	353	0.201242	0.904276	9.92111	0.00163393
XDH	-3	-0.338142	-0.548825	-0.127459	0.00165689	355	3.92575	0.140454	9.89544	0.00165689
TNIP2	-3	-0.253416	-0.411326	-0.095506	0.00165874	356	1.40579	0.49515	9.89338	0.00165874
ERN1	-3	-0.244347	-0.396728	-0.091966	0.00167308	357	0.115522	0.943875	9.87754	0.00167308
REG1A	-2	-0.218134	-0.354172	-0.0820957	0.00167366	358	0.25114	0.616273	9.87691	0.00167366
GINS3	-3	-0.359053	-0.583332	-0.134774	0.00170253	359	0.179488	0.914165	9.84544	0.00170253
MUC20	2	0.738527	0.277006	1.20005	0.00171072	360	0.167849	0.682031	9.83662	0.00171072
MRPL42	-3	-0.32578	-0.529431	-0.122128	0.00171656	361	0.382887	0.825766	9.83034	0.00171656
LGALS2	-3	-0.365048	-0.593342	-0.136754	0.00172421	362	0.155994	0.924967	9.82217	0.00172421
EPRS1	-3	-0.231585	-0.376488	-0.0866822	0.00173365	363	0.614379	0.735511	9.81212	0.00173365
SFT2D2	-3	-0.253665	-0.41243	-0.0948999	0.00173909	364	0.743461	0.68954	9.80636	0.00173909
MPHOSPH6	-3	-0.407197	-0.662164	-0.15223	0.001747	365	1.29625	0.523025	9.79801	0.001747
KRT7	3	0.599864	0.224187	0.975541	0.00175056	367	0.999979	0.606537	9.79427	0.00175056
OIP5	-3	-0.394605	-0.641974	-0.147236	0.0017687	369	0.864754	0.648965	9.77531	0.0017687
CLPX	-3	-0.254294	-0.413753	-0.0948336	0.00177449	370	0.932874	0.627233	9.76931	0.00177449
TPBG	-3	-0.315232	-0.513017	-0.117446	0.00178529	371	0.599155	0.741131	9.75816	0.00178529
IQSEC1	3	0.290589	0.108263	0.472914	0.0017855	372	0.995385	0.607932	9.75794	0.0017855
PRKCH	-3	-0.30827	-0.501933	-0.114606	0.00180958	374	0.87164	0.646734	9.73332	0.00180958
CSRP1	3	0.424711	0.157817	0.691605	0.00181524	375	0.756968	0.684899	9.72758	0.00181524
F12	-3	-0.535342	-0.872006	-0.198678	0.00182942	376	0.863655	0.649322	9.71327	0.00182942
SPTSSA	-3	-0.294838	-0.480383	-0.109294	0.00184279	377	0.656493	0.720186	9.69989	0.00184279
CENPE	-3	-0.398984	-0.650165	-0.147803	0.00185027	378	1.51345	0.469202	9.69245	0.00185027
PLGRKT	-3	-0.321022	-0.523461	-0.118583	0.00188325	380	1.23722	0.538693	9.65999	0.00188325
NUDT19	-2	-0.201181	-0.328097	-0.0742653	0.00189097	381	0.128925	0.719549	9.65247	0.00189097
RUNX3	3	0.342189	0.126287	0.558091	0.00189381	382	0.892991	0.639867	9.64971	0.00189381
LCLAT1	-2	-0.244576	-0.398937	-0.0902164	0.00189975	383	0.0338399	0.854048	9.64396	0.00189975
AOAH	-3	-0.163076	-0.266035	-0.0601178	0.00190669	384	1.09648	0.577965	9.63726	0.00190669
ADGRA2	3	0.347285	0.127794	0.566775	0.00192796	385	2.28691	0.318715	9.61689	0.00192796
JADE1	3	0.344239	0.126633	0.561844	0.00193166	386	0.525065	0.769102	9.61337	0.00193166
TIGAR	-3	-0.574821	-0.938233	-0.211409	0.00193429	387	0.307957	0.85729	9.61087	0.00193429
ABLIM3	3	0.387142	0.142141	0.632143	0.00195447	388	1.37533	0.502749	9.59181	0.00195447
PRSS22	-3	-0.37884	-0.618687	-0.138993	0.00196295	389	1.16812	0.557629	9.58386	0.00196295
MPZL2	-3	-0.465859	-0.760977	-0.170741	0.00197541	390	0.0989328	0.951737	9.57225	0.00197541
HSPA4L	-3	-0.425819	-0.695682	-0.155957	0.00198378	391	0.357691	0.836235	9.56448	0.00198378
SPAG5	-3	-0.218468	-0.356933	-0.0800034	0.00198539	392	0.694769	0.706534	9.56299	0.00198539
UROD	3	0.195996	0.0717586	0.320234	0.00198799	393	2.29286	0.317769	9.56059	0.00198799
NCOR2	3	0.320617	0.11707	0.524165	0.00202031	394	1.4281	0.489657	9.53099	0.00202031
SLC39A2	-3	-0.491127	-0.803034	-0.179219	0.00202771	395	1.19864	0.549184	9.52428	0.00202771
PGD	-3	-0.387086	-0.633005	-0.141168	0.00203507	396	0.759002	0.684203	9.51764	0.00203507
SLC6A14	-3	-0.704889	-1.15283	-0.256952	0.00204053	397	0.845186	0.655345	9.51271	0.00204053
NR1H3	3	0.434091	0.158233	0.709949	0.00204098	398	0.600741	0.740544	9.51231	0.00204098
CKAP2L	-2	-0.633301	-1.03601	-0.230588	0.00205467	399	1.23488	0.266459	9.50004	0.00205467
UBE2H	-3	-0.273929	-0.448138	-0.09972	0.00205698	400	1.274	0.528877	9.49798	0.00205698
TAF12	-3	-0.252854	-0.413795	-0.0919133	0.00207489	401	0.455192	0.796446	9.48208	0.00207489
OGG1	3	0.290343	0.105455	0.47523	0.00208482	402	1.4145	0.492999	9.47332	0.00208482
SQLE	-3	-0.486205	-0.796001	-0.176408	0.00209778	403	0.224322	0.8939	9.46195	0.00209778
HJURP	-3	-0.32857	-0.537929	-0.11921	0.00209816	404	0.518338	0.771692	9.46162	0.00209816
SMAP1	-3	-0.278857	-0.456578	-0.101137	0.00210268	405	0.861823	0.649916	9.45767	0.00210268
GALNT2	3	0.255127	0.0924662	0.417788	0.0021112	406	0.3095	0.856629	9.45025	0.0021112
BTRC	-3	-0.205314	-0.336319	-0.0743094	0.0021284	407	0.508255	0.775593	9.43537	0.0021284
SERPINB8	-3	-0.627423	-1.02783	-0.227017	0.00213202	408	0.125929	0.938977	9.43226	0.00213202
NDUFB1	3	0.19139	0.0692349	0.313545	0.00213465	409	0.697202	0.705675	9.43	0.00213465
AURKA	-3	-0.530172	-0.868964	-0.191379	0.00216131	410	2.76319	0.251178	9.40724	0.00216131
CKAP4	-3	-0.247379	-0.405479	-0.0892781	0.00216407	411	0.0120032	0.994016	9.4049	0.00216407
MTF1	-3	-0.296324	-0.48571	-0.106939	0.00216444	412	0.851114	0.653406	9.40458	0.00216444
TRIM21	-3	-0.300504	-0.492577	-0.10843	0.00216644	413	0.160655	0.922814	9.40289	0.00216644
HAUS7	3	0.28719	0.103434	0.470945	0.00218979	414	0.66197	0.718216	9.38323	0.00218979
RAB25	-3	-0.324813	-0.532857	-0.11677	0.00221306	415	0.0273525	0.986417	9.36386	0.00221306
CSNK1A1	-3	-0.160269	-0.262926	-0.0576118	0.00221407	416	1.40756	0.494712	9.36302	0.00221407
LRP6	3	0.261083	0.0936416	0.428525	0.00224256	417	0.40159	0.81808	9.33958	0.00224256
SEC23B	-3	-0.343185	-0.56337	-0.122999	0.00225186	418	1.03789	0.595148	9.33201	0.00225186
EPHA4	-3	-0.272562	-0.447548	-0.0975757	0.00226659	419	1.01683	0.601447	9.32006	0.00226659
TOP2A	-3	-0.579578	-0.95188	-0.207276	0.0022796	421	1.73393	0.420226	9.30957	0.0022796
PYCARD	-3	-0.388021	-0.637275	-0.138766	0.00227983	422	1.16623	0.558157	9.30939	0.00227983
ZBTB4	2	0.220213	0.0785508	0.361875	0.00231328	424	0.878082	0.348727	9.2827	0.00231328
KRT6C	-3	-0.734905	-1.20823	-0.26158	0.00234133	426	0.323664	0.850584	9.26063	0.00234133
TMEM154	-2	-0.343187	-0.564241	-0.122133	0.00234351	427	0.0176814	0.894216	9.25892	0.00234351
TIMELESS	-3	-0.406219	-0.66833	-0.144108	0.00238509	428	0.610603	0.736901	9.22672	0.00238509
SQOR	-3	-0.298908	-0.491898	-0.105918	0.00240027	429	1.3489	0.509438	9.2151	0.00240027
UGT1A6	-2	-0.264674	-0.4356	-0.0937489	0.00240567	430	0.541175	0.461946	9.21099	0.00240567
ZC3HAV1	-3	-0.22576	-0.371556	-0.0799634	0.00240594	431	0.0296658	0.985277	9.21078	0.00240594
LCN2	-3	-1.36272	-2.24389	-0.48154	0.00243718	432	1.35468	0.507966	9.18716	0.00243718
GZMB	-3	-0.493247	-0.812239	-0.174254	0.0024405	433	1.07212	0.585049	9.18468	0.0024405
AURKB	-3	-0.381779	-0.628893	-0.134666	0.00246127	434	1.97654	0.37222	9.16916	0.00246127
DUSP7	-3	-0.225155	-0.370896	-0.0794148	0.00246212	435	1.41162	0.493709	9.16854	0.00246212
H2BS1	-2	-0.434597	-0.715979	-0.153216	0.00246835	437	0.00134493	0.970745	9.16391	0.00246835
TPX2	-3	-0.54562	-0.898984	-0.192257	0.00247536	438	0.726055	0.695567	9.15871	0.00247536
HSPA12A	3	0.314836	0.110937	0.518736	0.0024754	439	2.09026	0.351647	9.15869	0.0024754
LGALS1	3	0.415822	0.146497	0.685147	0.00247759	440	0.762906	0.682868	9.15707	0.00247759
ZNF185	-3	-0.268779	-0.442883	-0.0946755	0.00248002	441	0.35088	0.839088	9.15527	0.00248002
NISCH	3	0.342329	0.120573	0.564084	0.00248109	442	0.727773	0.69497	9.15449	0.00248109
PANX1	-3	-0.391178	-0.644997	-0.137358	0.0025225	444	1.41057	0.493967	9.1242	0.0025225
EPHX3	-3	-0.640112	-1.05568	-0.224545	0.00253609	445	0.840593	0.656852	9.11437	0.00253609
ABI2	-3	-0.188677	-0.311218	-0.0661354	0.00254655	446	0.368964	0.831535	9.10684	0.00254655
LCP1	-3	-0.333102	-0.549471	-0.116734	0.00254963	447	1.39707	0.497313	9.10463	0.00254963
AEN	-3	-0.374188	-0.617451	-0.130926	0.00257121	448	2.40446	0.300523	9.08922	0.00257121
WFS1	3	0.323345	0.113034	0.533656	0.00258365	449	0.0253749	0.987393	9.08039	0.00258365
C16orf72	-3	-0.188706	-0.31149	-0.0659217	0.0025932	450	1.02253	0.599737	9.07365	0.0025932
GINS2	-3	-0.441884	-0.729411	-0.154356	0.00259402	451	0.581543	0.747686	9.07306	0.00259402
MAST4	-3	-0.241865	-0.399259	-0.084471	0.00259664	452	0.0318802	0.984186	9.07122	0.00259664
PPM1M	2	0.300797	0.104908	0.496685	0.00261576	453	0.0502477	0.822633	9.0578	0.00261576
SLC28A3	-3	-0.411984	-0.680641	-0.143326	0.00265069	456	0.475396	0.788441	9.03355	0.00265069
CRYAB	3	0.434047	0.150987	0.717107	0.00265204	457	0.245231	0.884604	9.03262	0.00265204
RASL12	3	0.437679	0.152149	0.723208	0.00266134	458	1.56717	0.456766	9.02622	0.00266134
SOCS1	-3	-0.313389	-0.518055	-0.108723	0.0026897	460	0.426826	0.807822	9.00685	0.0026897
HOXC10	3	0.447482	0.155225	0.73974	0.00269144	461	1.39711	0.497303	9.00567	0.00269144
MAD2L1	-3	-0.38461	-0.635815	-0.133406	0.00269247	462	0.387069	0.824041	9.00496	0.00269247
DEPDC1B	-2	-0.489797	-0.809889	-0.169705	0.00270788	463	0.397586	0.528339	8.99454	0.00270788
YIPF4	-3	-0.270324	-0.447033	-0.0936142	0.00271507	464	1.17626	0.555365	8.98969	0.00271507
NEK9	2	0.282903	0.0978619	0.467944	0.00273078	465	0.288554	0.591148	8.97915	0.00273078
SMYD3	3	0.280394	0.0968732	0.463915	0.00274851	466	1.09238	0.579153	8.96733	0.00274851
IGF2BP2	3	0.274151	0.0945974	0.453705	0.00276642	467	1.44552	0.485411	8.95546	0.00276642
TERF1	3	0.202409	0.0698233	0.334994	0.00277031	468	2.25522	0.323806	8.95289	0.00277031
ALOX12B	-3	-0.743697	-1.23091	-0.256489	0.00277355	469	0.523115	0.769852	8.95076	0.00277355
BPNT1	-3	-0.251431	-0.416151	-0.0867103	0.00277423	470	0.919628	0.631401	8.95031	0.00277423
NRBF2	-3	-0.42483	-0.703236	-0.146424	0.00278267	471	0.135587	0.934454	8.94476	0.00278267
SLC12A3	-2	-0.348333	-0.576676	-0.119989	0.00279086	472	0.0531325	0.8177	8.93939	0.00279086
SCGB1D2	3	1.05763	0.363917	1.75133	0.0028067	473	0.717977	0.698382	8.92905	0.0028067
HYAL4	-3	-0.629956	-1.04316	-0.216748	0.00280751	474	1.14453	0.564247	8.92852	0.00280751
SERPINB4	-3	-1.9405	-3.21337	-0.667621	0.00280846	475	0.741334	0.690274	8.92791	0.00280846
TTK	-3	-0.502467	-0.832181	-0.172753	0.00281835	476	0.574084	0.75048	8.92148	0.00281835
NOSTRIN	2	0.641332	0.220481	1.06218	0.00281935	477	0.514418	0.473232	8.92084	0.00281935
GID8	-3	-0.248943	-0.412319	-0.0855659	0.00282224	478	1.92112	0.382678	8.91897	0.00282224
MARCKSL1	3	0.346082	0.118863	0.573302	0.00283341	479	1.2388	0.538268	8.91175	0.00283341
GABRP	3	0.492648	0.16917	0.816126	0.00283605	480	1.00319	0.605565	8.91005	0.00283605
PTTG3P	-3	-0.269784	-0.44696	-0.0926082	0.00284118	481	1.36201	0.506107	8.90675	0.00284118
EIF2S2	-3	-0.243311	-0.403164	-0.0834578	0.00285211	482	1.06147	0.588173	8.89974	0.00285211
MFHAS1	-3	-0.341024	-0.565118	-0.116929	0.0028577	483	0.493765	0.781233	8.89616	0.0028577
CPSF1	-3	-0.214677	-0.355755	-0.0735992	0.0028594	484	0.139898	0.932441	8.89508	0.0028594
CCL22	-3	-0.57497	-0.952918	-0.197023	0.00286666	485	0.395218	0.820691	8.89045	0.00286666
ITGA5	3	0.314438	0.107741	0.521134	0.00286745	486	1.20669	0.54698	8.88995	0.00286745
TREX2	-3	-0.333489	-0.552875	-0.114103	0.00288861	487	3.13756	0.208299	8.87652	0.00288861
GABBR1	3	0.388617	0.132829	0.644406	0.00290369	488	1.72531	0.42204	8.86702	0.00290369
IFI44	-3	-0.580747	-0.963067	-0.198428	0.00290886	490	0.683934	0.710372	8.86377	0.00290886
MREG	-3	-0.305851	-0.507297	-0.104405	0.00292253	491	0.569063	0.752367	8.85521	0.00292253
CYB5R4	-3	-0.359407	-0.596207	-0.122607	0.00293212	492	0.573612	0.750658	8.84924	0.00293212
ZNF397	2	0.391223	0.133284	0.649162	0.0029516	493	0.0151255	0.902118	8.83715	0.0029516
DGCR6	3	0.235982	0.0802912	0.391672	0.00297084	495	0.144613	0.930246	8.82529	0.00297084
CCDC3	2	0.344452	0.117116	0.571788	0.00298117	497	1.04664	0.306281	8.81895	0.00298117
SELENOT	-3	-0.350968	-0.582612	-0.119324	0.00298206	498	1.01374	0.602378	8.81841	0.00298206
PDE2A	3	0.452538	0.153696	0.75138	0.00299756	499	2.63839	0.26735	8.80895	0.00299756
LOC100506639	2	0.237543	0.080548	0.394539	0.0030215	500	0.255539	0.613202	8.79444	0.0030215
LOC728392	2	0.478713	0.162067	0.795359	0.00304534	501	0.0325538	0.856818	8.7801	0.00304534
SERPINB2	-3	-0.530309	-0.881253	-0.179364	0.00305964	502	1.00962	0.603619	8.77156	0.00305964
LMNB1	-3	-0.334136	-0.555337	-0.112935	0.00307011	503	1.69638	0.428189	8.76533	0.00307011
SLC31A2	-3	-0.232115	-0.385816	-0.0784126	0.00307779	504	0.632618	0.728834	8.76077	0.00307779
MAP3K9	-3	-0.333328	-0.554279	-0.112376	0.00310845	506	0.770149	0.6804	8.74269	0.00310845
CBX5	3	0.399531	0.134481	0.664581	0.00313271	507	0.859381	0.65071	8.72852	0.00313271
PPP2CA	-3	-0.277106	-0.460958	-0.0932537	0.00313583	508	0.030896	0.984671	8.7267	0.00313583
HCFC1R1	3	0.25387	0.0853903	0.42235	0.00314365	509	0.0098291	0.995098	8.72216	0.00314365
GRHL3	-2	-0.559766	-0.931336	-0.188195	0.00315051	510	0.0419381	0.837738	8.71819	0.00315051
LMNB2	-3	-0.288435	-0.4799	-0.0969696	0.003151	511	0.0220342	0.989043	8.7179	0.003151
KIF2C	-3	-0.361993	-0.602308	-0.121677	0.00315382	512	1.30367	0.521088	8.71627	0.00315382
FGD5	2	0.418196	0.140532	0.695861	0.00315779	513	0.00774982	0.92985	8.71398	0.00315779
KRT6B	-3	-0.645015	-1.07338	-0.216647	0.00316527	514	0.391453	0.822237	8.70967	0.00316527
PNMA8A	3	0.498301	0.167302	0.8293	0.00317141	515	0.409774	0.814739	8.70614	0.00317141
S100A9	-3	-1.29006	-2.1483	-0.431814	0.00321813	517	1.53479	0.46422	8.67948	0.00321813
CDC42BPA	3	0.360987	0.120816	0.601159	0.00322015	518	3.08258	0.214104	8.67834	0.00322015
EPSTI1	-2	-0.608049	-1.01278	-0.203321	0.00323395	519	0.00347969	0.952961	8.67054	0.00323395
EID1	3	0.228949	0.076431	0.381466	0.00325932	520	1.20348	0.547857	8.6563	0.00325932
BCAR3	3	0.339455	0.113142	0.565768	0.00328407	522	2.0298	0.362438	8.64252	0.00328407
PLA2G4D	-2	-0.811896	-1.35352	-0.270269	0.00330363	523	0.698538	0.403275	8.6317	0.00330363
RPS6KB2	-3	-0.288627	-0.481189	-0.0960656	0.00330597	524	0.544248	0.76176	8.63041	0.00330597
NFATC4	3	0.189631	0.063093	0.316168	0.00331167	525	0.706385	0.702442	8.62727	0.00331167
LOC100507472	-2	-0.581547	-0.969623	-0.193471	0.00331312	526	0.00211807	0.963292	8.62647	0.00331312
CARD14	-3	-0.252666	-0.421279	-0.084053	0.00331406	527	1.09951	0.577091	8.62596	0.00331406
SERPINA3	-3	-0.752382	-1.25457	-0.250199	0.00331981	528	0.899415	0.637815	8.6228	0.00331981
IVL	-3	-0.512581	-0.854938	-0.170223	0.00334111	529	0.510538	0.774708	8.61115	0.00334111
RBMY1F	-2	-0.194322	-0.32412	-0.064524	0.0033432	530	0.260335	0.60989	8.61001	0.0033432
TMEM40	-3	-0.458276	-0.764577	-0.151975	0.00336325	531	0.172064	0.917565	8.59912	0.00336325
BDH1	-3	-0.299164	-0.499195	-0.0991331	0.00337545	532	2.39335	0.302198	8.59253	0.00337545
RNF149	-2	-0.242204	-0.404241	-0.0801667	0.00339353	533	0.1658	0.683871	8.5828	0.00339353
H2AC14	-2	-0.251694	-0.420204	-0.0831837	0.00341715	534	0.597817	0.439412	8.57017	0.00341715
CENPH	-2	-0.192103	-0.320736	-0.0634689	0.00342221	535	0.717736	0.396888	8.56748	0.00342221
PLEKHA2	-3	-0.163327	-0.272694	-0.0539595	0.00342286	536	1.70492	0.426364	8.56713	0.00342286
BORA	-3	-0.327561	-0.547232	-0.107891	0.00347128	538	1.18248	0.553639	8.54156	0.00347128
CYP27A1	3	0.277257	0.0913143	0.463199	0.00347254	539	1.2676	0.530572	8.5409	0.00347254
KIAA2013	2	0.223648	0.0735635	0.373733	0.0034932	540	0.0456873	0.830745	8.53011	0.0034932
ARHGEF40	3	0.384105	0.126223	0.641986	0.00350827	541	3.09564	0.212711	8.52227	0.00350827
CHMP1B	-3	-0.284671	-0.475912	-0.0934293	0.00352863	542	0.522032	0.770269	8.51174	0.00352863
TEX28	-2	-0.217153	-0.363081	-0.0712258	0.00353866	543	0.22854	0.632609	8.50657	0.00353866
FAM83D	-2	-0.706143	-1.18069	-0.231596	0.00353987	544	0.23907	0.624879	8.50595	0.00353987
FYB1	-3	-0.384852	-0.643507	-0.126196	0.00354308	545	0.914779	0.632934	8.5043	0.00354308
EFNB2	3	0.337933	0.110617	0.565249	0.00357143	546	0.876674	0.645108	8.4898	0.00357143
CD34	3	0.356002	0.116413	0.595592	0.00358803	547	0.779619	0.677186	8.48137	0.00358803
A2ML1	-2	-0.778113	-1.30186	-0.254368	0.00359283	548	0.186574	0.665783	8.47893	0.00359283
HNRNPA2B1	-3	-0.148727	-0.24886	-0.0485936	0.00360139	549	0.312665	0.855275	8.4746	0.00360139
PGAM1	-3	-0.248448	-0.415763	-0.0811339	0.0036098	550	0.253235	0.881071	8.47036	0.0036098
CDK1	-3	-0.551719	-0.923508	-0.17993	0.00363166	551	1.2683	0.530385	8.45938	0.00363166
CWH43	-3	-0.350777	-0.58721	-0.114343	0.00363947	552	0.800601	0.670119	8.45547	0.00363947
CDKN3	-3	-0.612784	-1.02584	-0.199729	0.00364116	553	2.38787	0.303026	8.45463	0.00364116
TNFAIP8	-3	-0.198196	-0.331804	-0.0645877	0.00364409	554	0.35759	0.836277	8.45316	0.00364409
DYNC2I1	3	0.283712	0.0924169	0.475006	0.00365092	555	0.719901	0.697711	8.44976	0.00365092
TRAPPC12	3	0.260375	0.0848088	0.435942	0.00365216	556	0.00920376	0.995409	8.44914	0.00365216
SCARB1	3	0.361221	0.117373	0.605069	0.00369174	557	0.60073	0.740548	8.42954	0.00369174
IFIT2	-3	-0.256749	-0.430176	-0.0833223	0.00371237	558	0.655461	0.720557	8.4194	0.00371237
DNAJC5	-2	-0.301392	-0.505139	-0.0976453	0.00374029	559	0.535598	0.464263	8.40579	0.00374029
TCEAL3	2	0.33618	0.108868	0.563491	0.00374754	560	0.488605	0.48455	8.40227	0.00374754
TTC3P1	3	0.138657	0.0449025	0.232411	0.00374758	561	1.18217	0.553726	8.40225	0.00374758
PLCXD1	-3	-0.46668	-0.782299	-0.151062	0.00375497	562	0.618965	0.733827	8.39866	0.00375497
KIFC2	2	0.496213	0.160536	0.83189	0.00376382	564	0.82136	0.364783	8.39439	0.00376382
CD24	-3	-0.426711	-0.716201	-0.137222	0.00386449	566	1.8481	0.396909	8.34641	0.00386449
AP4E1	-3	-0.214232	-0.359632	-0.0688324	0.00387929	568	2.46122	0.292115	8.33947	0.00387929
KLHDC8B	2	0.31391	0.100842	0.526977	0.00388205	569	0.376748	0.539349	8.33818	0.00388205
NUF2	-2	-0.438158	-0.735611	-0.140705	0.00388826	570	1.78e-05	0.996633	8.33527	0.00388826
ACP5	-3	-0.36135	-0.606684	-0.116016	0.0038917	571	0.0884641	0.956732	8.33367	0.0038917
STAT3	-3	-0.283208	-0.475584	-0.0908312	0.00390957	572	0.157779	0.924142	8.32535	0.00390957
EML2	3	0.316058	0.101261	0.530856	0.00392736	573	2.42249	0.297827	8.3171	0.00392736
NEK2	-3	-0.477516	-0.802107	-0.152925	0.00393454	574	2.39081	0.302582	8.31378	0.00393454
SETD2	3	0.177096	0.0567114	0.297481	0.00393566	575	1.11431	0.572836	8.31326	0.00393566
PLSCR1	-3	-0.446081	-0.749395	-0.142767	0.00394531	576	0.0494068	0.975599	8.30882	0.00394531
NCAPG	-3	-0.467253	-0.785245	-0.149261	0.00397744	577	2.32416	0.312834	8.29408	0.00397744
GSN	3	0.34742	0.110947	0.583892	0.00398264	578	0.299587	0.860886	8.29171	0.00398264
CRIP1	3	0.427278	0.136286	0.718269	0.00400311	579	0.386047	0.824462	8.28241	0.00400311
MIR3658	-2	-0.416468	-0.700101	-0.132835	0.00400354	580	0.257827	0.611617	8.28221	0.00400354
PLK4	-3	-0.344166	-0.578577	-0.109755	0.00400653	581	3.04305	0.218379	8.28085	0.00400653
MCM10	-3	-0.28791	-0.484032	-0.0917887	0.00401139	582	0.363504	0.833808	8.27865	0.00401139
EAF1	-2	-0.289785	-0.48721	-0.0923594	0.00401638	584	0.112909	0.736856	8.27639	0.00401638
MEGF10	2	0.290342	0.0925277	0.488156	0.00401809	585	0.196623	0.657461	8.27562	0.00401809
CRY2	3	0.393877	0.125442	0.662311	0.00402909	586	0.850369	0.653649	8.27066	0.00402909
ERI3	3	0.185904	0.0591993	0.312608	0.00403126	587	0.0346873	0.982806	8.26968	0.00403126
CNNM4	-3	-0.313541	-0.527255	-0.0998272	0.00403418	588	0.925999	0.629393	8.26837	0.00403418
LYPD3	-3	-0.279283	-0.469711	-0.0888549	0.00404674	589	0.0896089	0.956184	8.26272	0.00404674
CDSN	-3	-0.484185	-0.81456	-0.153809	0.00407311	590	1.38526	0.500259	8.25093	0.00407311
TEAD4	-3	-0.217429	-0.365814	-0.0690438	0.00407963	591	0.928995	0.628451	8.24803	0.00407963
VMP1	-2	-0.472094	-0.794569	-0.149618	0.00411351	593	0.843745	0.358328	8.23301	0.00411351
SPTAN1	3	0.323969	0.102483	0.545455	0.00414582	594	2.37986	0.304243	8.21882	0.00414582
SLC31A1	-3	-0.43279	-0.728776	-0.136804	0.0041589	595	1.9824	0.371131	8.2131	0.0041589
PBLD	3	0.278045	0.0878356	0.468255	0.00416953	596	0.26396	0.876359	8.20847	0.00416953
ISYNA1	3	0.419098	0.132305	0.70589	0.00418137	597	0.102714	0.94994	8.20333	0.00418137
LMCD1	3	0.550048	0.173586	0.926509	0.00418724	598	2.73218	0.255103	8.20078	0.00418724
GPC2	2	0.411657	0.129686	0.693629	0.00421772	599	0.272344	0.601763	8.18762	0.00421772
ECSCR	2	0.367066	0.115487	0.618646	0.00424074	600	0.63151	0.426802	8.17775	0.00424074
FAM50A	3	0.247626	0.0778932	0.417358	0.00424409	601	2.02874	0.362631	8.17632	0.00424409
CRCT1	-3	-0.706695	-1.19119	-0.222201	0.00425175	602	1.27647	0.528225	8.17304	0.00425175
IFI44L	-3	-0.796428	-1.34288	-0.249979	0.00428248	603	0.835975	0.65837	8.15998	0.00428248
GTSE1	-3	-0.223519	-0.376945	-0.0700927	0.00429862	605	1.42924	0.489379	8.15316	0.00429862
DIP2C	3	0.338265	0.105951	0.57058	0.00431949	606	0.0270568	0.986563	8.14438	0.00431949
STK17B	-3	-0.230332	-0.388535	-0.0721298	0.004323	607	0.499109	0.779148	8.1429	0.004323
PARP9	-2	-0.500006	-0.843588	-0.156424	0.00434062	608	0.1207	0.728277	8.13553	0.00434062
WASL	-3	-0.177413	-0.299325	-0.055501	0.00434113	609	0.554081	0.758024	8.13531	0.00434113
PTOV1	3	0.317503	0.0991396	0.535867	0.00437452	612	3.28834	0.193173	8.12142	0.00437452
UPF3A	3	0.230363	0.071884	0.388841	0.00438596	613	1.38839	0.499477	8.11669	0.00438596
PBK	-3	-0.572835	-0.966956	-0.178714	0.00438975	614	0.823008	0.662653	8.11512	0.00438975
RBM47	-3	-0.395649	-0.66791	-0.123389	0.00439642	615	1.62765	0.44316	8.11237	0.00439642
PPP1R1B	2	0.624678	0.19474	1.05462	0.00440324	616	0.624893	0.429235	8.10956	0.00440324
SEC14L1P1	3	0.31958	0.099492	0.539667	0.00442753	618	0.179328	0.914238	8.09959	0.00442753
LYZ	-3	-0.46952	-0.793147	-0.145894	0.00446165	619	1.71924	0.423323	8.08567	0.00446165
IFNLR1	-2	-0.24256	-0.409764	-0.0753554	0.00446521	620	0.662111	0.415815	8.08423	0.00446521
CMTR2	-2	-0.35022	-0.591866	-0.108575	0.00450284	621	0.182171	0.669514	8.06902	0.00450284
TMEM45A	-3	-0.175545	-0.296671	-0.0544186	0.00450401	622	0.561014	0.755401	8.06855	0.00450401
NBPF10	2	0.298813	0.0925966	0.50503	0.00451081	623	0.00695766	0.933523	8.06582	0.00451081
SAXO1	2	0.193301	0.059864	0.326737	0.00452173	624	0.0656337	0.797804	8.06144	0.00452173
TXNIP	3	0.235697	0.0729271	0.398467	0.00453827	625	0.99407	0.608332	8.05482	0.00453827
TTC39A	-2	-0.799099	-1.35098	-0.247216	0.00454071	626	0.755407	0.38477	8.05385	0.00454071
RNF103-CHMP3	2	0.194481	0.0600374	0.328925	0.00457962	627	0.705423	0.400967	8.03839	0.00457962
CDC20	-3	-0.630526	-1.06651	-0.19454	0.00458957	628	3.50481	0.173356	8.03446	0.00458957
NUDT15	-3	-0.281225	-0.475723	-0.0867267	0.0045982	629	0.463705	0.793063	8.03106	0.0045982
NCR3	-2	-0.23093	-0.390663	-0.0711973	0.00460305	630	0.615731	0.432638	8.02915	0.00460305
CNTNAP2	-3	-0.287683	-0.48671	-0.0886559	0.00461102	631	1.03184	0.596951	8.02601	0.00461102
DUSP18	-2	-0.471508	-0.798056	-0.14496	0.00465449	632	0.0869452	0.768097	8.00902	0.00465449
TRAPPC6A	3	0.310262	0.0952825	0.525241	0.00467442	634	0.558456	0.756368	8.00128	0.00467442
EPN3	-3	-0.568524	-0.962684	-0.174364	0.00469882	635	0.560475	0.755604	7.99186	0.00469882
ABRACL	-2	-0.249085	-0.42178	-0.0763895	0.0046997	636	0.0135219	0.907428	7.99152	0.0046997
AMT	3	0.368743	0.11305	0.624436	0.00470564	637	1.95466	0.376314	7.98923	0.00470564
ERF	3	0.295135	0.0903484	0.499921	0.00473297	639	0.886184	0.642048	7.97875	0.00473297
FAM168A	2	0.271975	0.0831192	0.46083	0.00476385	640	0.88493	0.346855	7.96698	0.00476385
BLVRA	3	0.19316	0.0589669	0.327354	0.00478433	641	0.168336	0.919277	7.95921	0.00478433
ABCA12	-3	-0.797662	-1.35236	-0.242967	0.00482534	643	3.57528	0.167355	7.94376	0.00482534
PLEKHA7	-2	-0.273899	-0.4644	-0.0833972	0.0048325	645	0.925105	0.336138	7.94108	0.0048325
TRIP13	-3	-0.50656	-0.859065	-0.154055	0.00485459	646	2.96415	0.227165	7.93283	0.00485459
SOX13	3	0.29369	0.0892879	0.498093	0.00486071	647	1.13465	0.567039	7.93055	0.00486071
USP54	2	0.411364	0.12499	0.697737	0.00487157	648	0.0415817	0.838419	7.92651	0.00487157
SALL2	3	0.285534	0.0867479	0.484319	0.0048736	649	2.48132	0.289194	7.92575	0.0048736
APOBEC3A_B	-2	-0.465179	-0.789118	-0.141239	0.00488501	650	1.04941	0.305643	7.92153	0.00488501
OR2A20P	3	0.352046	0.106808	0.597283	0.00489927	651	0.868487	0.647755	7.91625	0.00489927
DHRS9	-3	-0.652143	-1.10669	-0.197597	0.00492367	653	2.81298	0.245002	7.90726	0.00492367
NUSAP1	-3	-0.473068	-0.803671	-0.142464	0.0050386	655	2.48957	0.288002	7.86553	0.0050386
MED6	-3	-0.209767	-0.356397	-0.0631368	0.00504892	656	0.333626	0.846358	7.86183	0.00504892
CAMSAP1	-3	-0.292778	-0.497455	-0.0881002	0.00505357	657	0.854667	0.652246	7.86017	0.00505357
WBP1L	-3	-0.206145	-0.350298	-0.0619915	0.00506572	658	1.06934	0.585862	7.85583	0.00506572
WDR12	-3	-0.31416	-0.533861	-0.094459	0.00506866	659	0.801768	0.669728	7.85478	0.00506866
LTA4H	-3	-0.155494	-0.264264	-0.0467242	0.00508016	660	0.35277	0.838295	7.85068	0.00508016
SDR9C7	-2	-0.722634	-1.22844	-0.216831	0.0051075	661	1.41863	0.233629	7.84098	0.0051075
IRF7	-3	-0.68542	-1.16521	-0.205633	0.00511039	662	0.994903	0.608078	7.83996	0.00511039
DDA1	-3	-0.25276	-0.429713	-0.0758075	0.00511623	663	1.54622	0.461576	7.83789	0.00511623
PACSIN2	3	0.211316	0.063336	0.359296	0.00512874	664	0.342685	0.842533	7.83347	0.00512874
ZNF358	3	0.281052	0.0839989	0.478105	0.00518276	665	0.686362	0.70951	7.81454	0.00518276
RAB4B-EGLN2	2	0.252816	0.075558	0.430073	0.00518325	666	0.307338	0.579319	7.81437	0.00518325
GABARAPL1	3	0.388886	0.116214	0.661558	0.00518504	667	4.85831	0.0881114	7.81374	0.00518504
SORBS2	3	0.417677	0.124812	0.710542	0.00518586	668	1.67791	0.432162	7.81346	0.00518586
CLCA2	-3	-0.231408	-0.393806	-0.0690111	0.00522451	670	0.236526	0.888463	7.80004	0.00522451
FUT3	-3	-0.539471	-0.918063	-0.160879	0.00522484	671	0.590779	0.744242	7.79992	0.00522484
LYAR	-2	-0.245983	-0.418616	-0.0733511	0.00522624	672	0.569134	0.450603	7.79944	0.00522624
CXCR4	-3	-0.195183	-0.332346	-0.0580193	0.00528683	673	1.95333	0.376565	7.77862	0.00528683
PDIA6	-3	-0.175223	-0.298365	-0.0520809	0.00528878	674	0.575344	0.750008	7.77795	0.00528878
DTL	-3	-0.364393	-0.620509	-0.108276	0.00529426	675	1.66469	0.435029	7.77608	0.00529426
TACC3	-3	-0.265402	-0.452012	-0.0787928	0.00531122	676	1.72895	0.421272	7.7703	0.00531122
EIF3J	-3	-0.288148	-0.490783	-0.0855139	0.00531836	677	0.178977	0.914399	7.76788	0.00531836
SEZ6L2	-3	-0.173637	-0.295806	-0.0514678	0.00534183	678	0.973259	0.614695	7.75992	0.00534183
RND3	-3	-0.295696	-0.50376	-0.0876317	0.00534529	679	0.759509	0.684029	7.75875	0.00534529
EGR3	-3	-0.338777	-0.57718	-0.100374	0.00535014	680	1.52648	0.466154	7.75711	0.00535014
SLC25A43	-2	-0.303917	-0.517796	-0.0900375	0.00535184	681	0.0385543	0.844334	7.75654	0.00535184
CASP4	-3	-0.218228	-0.371925	-0.0645305	0.00538814	682	1.10645	0.575092	7.74433	0.00538814
LIPG	-3	-0.545285	-0.929716	-0.160854	0.00543503	683	0.989799	0.609632	7.72869	0.00543503
TRIM44	3	0.172942	0.0509643	0.29492	0.00545486	684	0.818748	0.664066	7.72211	0.00545486
TMPO	-3	-0.245911	-0.419363	-0.0724604	0.0054568	685	0.584001	0.746768	7.72147	0.0054568
PNP	-3	-0.531307	-0.90631	-0.156305	0.00548807	688	0.0498976	0.97536	7.71115	0.00548807
TMEM86A	-2	-0.660255	-1.12629	-0.194217	0.00549035	689	0.45699	0.499034	7.7104	0.00549035
TMPRSS13	-2	-0.479252	-0.817558	-0.140946	0.00549426	690	0.00877961	0.925348	7.70912	0.00549426
HBEGF	-3	-0.424855	-0.724774	-0.124935	0.00549632	691	0.802938	0.669336	7.70844	0.00549632
IFFO1	3	0.337375	0.0991095	0.57564	0.00551617	692	1.93963	0.379154	7.70193	0.00551617
OAS3	-3	-0.637951	-1.08882	-0.187088	0.0055498	694	0.625857	0.731302	7.69096	0.0055498
LILRA3	-3	-0.13006	-0.221984	-0.0381357	0.0055529	695	1.858	0.394949	7.68995	0.0055529
ISG20	-3	-0.454355	-0.775858	-0.132851	0.00560815	696	0.658373	0.719509	7.67209	0.00560815
RHCG	-3	-0.865586	-1.47856	-0.252613	0.00564558	697	1.67938	0.431844	7.66009	0.00564558
ARL2	3	0.20728	0.06049	0.354069	0.00564641	698	0.31073	0.856103	7.65982	0.00564641
NTRK1	-3	-0.117922	-0.201446	-0.0343987	0.00565464	699	0.287843	0.865956	7.65719	0.00565464
DHRS7	-3	-0.193407	-0.330411	-0.0564027	0.00566003	700	0.0664354	0.967328	7.65547	0.00566003
DCAF13	-3	-0.171717	-0.293365	-0.0500685	0.00566346	701	1.72815	0.421441	7.65438	0.00566346
GPR87	-3	-0.362565	-0.619522	-0.105607	0.00568373	702	0.352807	0.83828	7.64794	0.00568373
ELOVL7	-2	-0.476213	-0.813731	-0.138694	0.00568607	703	0.00109501	0.973602	7.64719	0.00568607
TET1	2	0.219895	0.063918	0.375873	0.00572486	705	0.811452	0.367691	7.63493	0.00572486
OSTC	-2	-0.293123	-0.501044	-0.0852016	0.00572525	706	0.0177	0.894161	7.63481	0.00572525
AFG3L2	3	0.203014	0.0589816	0.347046	0.00573475	707	0.0118711	0.994082	7.63182	0.00573475
MSTO1	2	0.348125	0.101119	0.595131	0.00573909	708	0.720168	0.396089	7.63045	0.00573909
GGH	-3	-0.574699	-0.98257	-0.166827	0.00575143	709	0.234358	0.889426	7.62658	0.00575143
TMEM25	2	0.291704	0.0846555	0.498752	0.0057566	710	0.189728	0.663143	7.62496	0.0057566
MASP1	-3	-0.273222	-0.467245	-0.079199	0.00577995	712	2.69565	0.259804	7.61766	0.00577995
MZB1	-3	-0.187805	-0.321182	-0.0544289	0.00578377	713	1.15808	0.560437	7.61647	0.00578377
AFAP1L2	-2	-0.343883	-0.588131	-0.0996359	0.00578912	714	1.02865	0.310477	7.6148	0.00578912
SPSB3	3	0.250606	0.072609	0.428603	0.00578938	715	1.64908	0.438437	7.61472	0.00578938
CSTA	-3	-0.258558	-0.442238	-0.0748785	0.00579859	716	2.47342	0.290337	7.61185	0.00579859
IL1RN	-3	-0.204944	-0.35056	-0.0593282	0.00580654	717	0.716122	0.699031	7.60938	0.00580654
FAM189A2	3	0.46047	0.133297	0.787643	0.00580685	718	0.903492	0.636516	7.60929	0.00580685
TSC2	3	0.255004	0.0737007	0.436306	0.00583878	721	0.924403	0.629895	7.5994	0.00583878
RDH8	-3	-0.194288	-0.332432	-0.0561436	0.00584203	722	2.61706	0.270216	7.59839	0.00584203
FAHD2A	3	0.218504	0.0631184	0.373891	0.00584934	723	1.02749	0.59825	7.59614	0.00584934
GPX4	3	0.251712	0.0727012	0.430723	0.00585203	724	0.36641	0.832597	7.59531	0.00585203
KCNJ15	-3	-0.267712	-0.458132	-0.0772927	0.00585975	725	2.54862	0.279624	7.59294	0.00585975
POLR2H	-3	-0.175536	-0.300461	-0.0506104	0.00588728	726	0.240269	0.886801	7.58448	0.00588728
EVC	3	0.336805	0.0970202	0.576589	0.00590532	727	4.18891	0.123137	7.57897	0.00590532
KDM5B	-3	-0.269582	-0.461552	-0.0776111	0.00591692	728	3.07993	0.214389	7.57543	0.00591692
STAT1	-3	-0.390772	-0.669083	-0.11246	0.00592423	729	0.438825	0.80299	7.57321	0.00592423
CKS2	-3	-0.430119	-0.736523	-0.123714	0.00593552	730	1.4975	0.472957	7.56978	0.00593552
SMOX	-3	-0.474408	-0.812513	-0.136302	0.0059578	732	0.607454	0.738062	7.56302	0.0059578
SGMS2	-2	-0.296746	-0.508327	-0.0851655	0.00597979	733	0.000422408	0.983603	7.55638	0.00597979
ADAM15	3	0.18733	0.0537626	0.320897	0.00598002	734	0.560116	0.75574	7.55631	0.00598002
SPIN4	-2	-0.489703	-0.839164	-0.140242	0.00602312	735	0.449297	0.502669	7.54337	0.00602312
USP13	3	0.203734	0.0583238	0.349145	0.00603084	736	0.0774027	0.962038	7.54106	0.00603084
RIPOR1	3	0.239556	0.0683855	0.410727	0.00608804	739	1.6094	0.447221	7.52406	0.00608804
MCM3AP	3	0.196804	0.0561654	0.337443	0.00609374	740	1.3163	0.517808	7.52237	0.00609374
UBE2G1	-3	-0.23665	-0.405842	-0.0674586	0.00611738	741	0.393005	0.821599	7.5154	0.00611738
MTIF3	2	0.226781	0.0646159	0.388945	0.00612658	742	0.140093	0.708188	7.51269	0.00612658
SCUBE2	3	0.315186	0.0895263	0.540847	0.00619002	743	0.168503	0.9192	7.49414	0.00619002
SNTA1	3	0.252116	0.071577	0.432656	0.00619993	744	0.603829	0.739401	7.49126	0.00619993
SLC16A1	-2	-0.295975	-0.508058	-0.0838916	0.00623335	745	0.0609842	0.804947	7.48158	0.00623335
ACACB	3	0.434223	0.123043	0.745403	0.00623907	746	0.789362	0.673895	7.47992	0.00623907
S100A6	3	0.247148	0.0698943	0.424403	0.00627963	747	1.24171	0.537486	7.46826	0.00627963
ESYT2	2	0.246945	0.0697798	0.424111	0.00629645	748	1.22762	0.26787	7.46344	0.00629645
GPKOW	3	0.201964	0.0569372	0.346992	0.00634422	749	0.9312	0.627758	7.44984	0.00634422
EPHX1	3	0.415182	0.117012	0.713351	0.00635031	751	3.3443	0.187843	7.44811	0.00635031
GIMAP8	2	0.363898	0.102297	0.625499	0.00640314	753	0.283584	0.594362	7.4332	0.00640314
FTH1P5	2	0.189541	0.05327	0.325813	0.00640807	754	0.297206	0.58564	7.43181	0.00640807
ME1	-3	-0.558385	-0.959843	-0.156927	0.00640872	755	0.549113	0.759909	7.43163	0.00640872
TTC23	3	0.229823	0.0645035	0.395142	0.00643614	757	0.935973	0.626262	7.42395	0.00643614
UHRF1	-2	-0.509943	-0.876817	-0.143068	0.00644419	758	1.02937	0.310306	7.4217	0.00644419
FCN1	-3	-0.320877	-0.551741	-0.0900129	0.00644681	759	1.81684	0.40316	7.42097	0.00644681
SLC25A15	-3	-0.243757	-0.41919	-0.0683234	0.00646369	760	1.44854	0.484678	7.41626	0.00646369
SSBP3	3	0.190122	0.053233	0.327012	0.00648592	761	0.366759	0.832452	7.41009	0.00648592
UNC93A	-3	-0.681142	-1.17195	-0.190333	0.00652767	762	1.90593	0.385596	7.39854	0.00652767
HEY1	3	0.351221	0.0981233	0.604319	0.00653173	763	3.36434	0.18597	7.39742	0.00653173
TMEM41A	-2	-0.266269	-0.458154	-0.0743853	0.00653297	764	0.646231	0.421463	7.39708	0.00653297
GJB2	-2	-0.576168	-0.991438	-0.160898	0.00654085	765	0.0693143	0.792338	7.39492	0.00654085
PPP2R2A	-3	-0.22048	-0.379404	-0.0615565	0.00654553	766	1.75628	0.415554	7.39363	0.00654553
SCRN1	3	0.298307	0.0832726	0.513342	0.00654869	767	2.99113	0.224122	7.39276	0.00654869
SCGB2A2	3	0.804644	0.224169	1.38512	0.00659031	769	1.46653	0.480339	7.38137	0.00659031
MOCS2	3	0.224659	0.0624109	0.386908	0.00664985	771	0.42514	0.808504	7.36519	0.00664985
SLC27A3	3	0.223583	0.0620942	0.385071	0.00665578	772	0.0877334	0.957082	7.36359	0.00665578
TBC1D16	3	0.257359	0.0712494	0.443468	0.00672205	774	1.25903	0.53285	7.34578	0.00672205
ZNF689	2	0.271457	0.0751268	0.467787	0.00672924	775	0.059505	0.80728	7.34386	0.00672924
CDK11A	3	0.215165	0.059456	0.370873	0.00676168	776	0.476231	0.788111	7.33521	0.00676168
CAB39	-3	-0.193471	-0.333511	-0.0534314	0.00677351	777	0.365383	0.833025	7.33207	0.00677351
EFHD1	3	0.376294	0.103901	0.648686	0.00677772	778	1.21019	0.546024	7.33095	0.00677772
SPAG16	3	0.285061	0.0786659	0.491456	0.00678966	779	1.10107	0.576642	7.32779	0.00678966
FANCD2	-2	-0.274282	-0.472927	-0.0756372	0.00680476	780	1.10102	0.294041	7.32379	0.00680476
FOXM1	-3	-0.303142	-0.522689	-0.0835939	0.00680519	781	0.881856	0.643439	7.32368	0.00680519
BIRC5	-3	-0.326474	-0.563024	-0.0899236	0.00682967	782	0.8138	0.665711	7.31723	0.00682967
DENND2D	-3	-0.364746	-0.629073	-0.10042	0.00683919	783	0.961062	0.618455	7.31472	0.00683919
PIGA	-3	-0.215299	-0.371338	-0.0592606	0.00684438	784	1.99912	0.368041	7.31336	0.00684438
C9orf24	2	0.303498	0.0833967	0.523599	0.00688	785	0.0414391	0.838693	7.30403	0.00688
CCR7	-3	-0.404937	-0.698671	-0.111204	0.00689268	786	0.144074	0.930497	7.30072	0.00689268
MAP3K7	-3	-0.172509	-0.297681	-0.047337	0.0069095	787	0.707804	0.701944	7.29635	0.0069095
DNAJC9	-3	-0.208321	-0.359709	-0.056932	0.00699593	789	1.49538	0.473459	7.27401	0.00699593
NCF2	-3	-0.313251	-0.540905	-0.0855977	0.00699861	790	0.141698	0.931602	7.27333	0.00699861
ENPP5	2	0.369091	0.100839	0.637343	0.00700222	791	0.0015673	0.968421	7.2724	0.00700222
PDE1A	3	0.280327	0.0765313	0.484123	0.00701805	792	1.29784	0.52261	7.26834	0.00701805
INHBB	3	0.335419	0.0915604	0.579278	0.00702068	794	1.17285	0.556312	7.26767	0.00702068
HECTD1	-2	-0.16745	-0.289192	-0.045708	0.0070213	795	0.000888143	0.976225	7.26751	0.0070213
MIR1909	2	0.266971	0.0728321	0.46111	0.00703352	796	0.0282436	0.866537	7.26439	0.00703352
ARG1	-3	-0.793867	-1.37147	-0.21626	0.00706452	797	0.260835	0.877729	7.25649	0.00706452
ENTPD7	-3	-0.264461	-0.456948	-0.0719746	0.00708478	798	0.705604	0.702716	7.25135	0.00708478
KCTD5	-3	-0.250374	-0.43266	-0.0680866	0.00710172	799	0.188609	0.910005	7.24706	0.00710172
PRM2	-2	-0.210569	-0.364001	-0.0571376	0.00714842	801	0.135198	0.713102	7.23529	0.00714842
TPM1	3	0.33992	0.0922171	0.587623	0.00715298	802	3.76454	0.152244	7.23415	0.00715298
SLC27A1	2	0.420228	0.113875	0.726581	0.00717724	803	0.269982	0.603344	7.22807	0.00717724
NFE2L1	3	0.206753	0.0560072	0.357499	0.00718477	804	0.209206	0.900682	7.22619	0.00718477
AHSA2P	3	0.336642	0.0911751	0.582109	0.00718892	805	0.978809	0.612991	7.22515	0.00718892
STXBP5	-2	-0.203683	-0.352252	-0.0551144	0.00720861	806	0.407894	0.52304	7.22024	0.00720861
LAMA5	3	0.303815	0.0821629	0.525467	0.00722067	807	1.25172	0.5348	7.21724	0.00722067
CEBPB	-3	-0.22883	-0.395816	-0.0618433	0.00723488	808	0.10282	0.949889	7.21371	0.00723488
BAALC	3	0.219994	0.0594406	0.380548	0.00724027	809	0.17373	0.916801	7.21237	0.00724027
SLC39A9	-3	-0.128576	-0.222414	-0.0347384	0.00724133	810	1.48901	0.474968	7.21211	0.00724133
PLA2G3	-3	-0.553512	-0.957576	-0.149449	0.00725551	811	0.265772	0.875565	7.2086	0.00725551
TFE3	3	0.230695	0.0621749	0.399215	0.00729459	813	2.12404	0.345757	7.19896	0.00729459
GTF2F2	-3	-0.236312	-0.408964	-0.0636614	0.00730395	814	0.426205	0.808073	7.19666	0.00730395
KRT23	-3	-0.304272	-0.526582	-0.081962	0.00730588	815	0.744377	0.689224	7.19618	0.00730588
RAD54L	-3	-0.269538	-0.466599	-0.0724775	0.00734412	816	0.703219	0.703555	7.18682	0.00734412
PKDCC	2	0.347047	0.093307	0.600787	0.00734694	817	0.314696	0.574813	7.18613	0.00734694
CEMIP	-3	-0.496572	-0.859768	-0.133376	0.00736839	818	1.61968	0.44493	7.1809	0.00736839
CCNB2	-3	-0.500602	-0.866751	-0.134453	0.00736925	819	2.65472	0.265177	7.18069	0.00736925
APEX2	-3	-0.268924	-0.465624	-0.0722249	0.00737032	820	0.88737	0.641668	7.18043	0.00737032
KIFC1	-3	-0.472616	-0.818372	-0.12686	0.00738224	821	6.24527	0.0440409	7.17753	0.00738224
RETREG2	3	0.191646	0.0513898	0.331902	0.00740425	822	2.15351	0.3407	7.17219	0.00740425
ZNF91	3	0.508936	0.136345	0.881528	0.00742436	823	0.417091	0.811764	7.16732	0.00742436
RPL26L1	-3	-0.198352	-0.343692	-0.0530117	0.0074764	824	0.925154	0.629659	7.15479	0.0074764
NINJ1	3	0.294373	0.0784893	0.510258	0.00752769	825	1.11426	0.572852	7.14253	0.00752769
SERPINB5	-3	-0.196198	-0.340091	-0.052305	0.00753085	826	0.111573	0.945741	7.14178	0.00753085
TMEM117	-2	-0.295178	-0.511664	-0.0786914	0.00753112	827	0.00764346	0.930332	7.14171	0.00753112
IDO1	-3	-0.290815	-0.504165	-0.077464	0.00754919	828	2.21205	0.330872	7.13741	0.00754919
PLOD1	3	0.273122	0.0727022	0.473542	0.00756393	829	3.71497	0.156065	7.13392	0.00756393
IL7R	-3	-0.415454	-0.720354	-0.110554	0.00757085	831	0.197275	0.906071	7.13228	0.00757085
IFIT3	-3	-0.468424	-0.812207	-0.124641	0.00757242	833	1.09794	0.577545	7.1319	0.00757242
OAS1	-3	-0.675179	-1.17079	-0.17957	0.00758279	834	2.29589	0.317288	7.12945	0.00758279
PLIN3	-3	-0.263591	-0.457097	-0.0700862	0.00758855	835	0.66693	0.716437	7.12809	0.00758855
PYGL	-3	-0.272959	-0.473402	-0.0725168	0.0076067	836	1.05016	0.591509	7.12381	0.0076067
GJB6	-2	-0.443296	-0.768858	-0.117734	0.0076133	837	0.00271258	0.958463	7.12225	0.0076133
H2BC9	-3	-0.195995	-0.339995	-0.0519938	0.00763861	838	1.67312	0.433198	7.1163	0.00763861
CLIC3	-3	-0.449108	-0.779085	-0.119131	0.00764033	839	0.176145	0.915695	7.1159	0.00764033
SOCS2-AS1	2	0.14516	0.0384738	0.251847	0.00765827	840	0.124614	0.724083	7.11169	0.00765827
SH3BP4	3	0.228526	0.060487	0.396565	0.0076881	841	0.798542	0.670809	7.10473	0.0076881
CBX6	3	0.264562	0.0699953	0.459128	0.00769742	842	0.288108	0.865841	7.10255	0.00769742
RAI14	3	0.266198	0.0703362	0.46206	0.00772617	843	1.60463	0.44829	7.09587	0.00772617
LINC00312	3	0.435315	0.114801	0.755828	0.00776827	844	1.01528	0.601916	7.08613	0.00776827
NOTCH4	3	0.308667	0.0813024	0.536031	0.00779504	845	0.681723	0.711157	7.07997	0.00779504
ARPC4-TTLL3	2	0.323837	0.0852023	0.562472	0.00781988	846	0.0403408	0.840816	7.07427	0.00781988
RPE	-3	-0.298657	-0.518759	-0.0785537	0.00782647	847	1.49203	0.474253	7.07276	0.00782647
RFC5	-3	-0.200466	-0.348276	-0.0526558	0.00785639	848	0.13018	0.936983	7.06592	0.00785639
FSTL3	3	0.278796	0.0732225	0.484369	0.00785879	849	0.519812	0.771124	7.06537	0.00785879
TECTA	-2	-0.160821	-0.279433	-0.0422081	0.00787427	850	0.402811	0.525641	7.06185	0.00787427
PRSS3P2	-2	-0.440839	-0.766023	-0.115655	0.00788283	851	0.00392997	0.950014	7.0599	0.00788283
NDUFS7	3	0.227421	0.0596375	0.395205	0.00789286	852	0.483803	0.785133	7.05762	0.00789286
SYK	-3	-0.26778	-0.465413	-0.0701475	0.00791602	853	0.999639	0.60664	7.05238	0.00791602
CCNE2	-3	-0.361	-0.627534	-0.0944667	0.0079396	855	1.66663	0.434606	7.04705	0.0079396
KRT24	-3	-0.221925	-0.385874	-0.0579761	0.00797672	856	0.888208	0.641399	7.03869	0.00797672
ID1	-3	-0.406204	-0.706295	-0.106113	0.00797766	857	0.119844	0.941838	7.03848	0.00797766
FBXO46	-3	-0.235662	-0.409859	-0.0614659	0.00801245	858	0.319204	0.852483	7.03069	0.00801245
PMEPA1	3	0.274806	0.0716109	0.478002	0.00803246	859	1.90389	0.38599	7.02622	0.00803246
TRIP12	-3	-0.190347	-0.331131	-0.0495628	0.00804999	860	0.509158	0.775243	7.02232	0.00804999
ENKD1	2	0.311445	0.0810305	0.541859	0.00806753	861	0.767498	0.380992	7.01842	0.00806753
TFCP2	-3	-0.207518	-0.361069	-0.0539663	0.00807776	862	0.882565	0.643211	7.01615	0.00807776
TAFAZZIN	3	0.197736	0.0514074	0.344065	0.00808434	863	1.68366	0.430922	7.01469	0.00808434
CDK5R1	-3	-0.321666	-0.559728	-0.0836033	0.00809052	864	1.42071	0.491469	7.01333	0.00809052
THG1L	-3	-0.213061	-0.370865	-0.055257	0.00813852	866	0.847175	0.654694	7.00274	0.00813852
IGH	-2	-0.197849	-0.344411	-0.0512868	0.00814936	867	0.000890755	0.97619	7.00035	0.00814936
CREB3	3	0.223386	0.0578698	0.388901	0.00816349	868	1.86041	0.394472	6.99725	0.00816349
CD53	-3	-0.32002	-0.557184	-0.0828555	0.00817646	869	1.62749	0.443194	6.99441	0.00817646
CCN3	3	0.286802	0.0742384	0.499365	0.00818147	870	2.08836	0.35198	6.99331	0.00818147
NFKBIB	-3	-0.230097	-0.400636	-0.0595576	0.00818249	871	2.30102	0.316475	6.99309	0.00818249
EIF4EBP1	-3	-0.15268	-0.265848	-0.0395124	0.00818642	872	1.14727	0.563474	6.99223	0.00818642
CEP78	-2	-0.291564	-0.507744	-0.075384	0.00820725	873	0.115798	0.733637	6.98768	0.00820725
RAD51AP1	-3	-0.358104	-0.623653	-0.0925549	0.00821524	874	0.946944	0.622836	6.98594	0.00821524
HCG22	2	0.150095	0.0387691	0.261421	0.0082292	875	0.246244	0.619732	6.9829	0.0082292
PIMREG	-3	-0.225457	-0.39269	-0.0582231	0.00823367	876	1.28672	0.525524	6.98193	0.00823367
INSL6	-2	-0.208523	-0.363209	-0.0538366	0.00823924	877	0.451929	0.50142	6.98072	0.00823924
ADAM23	-3	-0.310998	-0.541834	-0.0801615	0.00827615	879	0.0321617	0.984048	6.97272	0.00827615
ZFP36	-3	-0.255419	-0.44505	-0.0657881	0.00829236	880	0.0706681	0.965283	6.96922	0.00829236
ATP6V1G1	-3	-0.228262	-0.397795	-0.0587292	0.00831683	882	0.13251	0.935892	6.96395	0.00831683
ACTA2	3	0.258378	0.0663914	0.450364	0.00834591	883	2.88882	0.235885	6.9577	0.00834591
EFEMP2	3	0.335672	0.0860823	0.585261	0.00839029	886	1.87817	0.390985	6.94821	0.00839029
C1QTNF1	3	0.275348	0.0705995	0.480097	0.00839444	887	1.07535	0.584103	6.94733	0.00839444
DLX5	-3	-0.314378	-0.548199	-0.0805572	0.00840826	888	0.527262	0.768257	6.94439	0.00840826
PPP1R12B	3	0.334085	0.0853899	0.58278	0.00846542	889	2.10683	0.348745	6.93227	0.00846542
KLK8	-3	-0.605742	-1.0567	-0.154787	0.00847072	890	3.11792	0.210355	6.93115	0.00847072
ZNF784	2	0.325998	0.0832448	0.568751	0.00848655	891	0.124663	0.724032	6.92781	0.00848655
FASTKD5	-3	-0.281565	-0.491324	-0.071806	0.00851564	892	0.265985	0.875472	6.92169	0.00851564
TMEM165	-3	-0.270345	-0.471806	-0.0688842	0.00853542	894	0.318054	0.852973	6.91754	0.00853542
ZBP1	-3	-0.28311	-0.494211	-0.0720088	0.00857554	895	0.174844	0.91629	6.90916	0.00857554
SLAMF1	-3	-0.217425	-0.379631	-0.0552191	0.00860944	896	0.756266	0.685139	6.9021	0.00860944
CRABP2	-3	-0.37008	-0.646405	-0.0937546	0.00866586	897	0.306733	0.857815	6.89043	0.00866586
C15orf48	-2	-0.921972	-1.61038	-0.233567	0.00866608	898	2.137	0.143783	6.89038	0.00866608
KLRB1	-3	-0.427843	-0.747361	-0.108324	0.00867925	899	1.90643	0.385499	6.88767	0.00867925
PXN	3	0.213869	0.054076	0.373661	0.00870972	900	0.734378	0.692679	6.8814	0.00870972
PIF1	-2	-0.287651	-0.50262	-0.0726813	0.00872542	901	0.0899693	0.764216	6.87818	0.00872542
HSPA4	-3	-0.223064	-0.389784	-0.0563432	0.00873296	902	1.51994	0.467681	6.87664	0.00873296
KRTCAP2	2	0.209671	0.0529194	0.366423	0.0087506	904	0.000457175	0.982941	6.87303	0.0087506
HABP4	3	0.199339	0.0502959	0.348382	0.0087577	905	0.293693	0.863426	6.87158	0.0087577
HERC6	-3	-0.813339	-1.42166	-0.205018	0.00877967	906	0.186349	0.911035	6.86711	0.00877967
PLCB1	3	0.250488	0.0630321	0.437944	0.0088187	907	1.16642	0.558105	6.85918	0.0088187
ETS2	-3	-0.190328	-0.332787	-0.0478688	0.00883049	908	1.04431	0.593242	6.85679	0.00883049
SUSD2	2	0.550102	0.138352	0.961852	0.00883088	909	0.810949	0.36784	6.85671	0.00883088
TPM2	3	0.43251	0.108608	0.756412	0.00886637	910	2.0446	0.359766	6.84955	0.00886637
PI4KA	3	0.171562	0.0430559	0.300068	0.00887979	911	0.73575	0.692204	6.84685	0.00887979
IL22RA1	-3	-0.331665	-0.580119	-0.0832098	0.00888691	912	0.858201	0.651094	6.84541	0.00888691
PPM1A	-3	-0.152611	-0.267001	-0.0382219	0.00892635	913	1.92136	0.382634	6.8375	0.00892635
PTS	-3	-0.259893	-0.454733	-0.0650538	0.00893935	914	0.6028	0.739782	6.8349	0.00893935
ARHGAP17	3	0.194145	0.0485837	0.339707	0.00894534	915	0.865394	0.648757	6.83371	0.00894534
IFI16	-3	-0.215139	-0.376542	-0.0537366	0.00898814	917	0.725805	0.695654	6.82518	0.00898814
ZNF436	-2	-0.23873	-0.417878	-0.0595819	0.00900625	918	0.00206854	0.963724	6.82159	0.00900625
CUTA	3	0.144209	0.0359836	0.252435	0.00901129	920	1.51152	0.469654	6.82059	0.00901129
PHYHD1	2	0.24668	0.0615306	0.43183	0.00901944	921	0.213415	0.644104	6.81897	0.00901944
DSG1	-3	-0.319621	-0.559602	-0.0796408	0.00904352	923	0.0429876	0.978736	6.81421	0.00904352
FARP1	3	0.309695	0.0771454	0.542244	0.00905003	924	3.57847	0.167088	6.81293	0.00905003
CHRNB1	-3	-0.13766	-0.24106	-0.0342601	0.00907091	925	0.60637	0.738463	6.80881	0.00907091
CENPF	-3	-0.38678	-0.677335	-0.0962245	0.00907927	926	0.380174	0.826887	6.80717	0.00907927
P4HB	-3	-0.150282	-0.263193	-0.0373723	0.00908884	927	0.0454383	0.977537	6.80529	0.00908884
IL19	-3	-0.542282	-0.949793	-0.13477	0.00910315	928	1.87769	0.391079	6.80248	0.00910315
TMEM74B	3	0.246515	0.0611704	0.431859	0.00913866	929	0.00365959	0.998172	6.79553	0.00913866
LINC00965	2	0.347479	0.085993	0.608965	0.00920022	931	0.574402	0.448515	6.78354	0.00920022
ZNF432	3	0.383919	0.0949052	0.672933	0.00922587	932	2.88614	0.236202	6.77857	0.00922587
TXNDC9	-3	-0.17979	-0.315172	-0.0444087	0.00924433	933	1.25469	0.534008	6.775	0.00924433
ALOXE3	-3	-0.387869	-0.68002	-0.0957173	0.00926533	934	0.136849	0.933864	6.77095	0.00926533
CRYBG1	-3	-0.290609	-0.509503	-0.0717146	0.00926572	935	2.99583	0.223596	6.77088	0.00926572
BLMH	-3	-0.512104	-0.898008	-0.126201	0.0092973	936	2.18047	0.336138	6.76481	0.0092973
OR2F1	-2	-0.193844	-0.339932	-0.0477571	0.0093036	937	0.68898	0.406511	6.7636	0.0093036
RIT1	-3	-0.202182	-0.354588	-0.0497751	0.0093203	938	0.270969	0.873293	6.7604	0.0093203
ARHGEF10	3	0.291087	0.0714242	0.510749	0.0093972	940	0.863004	0.649533	6.74574	0.0093972
DDIAS	-2	-0.511418	-0.897365	-0.125471	0.00940013	941	0.233121	0.629219	6.74518	0.00940013
ATP2A2	-3	-0.199984	-0.350972	-0.048997	0.00943179	942	0.764865	0.6822	6.73918	0.00943179
PRKACA	3	0.224158	0.0548421	0.393473	0.00946447	943	0.0547622	0.97299	6.73301	0.00946447
DNAJA1	-3	-0.299024	-0.524971	-0.073077	0.00949034	944	0.879527	0.644189	6.72814	0.00949034
SMIM13	-2	-0.315031	-0.553127	-0.0769342	0.00950678	945	0.447249	0.503644	6.72506	0.00950678
CAPS	2	0.244513	0.0594618	0.429563	0.00960445	947	0.362247	0.547261	6.70683	0.00960445
MYH14	3	0.332899	0.0809291	0.584869	0.00961222	948	0.329562	0.848079	6.70538	0.00961222
NDST4	-2	-0.152444	-0.267851	-0.0370375	0.0096262	950	0.0617035	0.803823	6.70279	0.0096262
SLC6A8	3	0.358574	0.0870835	0.630064	0.00963547	951	1.26441	0.53142	6.70108	0.00963547
PRMT5	-3	-0.237427	-0.417294	-0.0575595	0.00967665	952	1.90113	0.386522	6.69347	0.00967665
TCN1	-3	-1.36613	-2.40136	-0.330905	0.00969686	953	0.0454562	0.977528	6.68975	0.00969686
CLEC3A	-2	-0.343348	-0.603539	-0.0831562	0.00969954	954	0.194172	0.659466	6.68926	0.00969954
PPP1R1A	3	0.752286	0.182109	1.32246	0.00971088	955	0.658743	0.719376	6.68718	0.00971088
CYGB	2	0.356253	0.0860893	0.626417	0.00975151	956	0.161737	0.687563	6.67974	0.00975151
CENPI	-3	-0.160135	-0.281603	-0.0386661	0.00977008	958	0.735808	0.692184	6.67634	0.00977008
RNF122	-3	-0.170168	-0.299266	-0.0410709	0.00978021	959	0.573775	0.750596	6.6745	0.00978021
SFRP1	3	0.394165	0.0951107	0.693219	0.00978579	960	1.14159	0.565075	6.67348	0.00978579
ECT2	-3	-0.468669	-0.824267	-0.113072	0.0097892	961	1.66966	0.433949	6.67286	0.0097892
NDC80	-3	-0.427098	-0.751185	-0.103011	0.0097963	962	2.11187	0.347867	6.67157	0.0097963
BRCA2	-3	-0.140705	-0.247537	-0.0338735	0.00983955	964	1.12504	0.569771	6.66372	0.00983955
GART	-3	-0.228485	-0.401977	-0.0549924	0.0098452	965	1.37451	0.502956	6.66269	0.0098452
G6PC3	3	0.17497	0.0419777	0.307962	0.00991997	968	0.51992	0.771082	6.64921	0.00991997
ATF3	3	0.327992	0.0786659	0.577317	0.009927	969	1.66658	0.434618	6.64795	0.009927
CDHR1	3	0.598277	0.143296	1.05326	0.00995888	971	1.12756	0.569055	6.64224	0.00995888
CASP7	-3	-0.267247	-0.470498	-0.0639963	0.00996374	972	0.395006	0.820778	6.64137	0.00996374
HEATR5A	-2	-0.280761	-0.494323	-0.0671993	0.00997528	973	0.00912627	0.923893	6.63931	0.00997528
TCF25	3	0.196372	0.0469296	0.345814	0.0100108	974	1.2157	0.544521	6.63297	0.0100108
TGOLN2	3	0.166245	0.0396967	0.292794	0.0100304	975	0.690889	0.707906	6.62949	0.0100304
SIK2	3	0.220897	0.0526838	0.38911	0.0100583	976	0.789564	0.673827	6.62454	0.0100583
S100B	2	0.419627	0.0999842	0.739269	0.0100809	977	0.223635	0.636284	6.62054	0.0100809
SNX17	3	0.167621	0.039895	0.295347	0.0101067	978	1.03913	0.59478	6.61599	0.0101067
DNAJC14	-2	-0.37681	-0.664356	-0.0892629	0.0102171	980	0.492145	0.482972	6.59665	0.0102171
ARHGEF9	3	0.269592	0.0638522	0.475331	0.0102214	981	2.43847	0.295456	6.5959	0.0102214
SLC25A27	2	0.450408	0.10615	0.794666	0.0103381	982	0.00041475	0.983752	6.57569	0.0103381
CEP95	2	0.28022	0.066041	0.4944	0.0103382	983	0.0910354	0.762865	6.57567	0.0103382
SPRR2G	-2	-0.836164	-1.47598	-0.19635	0.0104236	986	0.0089902	0.92446	6.56103	0.0104236
CD99	3	0.223162	0.0523519	0.393971	0.0104468	988	2.7234	0.256225	6.55708	0.0104468
PHACTR4	-3	-0.154486	-0.272731	-0.0362405	0.0104472	989	0.00488642	0.99756	6.55701	0.0104472
STAC2	2	0.561641	0.131538	0.991745	0.010486	990	0.362132	0.547324	6.55041	0.010486
LZTR1	3	0.243585	0.0569483	0.430223	0.0105275	993	1.00074	0.606306	6.54339	0.0105275
STX16-NPEPL1	2	0.312141	0.0729092	0.551373	0.0105491	994	0.252891	0.615047	6.53973	0.0105491
NUP50	-3	-0.176841	-0.312411	-0.0412714	0.0105691	995	1.30433	0.520917	6.53637	0.0105691
LOC101928669	-2	-0.227717	-0.40245	-0.052984	0.0106408	997	8.93e-06	0.997616	6.52435	0.0106408
SPC24	-3	-0.205656	-0.363532	-0.0477795	0.0106761	1000	0.970211	0.615632	6.51844	0.0106761
SBSN	-2	-0.366167	-0.647308	-0.0850252	0.0106887	1001	0.11301	0.736743	6.51635	0.0106887
USP11	3	0.265744	0.0615785	0.469909	0.010738	1002	1.92278	0.382361	6.50816	0.010738
ACOX3	-3	-0.313012	-0.553656	-0.0723686	0.0107914	1006	0.119249	0.942118	6.49935	0.0107914
ATP6V1D	-3	-0.203866	-0.360608	-0.0471239	0.0107964	1007	0.296005	0.862429	6.49852	0.0107964
RABGAP1	3	0.245482	0.0565396	0.434425	0.0108819	1011	2.7577	0.251869	6.4845	0.0108819
FAM83B	-2	-0.370434	-0.655555	-0.085313	0.0108835	1012	0.0303167	0.861774	6.48425	0.0108835
P2RX5	-2	-0.356898	-0.631628	-0.0821669	0.0108917	1013	0.181571	0.670026	6.4829	0.0108917
MPDZ	3	0.296451	0.068217	0.524685	0.0109034	1014	2.29068	0.318115	6.48099	0.0109034
SLC17A1	-3	-0.137884	-0.244073	-0.0316949	0.0109288	1016	0.219838	0.895907	6.47685	0.0109288
ARHGEF7	3	0.207018	0.0474593	0.366577	0.0109925	1017	0.680371	0.711638	6.46653	0.0109925
USP38	-2	-0.330003	-0.584375	-0.0756307	0.0109997	1018	0.477593	0.489515	6.46536	0.0109997
CRADD	-3	-0.224101	-0.396894	-0.0513076	0.011024	1020	0.131626	0.936306	6.46145	0.011024
PTPRE	-3	-0.288337	-0.510717	-0.0659562	0.011045	1021	0.738829	0.691139	6.45807	0.011045
CDCA5	-2	-0.603543	-1.06914	-0.137947	0.0110642	1022	0.767856	0.380881	6.45498	0.0110642
GPAT4	2	0.215334	0.0490766	0.381591	0.0111324	1024	0.382096	0.536484	6.44407	0.0111324
C6orf136	2	0.251387	0.0572722	0.445501	0.0111412	1025	4.81e-05	0.994465	6.44265	0.0111412
GRM5	-3	-0.135722	-0.240527	-0.0309179	0.0111435	1026	1.11802	0.571776	6.44229	0.0111435
PRKAR1B	-3	-0.141462	-0.250745	-0.0321798	0.0111774	1027	0.245764	0.884368	6.43689	0.0111774
KLK12	-3	-0.272808	-0.483583	-0.0620325	0.0111873	1028	0.797681	0.671098	6.43533	0.0111873
BIK	-3	-0.256149	-0.454073	-0.0582255	0.0111951	1029	0.451985	0.797724	6.43408	0.0111951
NELFB	3	0.181328	0.0412104	0.321445	0.0111994	1030	1.1018	0.57643	6.4334	0.0111994
NME1	-3	-0.244586	-0.433638	-0.0555345	0.011222	1031	0.306616	0.857866	6.42982	0.011222
NUP37	-3	-0.297006	-0.526582	-0.0674305	0.0112242	1032	0.742098	0.69001	6.42947	0.0112242
TGM5	-3	-0.447585	-0.793586	-0.101584	0.0112319	1033	2.77839	0.249276	6.42825	0.0112319
FZD4	3	0.396531	0.0899403	0.703123	0.011247	1034	0.0714011	0.964929	6.42587	0.011247
SEC61G	-3	-0.185885	-0.329609	-0.0421617	0.0112471	1035	0.164529	0.921028	6.42584	0.0112471
FBXW11	-3	-0.167293	-0.296659	-0.0379261	0.0112588	1036	0.19201	0.908459	6.424	0.0112588
AZIN2	2	0.183966	0.0416751	0.326257	0.0112765	1037	0.394164	0.530119	6.42121	0.0112765
COL16A1	3	0.255908	0.0579692	0.453846	0.0112779	1038	0.916905	0.632261	6.421	0.0112779
ACCS	2	0.361694	0.081877	0.64151	0.011294	1039	0.278683	0.597566	6.41846	0.011294
EIF4G1	-3	-0.202671	-0.359514	-0.0458279	0.0113205	1040	1.13151	0.56793	6.4143	0.0113205
RNF220	3	0.15055	0.0340396	0.26706	0.0113224	1041	0.259323	0.878393	6.414	0.0113224
C6orf132	-2	-0.386874	-0.686443	-0.0873061	0.0113681	1042	1.37929	0.240222	6.40685	0.0113681
USP24	3	0.205198	0.0462813	0.364114	0.0113814	1043	2.11815	0.346777	6.40478	0.0113814
AASS	-3	-0.285443	-0.506563	-0.0643226	0.0114028	1044	0.384308	0.82518	6.40144	0.0114028
SORBS3	3	0.308968	0.0695908	0.548344	0.0114141	1045	0.0262139	0.986979	6.39968	0.0114141
TMEM35A	3	0.258309	0.0581383	0.45848	0.0114315	1046	0.249446	0.882741	6.39697	0.0114315
ELMOD3	2	0.309988	0.0696607	0.550315	0.011469	1048	0.445035	0.504702	6.39116	0.011469
PGM1	3	0.20219	0.0454099	0.358971	0.011483	1049	0.945117	0.623405	6.389	0.011483
INTS7	-3	-0.231867	-0.411731	-0.0520033	0.0115159	1050	1.75148	0.416553	6.38392	0.0115159
NAA20	-2	-0.261248	-0.463985	-0.0585105	0.0115496	1051	0.516071	0.472523	6.37873	0.0115496
MPLKIP	-2	-0.27008	-0.479678	-0.0604815	0.0115524	1052	0.744072	0.38836	6.3783	0.0115524
C12orf56	-2	-0.670325	-1.19086	-0.149788	0.0116042	1053	0.0137257	0.906736	6.37036	0.0116042
GOLGA2	3	0.199846	0.0446448	0.355047	0.0116106	1054	0.235581	0.888882	6.36938	0.0116106
ROR1	3	0.234039	0.0521592	0.41592	0.0116677	1055	0.783566	0.675851	6.36067	0.0116677
C9orf131	-2	-0.148112	-0.263244	-0.032979	0.0116894	1056	0.149092	0.699404	6.35738	0.0116894
SCN10A	-2	-0.160063	-0.284496	-0.03563	0.0116963	1057	0.0228301	0.8799	6.35633	0.0116963
IGFBP2	3	0.314453	0.0698577	0.559047	0.0117441	1058	0.916842	0.632281	6.34909	0.0117441
BMERB1	3	0.191339	0.0424931	0.340185	0.0117521	1059	0.388597	0.823412	6.34789	0.0117521
POLR2K	-3	-0.255079	-0.453531	-0.0566261	0.0117617	1060	0.999311	0.60674	6.34645	0.0117617
LNX2	-2	-0.237689	-0.422622	-0.052755	0.0117664	1061	0.0670125	0.795737	6.34573	0.0117664
WNT5A	-3	-0.440207	-0.782806	-0.0976082	0.01179	1062	0.406923	0.815902	6.34218	0.01179
PEX2	-3	-0.326032	-0.579779	-0.072284	0.0117926	1063	2.34251	0.309977	6.34179	0.0117926
UBE2N	-3	-0.224874	-0.399912	-0.049835	0.0118029	1064	0.48093	0.786262	6.34024	0.0118029
EIF2B2	-3	-0.242058	-0.430518	-0.0535972	0.0118235	1065	0.0639958	0.968509	6.33715	0.0118235
ASCC3	-3	-0.270039	-0.480361	-0.0597172	0.011854	1066	1.14343	0.564556	6.33257	0.011854
NGFR	3	0.234182	0.0517819	0.416582	0.0118567	1067	3.11816	0.210329	6.33217	0.0118567
RIPK4	-3	-0.259165	-0.461411	-0.0569198	0.0120194	1068	1.52606	0.466252	6.30801	0.0120194
LRRC37A2	3	0.229321	0.0503301	0.408312	0.0120362	1069	0.379627	0.827114	6.30554	0.0120362
MAP3K3	3	0.21988	0.0482417	0.391518	0.0120443	1070	0.78693	0.674715	6.30433	0.0120443
PDCD5	-3	-0.168811	-0.300605	-0.0370175	0.0120571	1071	1.94061	0.378967	6.30245	0.0120571
PARP14	-2	-0.316326	-0.563303	-0.0693476	0.0120632	1072	0.0232532	0.878801	6.30156	0.0120632
PRRC1	-3	-0.21746	-0.387353	-0.0475675	0.0121168	1073	0.188	0.910283	6.2937	0.0121168
GNRH1	3	0.20217	0.0441423	0.360198	0.0121607	1074	1.0008	0.606289	6.28728	0.0121607
ACSF2	3	0.29351	0.0640483	0.522971	0.0121748	1075	0.170721	0.918181	6.28524	0.0121748
LSP1	3	0.214303	0.0467439	0.381862	0.0121852	1076	2.70918	0.258053	6.28372	0.0121852
ASB1	3	0.287104	0.0625825	0.511626	0.012201	1077	0.63534	0.727843	6.28143	0.012201
TNFRSF14	3	0.230567	0.0502143	0.41092	0.0122222	1078	1.27868	0.527641	6.27834	0.0122222
SLC25A1	3	0.221131	0.0481479	0.394115	0.0122279	1079	0.752483	0.686437	6.27752	0.0122279
CAMP	-3	-0.199947	-0.356413	-0.0434799	0.0122586	1081	0.762536	0.682995	6.27308	0.0122586
RGMA	2	0.314729	0.0681188	0.561339	0.0123722	1086	0.182417	0.669304	6.25674	0.0123722
CNFN	-2	-0.874914	-1.56056	-0.189267	0.0123845	1087	0.195602	0.658294	6.25498	0.0123845
PPARD	-3	-0.19926	-0.35559	-0.0429298	0.0124829	1088	0.457906	0.795366	6.24095	0.0124829
SIX4	2	0.189269	0.0407378	0.337801	0.0125064	1089	0.0284979	0.865943	6.23763	0.0125064
EFNB3	3	0.227803	0.0488338	0.406772	0.0126042	1092	0.626908	0.730918	6.22384	0.0126042
HSPB8	-3	-0.347166	-0.619947	-0.0743838	0.0126163	1094	0.197894	0.905791	6.22213	0.0126163
APBB1	3	0.207228	0.0443561	0.370099	0.0126406	1095	0.0636542	0.968674	6.21872	0.0126406
LDLR	-3	-0.426575	-0.761844	-0.0913057	0.0126408	1096	0.165669	0.920503	6.2187	0.0126408
HDLBP	3	0.172082	0.0368229	0.307341	0.0126474	1097	0.602225	0.739995	6.21777	0.0126474
MPZL1	-3	-0.263664	-0.470913	-0.056415	0.0126496	1098	1.24204	0.537396	6.21746	0.0126496
ALDH1L1	3	0.242375	0.0518061	0.432945	0.0126748	1099	1.06421	0.587368	6.21394	0.0126748
LAMTOR4	2	0.374586	0.0799701	0.669203	0.0127036	1100	0.320883	0.571078	6.20993	0.0127036
RSAD2	-3	-0.627108	-1.12035	-0.133869	0.0127056	1101	2.19213	0.334183	6.20964	0.0127056
VWA3A	2	0.237261	0.0505962	0.423926	0.0127306	1102	0.157485	0.691483	6.20617	0.0127306
SOX10	3	0.40337	0.0859576	0.720783	0.0127479	1104	1.4672	0.480178	6.20377	0.0127479
VAMP1	3	0.328933	0.0700701	0.587796	0.0127565	1105	2.59444	0.27329	6.20257	0.0127565
CCDC167	-2	-0.354489	-0.633502	-0.0754758	0.0127688	1106	0.0996156	0.752291	6.20087	0.0127688
ING2	-3	-0.220962	-0.394895	-0.0470283	0.0127779	1107	1.97407	0.372679	6.19961	0.0127779
KAT8	3	0.24005	0.050959	0.42914	0.0128404	1108	2.16532	0.338693	6.19096	0.0128404
PACS2	3	0.239794	0.0508859	0.428702	0.0128494	1109	0.315664	0.853993	6.18973	0.0128494
CDH18	-2	-0.187906	-0.335972	-0.0398408	0.0128702	1110	0.0848492	0.77083	6.18687	0.0128702
ST14	-3	-0.260558	-0.465912	-0.0552033	0.0128883	1111	1.0611	0.58828	6.18438	0.0128883
ARL17B	2	0.169842	0.0358719	0.303813	0.0129638	1113	0.121023	0.727927	6.17404	0.0129638
CXCR6	-3	-0.202493	-0.362221	-0.0427641	0.0129659	1114	0.620758	0.733169	6.17376	0.0129659
DDX60	-3	-0.464061	-0.830118	-0.0980043	0.0129659	1115	0.188157	0.910211	6.17376	0.0129659
THAP9-AS1	2	0.290997	0.0613798	0.520615	0.0129957	1116	0.464405	0.495573	6.1697	0.0129957
SGK1	-3	-0.339598	-0.607808	-0.0713888	0.0130778	1119	2.29716	0.317087	6.15855	0.0130778
MRPL38	2	0.274946	0.0577013	0.492191	0.0131184	1120	0.129108	0.719358	6.15307	0.0131184
LCE3D	-2	-1.01834	-1.82428	-0.212392	0.0132686	1123	0.00465473	0.945606	6.13294	0.0132686
SLC25A21-AS1	2	0.439531	0.091656	0.787407	0.0132729	1124	0.193624	0.659917	6.13237	0.0132729
FAM214A	-2	-0.315413	-0.565079	-0.065746	0.013283	1125	0.0294565	0.863729	6.13103	0.013283
FPR1	-3	-0.231708	-0.415131	-0.0482848	0.0132897	1126	2.21995	0.329567	6.13013	0.0132897
SLC22A13	-2	-0.165818	-0.297098	-0.034538	0.0133011	1127	0.288785	0.591	6.12862	0.0133011
BOC	2	0.338139	0.0703914	0.605886	0.0133145	1128	0.673018	0.412002	6.12683	0.0133145
CABLES1	2	0.259467	0.0539952	0.46494	0.0133231	1129	0.0601481	0.806262	6.1257	0.0133231
MTAP	-3	-0.218741	-0.391968	-0.0455134	0.0133266	1130	0.328505	0.848528	6.12523	0.0133266
HSPA1A	3	0.166802	0.0346756	0.298929	0.0133482	1131	0.0657467	0.967661	6.12236	0.0133482
XPR1	-2	-0.20883	-0.374248	-0.0434107	0.0133492	1132	0.90211	0.342217	6.12224	0.0133492
ACP3	-3	-0.692991	-1.24198	-0.144004	0.0133579	1134	0.785348	0.675249	6.12108	0.0133579
C2orf88	2	0.341008	0.0708042	0.611212	0.0133777	1135	0.0355406	0.850467	6.11846	0.0133777
THSD4	3	0.178269	0.0369835	0.319554	0.0133979	1136	1.81347	0.403841	6.1158	0.0133979
PLCB4	3	0.437837	0.0907188	0.784956	0.0134286	1137	4.20272	0.12229	6.11176	0.0134286
SEC23IP	-3	-0.273987	-0.49123	-0.0567435	0.0134396	1138	0.0317738	0.984239	6.1103	0.0134396
FKBPL	-3	-0.245364	-0.439927	-0.0508016	0.0134463	1139	1.53888	0.463273	6.10942	0.0134463
PRRC2B	3	0.212367	0.0439626	0.380772	0.0134503	1140	0.0517685	0.974448	6.1089	0.0134503
FAM107A	3	0.44553	0.0919634	0.799096	0.0135206	1142	1.96188	0.374959	6.09969	0.0135206
RANBP1	-3	-0.249665	-0.447824	-0.0515054	0.0135341	1143	0.488437	0.783316	6.09792	0.0135341
ABHD17B	-3	-0.18104	-0.324752	-0.037327	0.0135479	1144	0.51674	0.77231	6.09612	0.0135479
LASP1	3	0.16538	0.0340788	0.296682	0.0135618	1145	2.23384	0.327286	6.09431	0.0135618
TSTD2	3	0.165334	0.0340071	0.296662	0.0136062	1146	1.03675	0.595487	6.08854	0.0136062
CHD9	3	0.336556	0.0692014	0.603911	0.0136145	1147	3.30319	0.191744	6.08745	0.0136145
APLNR	3	0.540096	0.11096	0.969232	0.0136347	1148	4.79275	0.0910475	6.08484	0.0136347
PDSS1	-3	-0.291311	-0.522794	-0.059828	0.0136431	1149	0.5246	0.76928	6.08375	0.0136431
SELENOI	-2	-0.271903	-0.488036	-0.0557705	0.0136742	1151	0.000165659	0.989731	6.07972	0.0136742
STON2	-2	-0.227721	-0.408765	-0.0466765	0.0136907	1153	1.25607	0.262397	6.0776	0.0136907
ADIPOR2	-3	-0.15879	-0.285052	-0.0325282	0.0137052	1154	0.786258	0.674942	6.07573	0.0137052
GAMT	3	0.209004	0.0428056	0.375203	0.0137103	1155	0.417507	0.811595	6.07507	0.0137103
RAPGEF3	3	0.39624	0.0811366	0.711344	0.0137152	1156	0.106657	0.948069	6.07444	0.0137152
GLRX3	-3	-0.189982	-0.3411	-0.0388652	0.0137381	1159	1.45477	0.483171	6.07148	0.0137381
ARHGAP19	-3	-0.1753	-0.314776	-0.0358238	0.0137638	1160	0.263091	0.876739	6.06819	0.0137638
TMEM45B	-2	-0.534948	-0.960686	-0.10921	0.0137883	1162	0.902683	0.342063	6.06504	0.0137883
NMI	-3	-0.283942	-0.510061	-0.0578221	0.013849	1163	0.506088	0.776434	6.05728	0.013849
MND1	-2	-0.325743	-0.58534	-0.0661464	0.013918	1164	0.100361	0.751396	6.04851	0.013918
TMEM171	-2	-0.583985	-1.0494	-0.118569	0.0139216	1165	0.763435	0.382256	6.04806	0.0139216
CASZ1	-3	-0.179791	-0.323101	-0.0364809	0.0139367	1167	0.442764	0.80141	6.04614	0.0139367
NLRP3	-3	-0.146943	-0.264077	-0.0298093	0.0139421	1168	0.128547	0.937749	6.04547	0.0139421
GCH1	-3	-0.364316	-0.654755	-0.0738772	0.0139516	1169	3.64618	0.161526	6.04426	0.0139516
LINC02809	-2	-0.209438	-0.376449	-0.042427	0.0139764	1170	0.354407	0.551629	6.04112	0.0139764
SPIN2B	3	0.194429	0.0392886	0.34957	0.014037	1173	2.84336	0.241308	6.03348	0.014037
IFI30	-3	-0.258177	-0.464243	-0.0521113	0.0140645	1174	0.295964	0.862447	6.03004	0.0140645
IL1F10	-2	-0.448402	-0.806377	-0.0904266	0.014086	1175	0.989537	0.319856	6.02733	0.014086
ZNF204P	3	0.316191	0.0635946	0.568787	0.0141508	1176	1.46899	0.479748	6.01923	0.0141508
FAM102A	-3	-0.200876	-0.361367	-0.0403854	0.0141606	1178	0.0796626	0.960952	6.01801	0.0141606
VCP	-3	-0.211675	-0.38081	-0.0425389	0.0141706	1179	1.05867	0.588996	6.01677	0.0141706
GPC6	2	0.480747	0.0965886	0.864906	0.0141767	1180	0.440732	0.506769	6.01601	0.0141767
ATP2A3	3	0.201956	0.0405299	0.363381	0.014204	1181	1.49018	0.474691	6.01261	0.014204
JPT1	-3	-0.408824	-0.735895	-0.0817535	0.0142908	1184	4.183	0.123502	6.00186	0.0142908
MASTL	-2	-0.369038	-0.664336	-0.073739	0.01431	1186	0.0137446	0.906672	5.9995	0.01431
TLE5	3	0.285947	0.0571341	0.514759	0.0143109	1187	2.85815	0.239531	5.99938	0.0143109
ABHD14B	2	0.300156	0.0599377	0.540375	0.0143253	1188	0.683937	0.408234	5.9976	0.0143253
DPY19L2P2	3	0.12281	0.0245203	0.221099	0.0143286	1189	0.111778	0.945644	5.9972	0.0143286
AGAP1	3	0.22019	0.0438806	0.396498	0.0143744	1191	1.75038	0.416783	5.99158	0.0143744
TMEM185A	-2	-0.34743	-0.625806	-0.0690544	0.0144388	1192	0.0210607	0.884614	5.98368	0.0144388
TMPRSS11D	-3	-0.896874	-1.6158	-0.177946	0.0144818	1193	1.9193	0.383026	5.97845	0.0144818
PTPN2	-3	-0.227074	-0.409116	-0.0450315	0.0144933	1194	0.019349	0.990372	5.97704	0.0144933
CD48	-3	-0.389909	-0.702522	-0.0772966	0.0145019	1195	0.0113196	0.994356	5.97599	0.0145019
CAST	3	0.174729	0.0346077	0.31485	0.0145236	1196	0.517485	0.772022	5.97335	0.0145236
SLC25A38	3	0.235559	0.0466279	0.424489	0.0145383	1197	0.921638	0.630767	5.97158	0.0145383
FOXJ3	3	0.209455	0.0413369	0.377573	0.014611	1198	1.21274	0.545328	5.96278	0.014611
KCNK10	-3	-0.255676	-0.46095	-0.0504023	0.0146382	1199	6.51014	0.0385781	5.95949	0.0146382
SKA1	-3	-0.274554	-0.495046	-0.0540608	0.0146665	1200	4.14407	0.125929	5.9561	0.0146665
HIGD1A	-3	-0.240037	-0.432858	-0.0472167	0.014691	1202	0.653014	0.721439	5.95315	0.014691
GOT1	-3	-0.287926	-0.5193	-0.056552	0.0147274	1203	0.405346	0.816545	5.94879	0.0147274
SNRPD1	-3	-0.289609	-0.522349	-0.0568685	0.0147333	1204	0.348542	0.840069	5.94808	0.0147333
IL22	-3	-0.123955	-0.223604	-0.0243062	0.0147674	1205	0.804191	0.668917	5.94401	0.0147674
H3C6	-3	-0.211133	-0.380924	-0.041343	0.0148013	1206	2.30887	0.315236	5.93997	0.0148013
LOC101929356	-2	-0.388875	-0.701734	-0.076016	0.0148433	1207	0.481042	0.487951	5.93498	0.0148433
LOC102724788	2	0.436259	0.0851876	0.78733	0.0148691	1208	0.395807	0.529262	5.93191	0.0148691
LINC00479	-2	-0.147554	-0.266308	-0.0287997	0.01488	1209	0.00579071	0.939342	5.93062	0.01488
CSNK1G1	-3	-0.196668	-0.355005	-0.0383304	0.0149151	1210	1.81736	0.403055	5.92647	0.0149151
NR3C2	3	0.300667	0.0585422	0.542791	0.014939	1211	1.01913	0.600756	5.92365	0.014939
CCNC	-3	-0.173901	-0.313948	-0.0338536	0.0149434	1212	1.55373	0.459845	5.92312	0.0149434
VAT1	3	0.212362	0.0412472	0.383476	0.0149985	1214	0.348473	0.840098	5.91664	0.0149985
CHADL	2	0.105417	0.0204675	0.190367	0.0150077	1216	0.0150091	0.902494	5.91556	0.0150077
PEBP1	3	0.187654	0.0363912	0.338917	0.0150366	1217	2.39796	0.301502	5.91218	0.0150366
SLC25A42	3	0.201999	0.0391549	0.364842	0.0150478	1218	1.95275	0.376675	5.91086	0.0150478
PRKCQ-AS1	-2	-0.433253	-0.782552	-0.0839548	0.0150553	1219	0.180662	0.670805	5.90999	0.0150553
HEPH	3	0.470686	0.0910155	0.850356	0.0151067	1220	3.39996	0.182687	5.90398	0.0151067
BHLHE41	3	0.404035	0.0780924	0.729977	0.0151176	1221	1.07221	0.585022	5.90272	0.0151176
LSM12	-3	-0.252758	-0.456725	-0.0487914	0.0151484	1223	0.53421	0.765593	5.89913	0.0151484
EZH2	-3	-0.236971	-0.42824	-0.0457019	0.0151707	1224	1.74542	0.417817	5.89653	0.0151707
LRFN4	3	0.181281	0.034905	0.327656	0.0152099	1226	0.539017	0.763755	5.89199	0.0152099
TMEM51	-3	-0.239641	-0.43322	-0.0460628	0.0152518	1227	1.77233	0.412235	5.88715	0.0152518
USP4	3	0.12854	0.0247059	0.232375	0.0152533	1228	1.14241	0.564843	5.88697	0.0152533
CABIN1	3	0.227427	0.0436961	0.411157	0.0152622	1229	0.605452	0.738802	5.88594	0.0152622
SLC25A25	-2	-0.218971	-0.39591	-0.0420312	0.0152854	1231	0.0929108	0.760509	5.88327	0.0152854
TNF	-3	-0.191791	-0.346772	-0.0368092	0.0152886	1232	2.08943	0.351793	5.8829	0.0152886
STARD5	-3	-0.229842	-0.415573	-0.0441106	0.0152894	1233	0.018168	0.990957	5.88281	0.0152894
AMHR2	-3	-0.133457	-0.241306	-0.0256091	0.0152929	1234	0.429434	0.80677	5.8824	0.0152929
DCUN1D5	-2	-0.305768	-0.552868	-0.0586677	0.0152954	1235	0.0019362	0.964903	5.88212	0.0152954
HDAC1	-3	-0.213238	-0.385577	-0.0408996	0.015304	1236	0.103974	0.949341	5.88114	0.015304
SLC6A13	-2	-0.299468	-0.541553	-0.0573839	0.0153271	1237	0.0389501	0.843548	5.87847	0.0153271
SLC22A18	3	0.305095	0.0584227	0.551768	0.0153435	1238	0.23199	0.89048	5.87659	0.0153435
H2BC5	-3	-0.243883	-0.441097	-0.0466686	0.0153604	1239	1.99137	0.369471	5.87465	0.0153604
TTC1	-3	-0.221661	-0.400912	-0.0424101	0.015364	1240	0.256693	0.879548	5.87424	0.015364
WDR26	-3	-0.199685	-0.361201	-0.0381693	0.0153869	1241	0.52762	0.768119	5.87162	0.0153869
RTN4RL1	2	0.25246	0.0482544	0.456666	0.0153883	1242	0.473093	0.491568	5.87146	0.0153883
CA11	3	0.237487	0.0451659	0.429808	0.0155097	1244	1.03276	0.596676	5.85763	0.0155097
NIPA2	-3	-0.174557	-0.316006	-0.0331081	0.0155751	1246	0.595647	0.742432	5.85021	0.0155751
GRIK1-AS2	-2	-0.169145	-0.306226	-0.0320642	0.0155883	1247	0.0196508	0.888517	5.84873	0.0155883
XG	-2	-0.470266	-0.851464	-0.0890691	0.0156094	1248	0.650175	0.42005	5.84634	0.0156094
CREG1	-3	-0.166827	-0.30212	-0.031535	0.0156573	1249	0.048469	0.976057	5.84096	0.0156573
ZBTB16	3	0.520144	0.0982687	0.942019	0.0156703	1250	0.747134	0.688275	5.8395	0.0156703
TMEM120B	2	0.214263	0.0404504	0.388075	0.0156879	1251	0.884488	0.346975	5.83752	0.0156879
CSTF2	-3	-0.200218	-0.362663	-0.0377725	0.0157048	1252	1.94962	0.377264	5.83563	0.0157048
RMND5A	-3	-0.316474	-0.573368	-0.0595797	0.0157557	1253	2.25485	0.323866	5.82993	0.0157557
TEX101	-2	-0.862159	-1.56215	-0.162168	0.0157771	1254	0.0315266	0.859071	5.82755	0.0157771
SNAP29	-3	-0.287405	-0.520792	-0.0540185	0.0157955	1255	0.0136163	0.993215	5.8255	0.0157955
R3HCC1L	-3	-0.17444	-0.31615	-0.0327312	0.0158364	1257	0.143888	0.930583	5.82095	0.0158364
TCEA2	3	0.337367	0.0632243	0.61151	0.0158661	1258	5.40817	0.0669315	5.81765	0.0158661
RND1	-3	-0.216252	-0.391989	-0.0405159	0.0158726	1259	2.55767	0.278361	5.81693	0.0158726
SHB	-3	-0.30899	-0.560192	-0.0577887	0.0159153	1260	1.1647	0.558583	5.81221	0.0159153
RBM42	3	0.236089	0.0439297	0.428248	0.0160387	1261	0.485827	0.784339	5.79862	0.0160387
TCEA3	2	0.331146	0.0614174	0.600875	0.0161173	1263	4.27e-05	0.994788	5.79004	0.0161173
PKD1	3	0.28285	0.0524442	0.513255	0.0161245	1265	0.28694	0.866347	5.78925	0.0161245
AGAP4	3	0.288195	0.0533219	0.523068	0.0161758	1266	0.157867	0.924102	5.78366	0.0161758
ADCY4	2	0.384849	0.0710636	0.698635	0.0162238	1267	0.133988	0.714332	5.77845	0.0162238
ATG16L1	-3	-0.175351	-0.31839	-0.0323119	0.0162741	1268	1.21998	0.543357	5.77302	0.0162741
KCTD11	-2	-0.315059	-0.572088	-0.0580295	0.016285	1269	0.0130281	0.909126	5.77184	0.016285
ABCD4	3	0.163534	0.0300722	0.296996	0.016324	1270	2.25597	0.323685	5.76764	0.016324
PROC	-2	-0.174862	-0.317572	-0.0321506	0.0163274	1271	0.956549	0.328058	5.76727	0.0163274
KIF14	-3	-0.320939	-0.582925	-0.0589521	0.0163506	1272	0.135483	0.934502	5.76477	0.0163506
ZNF766	2	0.373098	0.0685003	0.677696	0.0163622	1273	1.39122	0.2382	5.76353	0.0163622
GPR146	2	0.341457	0.0626809	0.620232	0.016366	1274	0.41528	0.519302	5.76312	0.016366
KRT19	3	0.650696	0.119386	1.18201	0.0163785	1275	1.24405	0.536855	5.76178	0.0163785
CDR2L	3	0.192974	0.0353861	0.350562	0.0163919	1276	1.30477	0.520802	5.76034	0.0163919
SYF2	3	0.156567	0.0286644	0.284469	0.0164303	1277	1.15956	0.560023	5.75623	0.0164303
FMO5	3	0.327044	0.0597659	0.594323	0.0164745	1278	1.02961	0.597616	5.75151	0.0164745
FABP4	3	0.617944	0.112594	1.12329	0.0165457	1279	0.196269	0.906527	5.74394	0.0165457
ZNF444	3	0.212288	0.0386746	0.385901	0.0165493	1280	0.348693	0.840006	5.74355	0.0165493
PROSER3	-2	-0.197421	-0.359019	-0.0358223	0.0166458	1281	0.16977	0.680316	5.73334	0.0166458
PLD3	3	0.139565	0.025302	0.253828	0.0166671	1282	0.444199	0.800836	5.7311	0.0166671
GBGT1	-2	-0.260478	-0.473809	-0.0471466	0.0167058	1283	0.280526	0.596357	5.72702	0.0167058
ALOX5AP	-3	-0.364955	-0.663865	-0.0660449	0.0167102	1284	0.103694	0.949474	5.72656	0.0167102
PSMB5	-3	-0.215864	-0.39272	-0.039007	0.0167455	1286	0.368164	0.831868	5.72285	0.0167455
NUS1P3	-2	-0.280482	-0.510373	-0.0505915	0.0167894	1288	0.722676	0.395267	5.71826	0.0167894
UBE2F	-2	-0.33343	-0.606767	-0.0600924	0.0168091	1289	0.735199	0.391203	5.71619	0.0168091
STX8	3	0.195196	0.0351525	0.35524	0.0168275	1290	0.680013	0.711766	5.71428	0.0168275
RYR3	3	0.309631	0.055716	0.563545	0.0168468	1291	0.145127	0.930007	5.71227	0.0168468
ZNF629	3	0.24325	0.0437469	0.442752	0.0168601	1292	0.7226	0.69677	5.71088	0.0168601
PLVAP	3	0.287321	0.0516606	0.522981	0.0168658	1293	1.16927	0.557308	5.71029	0.0168658
SNPH	3	0.127772	0.0229676	0.232577	0.016872	1295	0.93454	0.626711	5.70964	0.016872
SMG1P3	-2	-0.261318	-0.475735	-0.0469005	0.0169092	1296	0.0985077	0.753628	5.70577	0.0169092
TRAF3IP2	-3	-0.146577	-0.266869	-0.0262851	0.0169294	1297	0.465169	0.792483	5.70368	0.0169294
GPATCH4	-3	-0.182421	-0.332199	-0.0326424	0.0169811	1298	1.52471	0.466567	5.69832	0.0169811
IER5	-3	-0.284151	-0.517462	-0.0508399	0.0169841	1299	1.30498	0.520748	5.69802	0.0169841
FRZB	3	0.523486	0.0934709	0.953501	0.017033	1300	3.18824	0.203087	5.69297	0.017033
CENPN	-3	-0.316723	-0.576994	-0.0564515	0.0170759	1301	0.36896	0.831537	5.68856	0.0170759
GUK1	3	0.170942	0.0304265	0.311458	0.0171087	1304	1.27835	0.527728	5.68519	0.0171087
RAB11FIP5	3	0.207918	0.0369076	0.378929	0.0171739	1305	2.76535	0.250906	5.67852	0.0171739
MINK1	3	0.212856	0.0377819	0.38793	0.0171753	1306	0.333121	0.846571	5.67838	0.0171753
STX19	-2	-0.439202	-0.800555	-0.0778482	0.0172091	1307	0.0139018	0.906142	5.67492	0.0172091
FAM110C	-2	-0.375817	-0.685155	-0.0664803	0.0172571	1308	1.37719	0.24058	5.67004	0.0172571
DUSP16	-2	-0.243233	-0.443482	-0.0429837	0.0172811	1309	0.820503	0.365033	5.6676	0.0172811
PRAF2	3	0.207373	0.0366334	0.378113	0.0172897	1310	0.813819	0.665705	5.66672	0.0172897
FPR3	-3	-0.301843	-0.550415	-0.053272	0.0173122	1311	0.947321	0.622719	5.66444	0.0173122
KRT6A	-3	-0.545215	-0.994252	-0.0961784	0.0173237	1312	0.76426	0.682406	5.66328	0.0173237
MIR6785	2	0.262655	0.0462951	0.479015	0.0173436	1313	0.11967	0.729393	5.66127	0.0173436
DZIP1L	2	0.393813	0.0693553	0.71827	0.0173634	1314	0.901118	0.342482	5.65927	0.0173634
OPN1SW	-2	-0.162096	-0.295658	-0.0285346	0.0173739	1315	0.988622	0.320079	5.6582	0.0173739
UXS1	3	0.180415	0.0317257	0.329105	0.0173994	1316	1.16462	0.558608	5.65564	0.0173994
CD28	-3	-0.12828	-0.23405	-0.0225088	0.0174513	1318	6.17384	0.0456423	5.65041	0.0174513
ADORA2B	-3	-0.242759	-0.442937	-0.0425818	0.0174594	1319	0.438544	0.803103	5.6496	0.0174594
CLEC4A	-3	-0.171028	-0.312078	-0.0299773	0.0174771	1320	1.69713	0.428029	5.64782	0.0174771
SMAGP	-3	-0.238498	-0.435341	-0.0416553	0.017562	1321	0.736961	0.691785	5.63932	0.017562
AKAP9	3	0.213195	0.0372129	0.389176	0.0175767	1322	0.0486231	0.975982	5.63785	0.0175767
IGF2BP3	-3	-0.157226	-0.287034	-0.0274186	0.0175986	1323	0.535905	0.764944	5.63567	0.0175986
FERMT1	-3	-0.284342	-0.519106	-0.0495785	0.0176024	1324	1.87802	0.391015	5.6353	0.0176024
RDH12	-2	-0.437981	-0.799687	-0.0762748	0.0176313	1326	0.586627	0.443727	5.63242	0.0176313
CD200	3	0.276633	0.04817	0.505096	0.0176342	1327	0.619661	0.733571	5.63213	0.0176342
RARRES2	3	0.377508	0.0657185	0.689298	0.0176404	1328	2.63826	0.267368	5.63152	0.0176404
LIN9	-2	-0.27383	-0.500026	-0.0476343	0.0176581	1329	0.305287	0.580587	5.62975	0.0176581
MUTYH	3	0.140919	0.0244986	0.257339	0.0176728	1330	0.79139	0.673212	5.62829	0.0176728
DNAJB11	-2	-0.202819	-0.370427	-0.0352107	0.0177061	1333	0.102126	0.749293	5.625	0.0177061
DGKD	3	0.213394	0.0370463	0.389741	0.0177062	1334	1.99634	0.368553	5.62498	0.0177062
C4orf36	-2	-0.119474	-0.218261	-0.0206864	0.0177694	1335	0.0489529	0.824895	5.61874	0.0177694
CSNK2A1	-3	-0.179341	-0.327658	-0.0310244	0.0177909	1336	2.13069	0.344609	5.61663	0.0177909
MFN1	-3	-0.28071	-0.512983	-0.0484367	0.0178516	1338	2.34986	0.308841	5.61065	0.0178516
RAB38	-3	-0.292612	-0.534763	-0.0504606	0.0178657	1340	0.0678156	0.966661	5.60927	0.0178657
ALDH1A2	3	0.252329	0.0435097	0.461147	0.0178679	1341	1.3884	0.499474	5.60905	0.0178679
EDN1	3	0.323904	0.0558236	0.591985	0.0178799	1342	0.441417	0.80195	5.60788	0.0178799
NUDT5	-2	-0.254427	-0.465066	-0.043788	0.0179133	1343	0.66433	0.415035	5.6046	0.0179133
FBN2	-3	-0.27512	-0.502998	-0.0472418	0.0179675	1345	0.525628	0.768885	5.59931	0.0179675
KDM4B	3	0.195091	0.0334684	0.356713	0.0179897	1346	2.79993	0.246606	5.59715	0.0179897
SH2D4A	-3	-0.24231	-0.443104	-0.0415152	0.0180205	1347	2.1237	0.345815	5.59415	0.0180205
PIK3C2G	3	0.326883	0.0559189	0.597847	0.0180572	1349	0.20018	0.904756	5.59059	0.0180572
MFGE8	3	0.205798	0.0351376	0.376459	0.018103	1350	1.38108	0.501305	5.58615	0.018103
BRD7	-3	-0.15766	-0.288405	-0.026915	0.0181061	1351	0.0149686	0.992544	5.58585	0.0181061
NCAM1	3	0.152917	0.0261042	0.279729	0.0181071	1352	0.705243	0.702843	5.58576	0.0181071
GPD1L	3	0.263627	0.0449572	0.482297	0.0181316	1354	2.58786	0.274191	5.58339	0.0181316
PLLP	3	0.416204	0.0709147	0.761492	0.0181523	1355	2.896	0.23504	5.58139	0.0181523
CAPNS1	3	0.237985	0.0405189	0.435451	0.0181699	1356	2.60026	0.272497	5.57969	0.0181699
TRDMT1	3	0.157072	0.0267141	0.28743	0.0181955	1357	0.903991	0.636357	5.57723	0.0181955
CFDP1	3	0.191602	0.0325847	0.35062	0.018197	1358	0.551897	0.758852	5.57709	0.018197
ATP6V1H	-3	-0.163676	-0.299534	-0.0278175	0.0182122	1359	0.243791	0.885241	5.57562	0.0182122
TEX14	-2	-0.184456	-0.337619	-0.0312919	0.0182557	1360	1.02309	0.311788	5.57145	0.0182557
FAAH2	-2	-0.324122	-0.593281	-0.0549621	0.0182658	1361	0.0188766	0.890721	5.57048	0.0182658
AKR1C1	2	0.194652	0.0329208	0.356383	0.0183282	1362	0.252484	0.615331	5.5645	0.0183282
MCF2L	3	0.293462	0.0496103	0.537313	0.0183387	1363	0.0155881	0.992236	5.56351	0.0183387
CHAF1B	-3	-0.191382	-0.350453	-0.0323102	0.0183704	1364	1.82528	0.401464	5.56048	0.0183704
CDX2	-2	-0.162102	-0.296837	-0.0273665	0.0183708	1365	0.242503	0.622404	5.56044	0.0183708
RAN	-3	-0.276513	-0.506379	-0.0466458	0.018389	1366	2.46236	0.291947	5.55871	0.018389
PIGO	-3	-0.158822	-0.290925	-0.0267201	0.0184529	1367	1.24691	0.536088	5.55263	0.0184529
DAPP1	-3	-0.154741	-0.283455	-0.0260268	0.0184589	1368	0.598454	0.741391	5.55207	0.0184589
C10orf99	-2	-1.0317	-1.89015	-0.173255	0.0184963	1369	0.881711	0.347733	5.54852	0.0184963
HOXC4	3	0.229981	0.0386102	0.421352	0.0185029	1370	1.11205	0.573483	5.5479	0.0185029
SRPK1	-3	-0.22201	-0.406768	-0.0372526	0.0185152	1371	0.618478	0.734005	5.54673	0.0185152
COA6	-2	-0.247517	-0.453544	-0.0414889	0.0185401	1372	0.0117746	0.91359	5.54439	0.0185401
HSPB7	3	0.487705	0.0815214	0.893889	0.0186061	1374	1.76024	0.414733	5.53816	0.0186061
PPP1R15B	-2	-0.233716	-0.428377	-0.039055	0.018613	1376	0.71285	0.398499	5.53752	0.018613
GSTT4	-2	-0.155548	-0.285153	-0.0259425	0.0186587	1377	0.477966	0.489345	5.53322	0.0186587
GNAS	3	0.1254	0.0208377	0.229962	0.0187454	1379	0.379901	0.827	5.52511	0.0187454
AP4M1	-3	-0.149792	-0.274733	-0.0248502	0.018784	1380	0.32474	0.850126	5.52152	0.018784
CAVIN3	3	0.402432	0.0667612	0.738103	0.0187846	1381	3.56738	0.168017	5.52146	0.0187846
TAS2R13	-2	-0.148147	-0.271743	-0.0245513	0.018809	1382	0.0173255	0.89528	5.51918	0.018809
ITGB7	-3	-0.233335	-0.428039	-0.0386303	0.0188325	1383	1.27824	0.527756	5.517	0.0188325
CCND1	3	0.245584	0.0406484	0.45052	0.0188382	1384	1.06068	0.588404	5.51647	0.0188382
ZNF770	-3	-0.258666	-0.47469	-0.0426415	0.0189331	1385	0.184356	0.911943	5.50769	0.0189331
ARL3	3	0.206253	0.0339675	0.378538	0.0189563	1387	0.686623	0.709417	5.50554	0.0189563
SLC26A2	3	0.367139	0.0602907	0.673987	0.0190237	1388	0.967844	0.616361	5.49933	0.0190237
HID1	2	0.268716	0.0441121	0.493321	0.0190322	1389	0.77042	0.380087	5.49855	0.0190322
SPC25	-3	-0.188998	-0.347033	-0.0309641	0.019079	1390	1.95461	0.376324	5.49426	0.019079
FOXC1	3	0.37469	0.0613032	0.688077	0.0191108	1391	2.79276	0.247491	5.49135	0.0191108
TM9SF1	-3	-0.218354	-0.401014	-0.0356954	0.0191303	1392	0.0856153	0.958096	5.48956	0.0191303
LOC101928274	2	0.237321	0.0386869	0.435955	0.0191964	1393	0.29946	0.584221	5.48354	0.0191964
PROP1	-3	-0.15551	-0.28568	-0.0253397	0.0192064	1394	1.14417	0.564346	5.48263	0.0192064
HYAL3	-3	-0.213588	-0.392424	-0.0347515	0.0192412	1395	1.53976	0.463068	5.47946	0.0192412
NME7	-3	-0.16347	-0.30038	-0.0265599	0.0192741	1397	1.52229	0.467131	5.47647	0.0192741
NENF	3	0.197206	0.0320207	0.362391	0.019289	1398	0.0527189	0.973985	5.47512	0.019289
SCAP	3	0.252786	0.0410319	0.46454	0.0192967	1399	1.91962	0.382966	5.47442	0.0192967
SAMD9	-3	-0.585862	-1.07672	-0.0950012	0.0193202	1401	0.0705393	0.965345	5.4723	0.0193202
PIP4K2B	3	0.216794	0.0350922	0.398495	0.0193617	1403	0.209125	0.900718	5.46855	0.0193617
LGALS3	3	0.201482	0.0325804	0.370384	0.0193855	1404	0.145283	0.929934	5.4664	0.0193855
TTC9	-3	-0.307314	-0.565021	-0.0496069	0.0194265	1406	3.40976	0.181794	5.46271	0.0194265
ADRB2	3	0.327558	0.0527049	0.602412	0.0195017	1407	0.146308	0.929458	5.45596	0.0195017
HCG26	3	0.262841	0.0422716	0.483409	0.0195128	1408	2.18933	0.334652	5.45497	0.0195128
PRPF40B	2	0.190648	0.0306336	0.350663	0.0195338	1410	1.46094	0.22678	5.45309	0.0195338
ELF3	-3	-0.366234	-0.673699	-0.0587686	0.0195649	1411	0.313269	0.855016	5.45031	0.0195649
SLC9A8	3	0.18786	0.0301238	0.345595	0.0195815	1412	1.56915	0.456314	5.44882	0.0195815
OLFML2A	3	0.308751	0.0494546	0.568047	0.0196072	1413	2.41036	0.299638	5.44653	0.0196072
MAN2A2	3	0.24216	0.0387467	0.445573	0.0196323	1414	0.399541	0.818919	5.4443	0.0196323
H2AC8	-3	-0.195026	-0.358883	-0.0311684	0.0196596	1415	3.6179	0.163826	5.44187	0.0196596
ZNF710	-2	-0.267514	-0.492303	-0.0427242	0.0196754	1416	0.191396	0.661757	5.44047	0.0196754
C2orf68	3	0.269528	0.043033	0.496024	0.0196824	1417	0.597424	0.741773	5.43984	0.0196824
PLEKHA4	3	0.237348	0.0377814	0.436915	0.0197524	1418	0.0208216	0.989643	5.43365	0.0197524
MFSD1	-3	-0.180832	-0.332911	-0.0287543	0.0197773	1419	0.0968873	0.952711	5.43144	0.0197773
MRPS18B	3	0.153733	0.0244027	0.283064	0.0198178	1421	1.23532	0.539204	5.42787	0.0198178
CMTM6	-3	-0.203896	-0.375447	-0.0323447	0.0198325	1422	1.91543	0.383768	5.42658	0.0198325
CNOT9	-3	-0.196733	-0.362272	-0.031195	0.0198426	1423	0.117885	0.942761	5.42569	0.0198426
FAM172A	3	0.204662	0.0324344	0.37689	0.0198554	1424	1.59483	0.450492	5.42456	0.0198554
ANKRD18A	2	0.297261	0.0470778	0.547445	0.0198709	1425	0.264969	0.606727	5.4232	0.0198709
QPCTL	-3	-0.139438	-0.256895	-0.0219816	0.0199778	1426	0.351491	0.838831	5.41384	0.0199778
LRP8	-3	-0.264568	-0.48744	-0.0416964	0.019984	1427	0.178144	0.91478	5.41329	0.019984
TYMP	-3	-0.292662	-0.539221	-0.0461029	0.0199947	1428	2.38882	0.302883	5.41236	0.0199947
TRBV19	-2	-0.168551	-0.310568	-0.0265333	0.0200108	1429	0.842432	0.358702	5.41095	0.0200108
ARFGEF3	2	0.43788	0.0688461	0.806914	0.0200394	1430	0.177266	0.673733	5.40846	0.0200394
TCF7L1	3	0.438275	0.0688069	0.807743	0.0200734	1432	5.2067	0.0740253	5.4055	0.0200734
SYTL4	2	0.307179	0.0480502	0.566307	0.0201577	1434	0.187134	0.665313	5.39819	0.0201577
APOL2	-3	-0.236154	-0.435475	-0.0368319	0.0202255	1436	1.95238	0.376743	5.39233	0.0202255
RGS10	-3	-0.151656	-0.279667	-0.0236461	0.0202324	1437	0.578751	0.748731	5.39173	0.0202324
PNPLA7	2	0.393823	0.0612009	0.726444	0.0203091	1440	0.439002	0.507604	5.38513	0.0203091
PPARGC1A	3	0.463927	0.0719392	0.855915	0.020359	1442	1.79406	0.407779	5.38084	0.020359
GPR65	-3	-0.161602	-0.29817	-0.0250347	0.0203814	1443	3.16172	0.205798	5.37893	0.0203814
LAMP3	-3	-0.484951	-0.894797	-0.0751062	0.0203876	1444	0.209601	0.900504	5.3784	0.0203876
PDCD1	-2	-0.162726	-0.300291	-0.0251611	0.020425	1446	0.015924	0.899581	5.3752	0.020425
CCT7	-3	-0.161308	-0.29777	-0.024847	0.0205127	1447	0.00487182	0.997567	5.36772	0.0205127
ANXA11	3	0.168326	0.0259252	0.310728	0.0205151	1448	0.398258	0.819444	5.36752	0.0205151
SECISBP2	3	0.210989	0.0324926	0.389484	0.0205175	1449	1.32478	0.515619	5.36732	0.0205175
SIGIRR	3	0.188422	0.0290158	0.347829	0.0205187	1450	2.01282	0.365529	5.36721	0.0205187
RBP3	-2	-0.156334	-0.288598	-0.0240687	0.0205241	1451	0.0228268	0.879908	5.36675	0.0205241
AREG	-2	-0.46905	-0.865938	-0.072162	0.0205406	1453	0.48828	0.484696	5.36536	0.0205406
GPR18	-2	-0.1733	-0.319941	-0.0266594	0.0205426	1454	0.725067	0.394487	5.36518	0.0205426
DDX21	-3	-0.224492	-0.414548	-0.0344353	0.0206086	1455	0.400355	0.818585	5.35959	0.0206086
TPRG1L	2	0.20374	0.0312301	0.37625	0.0206248	1456	0.580304	0.446193	5.35822	0.0206248
PHF3	3	0.250688	0.0381933	0.463184	0.0207643	1457	3.38227	0.18431	5.34646	0.0207643
RAMP3	3	0.275234	0.0417338	0.508735	0.0208732	1459	0.0136303	0.993208	5.33735	0.0208732
SLC25A29	2	0.334194	0.0503269	0.618061	0.0210299	1464	1.18982	0.275366	5.32431	0.0210299
CENPL	-2	-0.24189	-0.447398	-0.0363817	0.0210581	1465	0.139632	0.708647	5.32198	0.0210581
MED8	-3	-0.228159	-0.422057	-0.0342604	0.0210953	1467	2.17028	0.337854	5.3189	0.0210953
AKT3	3	0.173529	0.0260088	0.321049	0.0211375	1468	2.48423	0.288773	5.31542	0.0211375
GMPPB	-3	-0.245752	-0.454701	-0.0368029	0.0211565	1469	0.823874	0.662366	5.31385	0.0211565
IFT122	3	0.217522	0.0325457	0.402499	0.0211772	1471	0.628633	0.730288	5.31215	0.0211772
CALML5	-3	-0.412569	-0.763547	-0.0615908	0.021228	1474	0.759561	0.684011	5.30798	0.021228
CASP1	-3	-0.278096	-0.514772	-0.0414211	0.0212798	1475	1.46439	0.480852	5.30373	0.0212798
MAIP1	-3	-0.19062	-0.35287	-0.0283701	0.0212973	1476	0.502219	0.777937	5.3023	0.0212973
EHD2	3	0.266349	0.0395984	0.4931	0.0213216	1478	0.457952	0.795348	5.30031	0.0213216
CA5B	-3	-0.215505	-0.399051	-0.031959	0.0213785	1479	0.621599	0.732861	5.29567	0.0213785
ANKRD13C	-2	-0.248476	-0.46017	-0.0367812	0.0214199	1480	0.0237924	0.877414	5.2923	0.0214199
PLOD3	3	0.279528	0.0411748	0.517881	0.0215309	1483	3.44752	0.178394	5.2833	0.0215309
KRTDAP	-2	-0.224245	-0.415516	-0.0329735	0.0215706	1485	0.16074	0.688476	5.28009	0.0215706
SLC26A9	-2	-0.505783	-0.937275	-0.0742916	0.0215949	1486	0.0851475	0.770439	5.27813	0.0215949
RIC3	-3	-0.181707	-0.336742	-0.0266727	0.0216095	1487	2.23491	0.327111	5.27696	0.0216095
POLR3GL	2	0.248307	0.0364404	0.460173	0.0216146	1488	0.00941272	0.922711	5.27654	0.0216146
DMRTA1	-2	-0.127608	-0.236513	-0.0187031	0.0216436	1489	0.420002	0.516936	5.27421	0.0216436
DNMT1	-3	-0.219619	-0.407079	-0.0321581	0.0216652	1490	0.855164	0.652084	5.27248	0.0216652
LINC00616	-2	-0.124262	-0.230424	-0.0180988	0.0217846	1491	0.13718	0.7111	5.26291	0.0217846
TMEM30B	-3	-0.30602	-0.567573	-0.0444667	0.0218378	1492	1.61545	0.445871	5.25866	0.0218378
MX1	-3	-0.573732	-1.0642	-0.0832597	0.0218667	1493	0.798526	0.670814	5.25636	0.0218667
NDUFS1	-3	-0.148606	-0.275739	-0.0214727	0.0219633	1495	0.429194	0.806866	5.24869	0.0219633
ABCG4	-3	-0.377426	-0.700512	-0.0543402	0.0220438	1496	0.331583	0.847223	5.24233	0.0220438
FKBP1B	-3	-0.159815	-0.296659	-0.02297	0.0220821	1498	0.641584	0.725574	5.23931	0.0220821
MCEE	-2	-0.178515	-0.331403	-0.0256273	0.0221087	1499	0.00974568	0.92136	5.23721	0.0221087
ZNF266	3	0.380558	0.0546112	0.706504	0.0221172	1500	3.88745	0.143169	5.23654	0.0221172
IGHD	-2	-0.23247	-0.431689	-0.0332508	0.0221903	1502	0.337045	0.56154	5.2308	0.0221903
SLC46A3	3	0.360762	0.05143	0.670094	0.0222642	1504	2.38352	0.303687	5.22502	0.0222642
WFDC12	-2	-0.924182	-1.7169	-0.13146	0.0223132	1505	0.397146	0.528567	5.22119	0.0223132
RAB13	3	0.137563	0.0195566	0.25557	0.0223258	1506	0.31851	0.852779	5.22022	0.0223258
NAXE	2	0.203966	0.028973	0.378958	0.022344	1507	1.24e-06	0.99911	5.2188	0.022344
RANBP10	-3	-0.168586	-0.313248	-0.0239251	0.0223647	1509	1.1623	0.559255	5.21719	0.0223647
BLNK	-3	-0.130505	-0.242496	-0.0185137	0.0223731	1510	0.958879	0.61913	5.21654	0.0223731
RAB10	-2	-0.187268	-0.348019	-0.0265169	0.0224143	1511	0.297264	0.585603	5.21333	0.0224143
PECAM1	3	0.31422	0.0443877	0.584052	0.0224669	1513	2.90298	0.23422	5.20926	0.0224669
RP9P	2	0.223587	0.0315263	0.415648	0.0225078	1515	0.050589	0.822042	5.2061	0.0225078
RBBP9	-3	-0.150175	-0.279176	-0.0211747	0.0225082	1516	0.418326	0.811263	5.20607	0.0225082
EPM2AIP1	3	0.151523	0.0213067	0.28174	0.0225683	1518	1.45969	0.481983	5.20143	0.0225683
TBC1D13	3	0.211683	0.0297503	0.393616	0.0225802	1519	1.7886	0.408893	5.20052	0.0225802
INPP5F	3	0.190981	0.0267923	0.35517	0.0226201	1520	0.883475	0.642918	5.19744	0.0226201
HTR3A	-3	-0.501552	-0.932803	-0.0703	0.0226394	1521	2.94143	0.229761	5.19596	0.0226394
SAA3P	-2	-0.19753	-0.367588	-0.0274713	0.0228115	1526	0.181133	0.670401	5.18281	0.0228115
NINJ2	3	0.23289	0.0323728	0.433407	0.0228225	1527	1.34773	0.509735	5.18197	0.0228225
JAM3	3	0.328249	0.0454741	0.611024	0.0228968	1529	3.76256	0.152395	5.17632	0.0228968
INSL5	-3	-0.128594	-0.239376	-0.0178123	0.0228998	1530	0.476236	0.78811	5.17609	0.0228998
CLEC4M	-3	-0.131046	-0.243947	-0.0181439	0.0229095	1531	0.0749141	0.963236	5.17536	0.0229095
LAMB2P1	2	0.306011	0.0423594	0.569663	0.0229143	1532	0.0130261	0.909133	5.17499	0.0229143
CCL18	-3	-0.349002	-0.649812	-0.0481918	0.0229682	1534	0.546531	0.760891	5.17091	0.0229682
POPDC2	3	0.169506	0.0232436	0.315769	0.0231207	1536	0.918968	0.631609	5.15941	0.0231207
LGALSL	-3	-0.222126	-0.413802	-0.0304501	0.0231271	1537	1.60169	0.448949	5.15893	0.0231271
FTL	3	0.179363	0.024578	0.334147	0.0231359	1538	0.513932	0.773395	5.15828	0.0231359
IFT140	3	0.114433	0.0156696	0.213197	0.0231515	1539	0.166639	0.920057	5.1571	0.0231515
ASB12	-2	-0.173302	-0.322917	-0.0236868	0.0231917	1540	1.46205	0.226604	5.15409	0.0231917
E2F2	-3	-0.308789	-0.575453	-0.0421257	0.0232327	1542	1.94154	0.37879	5.15102	0.0232327
RAB18	-2	-0.225883	-0.420952	-0.0308132	0.0232343	1543	0.130476	0.717939	5.1509	0.0232343
PRRX2	3	0.200456	0.0272723	0.373639	0.0232919	1545	0.16462	0.920986	5.1466	0.0232919
FBXO31	3	0.194102	0.0263908	0.361814	0.023306	1546	1.32668	0.515128	5.14555	0.023306
MTARC2	3	0.251046	0.0341125	0.46798	0.0233192	1547	0.449908	0.798553	5.14457	0.0233192
KANK2	3	0.283725	0.0385456	0.528903	0.0233232	1548	2.35874	0.307473	5.14427	0.0233232
WDR36	-2	-0.260441	-0.485511	-0.0353716	0.0233299	1549	0.236563	0.6267	5.14377	0.0233299
KDM7A-DT	-2	-0.335075	-0.624825	-0.0453252	0.0234172	1550	1.60242	0.20556	5.13729	0.0234172
TAB3	-2	-0.172737	-0.322111	-0.0233619	0.0234209	1551	1.35561	0.244299	5.13701	0.0234209
HROB	-3	-0.165761	-0.309111	-0.022412	0.0234272	1552	0.21354	0.898732	5.13654	0.0234272
RAB21	-3	-0.199705	-0.372412	-0.0269982	0.0234298	1553	0.483955	0.785074	5.13635	0.0234298
S100P	-3	-0.550392	-1.02652	-0.0742613	0.0234724	1554	0.655499	0.720544	5.1332	0.0234724
CRACR2B	2	0.370617	0.0498915	0.691343	0.0235217	1555	0.370053	0.542975	5.12956	0.0235217
ATP2B2	-2	-0.151938	-0.283466	-0.020411	0.0235668	1556	0.000307684	0.986005	5.12624	0.0235668
CUEDC2	3	0.204002	0.0273774	0.380626	0.0235886	1557	4.02643	0.133558	5.12463	0.0235886
DACT3	2	0.4135	0.0554686	0.771532	0.0235978	1558	1.1383	0.286013	5.12395	0.0235978
CFI	3	0.254774	0.0341295	0.475418	0.0236275	1559	1.26423	0.531465	5.12177	0.0236275
IL12RB2	-3	-0.16673	-0.311154	-0.0223067	0.023655	1560	0.964294	0.617456	5.11975	0.023655
MORC2-AS1	-2	-0.39691	-0.740773	-0.0530475	0.0236772	1561	1.28615	0.256758	5.11812	0.0236772
AADAT	2	0.332133	0.0443784	0.619888	0.0236829	1563	0.451688	0.501534	5.11771	0.0236829
LACTB	-2	-0.234144	-0.437065	-0.031223	0.0237259	1564	0.364148	0.546211	5.11456	0.0237259
ATP5PB	-3	-0.148856	-0.277867	-0.0198443	0.0237319	1565	0.389413	0.823076	5.11412	0.0237319
MEMO1	-3	-0.213528	-0.398598	-0.028457	0.0237386	1566	2.05786	0.357389	5.11363	0.0237386
NAA15	-3	-0.297333	-0.555044	-0.0396218	0.0237408	1567	0.26711	0.874979	5.11347	0.0237408
PIM2	-3	-0.203326	-0.379567	-0.0270852	0.0237483	1568	2.05352	0.358166	5.11292	0.0237483
PMS2P9	2	0.212947	0.0283122	0.397581	0.0237897	1569	0.817815	0.36582	5.1099	0.0237897
ATP10D	-3	-0.179167	-0.334559	-0.0237761	0.0238303	1570	0.217437	0.896983	5.10694	0.0238303
STEAP4	-3	-0.268291	-0.501029	-0.0355528	0.0238607	1571	0.549801	0.759648	5.10473	0.0238607
MICALCL	-2	-0.306675	-0.572714	-0.0406353	0.0238627	1572	0.152638	0.696027	5.10458	0.0238627
MAP2	-3	-0.206136	-0.384961	-0.0273118	0.0238642	1573	1.56866	0.456425	5.10447	0.0238642
CD8A	-3	-0.330504	-0.617359	-0.0436492	0.0239331	1575	0.139595	0.932583	5.09947	0.0239331
TSPAN7	3	0.456856	0.0602857	0.853425	0.0239511	1577	4.24305	0.119849	5.09817	0.0239511
WDR19	3	0.241467	0.0318631	0.45107	0.0239512	1578	2.78072	0.248986	5.09816	0.0239512
SLCO3A1	3	0.270251	0.0356211	0.50488	0.0239754	1579	0.631957	0.729075	5.09641	0.0239754
C17orf58	-2	-0.2514	-0.469672	-0.0331279	0.023981	1580	0.0886463	0.765905	5.09601	0.023981
EMB	-2	-0.327491	-0.611841	-0.0431413	0.0239876	1582	0.106214	0.744496	5.09553	0.0239876
SLAMF8	-3	-0.272604	-0.50934	-0.0358693	0.0240124	1584	0.747582	0.688121	5.09374	0.0240124
ETAA1	3	0.230994	0.0303777	0.43161	0.024024	1585	1.48809	0.475187	5.0929	0.024024
MANF	-3	-0.256198	-0.478772	-0.0336248	0.0240668	1586	3.279	0.194077	5.08981	0.0240668
MACROD1	3	0.238493	0.0312634	0.445722	0.0240924	1588	0.765257	0.682066	5.08797	0.0240924
ZNF175	3	0.203453	0.0266494	0.380256	0.024109	1589	0.881808	0.643454	5.08677	0.024109
OSTF1	-3	-0.25791	-0.482075	-0.0337459	0.0241322	1590	0.350254	0.839351	5.08511	0.0241322
CDC25A	-3	-0.163033	-0.304816	-0.0212497	0.0242142	1591	0.907889	0.635118	5.07922	0.0242142
TP73-AS1	3	0.338091	0.0440519	0.63213	0.0242214	1592	3.72419	0.155347	5.07871	0.0242214
MFSD2A	2	0.312384	0.0407	0.584069	0.0242227	1593	0.950697	0.329542	5.07862	0.0242227
ZNF189	3	0.214437	0.0278569	0.401017	0.0242849	1594	1.02299	0.599598	5.07417	0.0242849
ADAM8	-3	-0.238896	-0.446807	-0.0309858	0.0243181	1595	0.0735992	0.963869	5.0718	0.0243181
FKBP8	3	0.199522	0.0258498	0.373194	0.0243418	1596	0.821618	0.663114	5.07011	0.0243418
NUP210	-3	-0.26765	-0.500625	-0.034675	0.0243427	1597	1.57653	0.454634	5.07005	0.0243427
MYLK	3	0.238628	0.0308608	0.446395	0.02438	1598	1.23815	0.538441	5.0674	0.02438
FEN1	-3	-0.237619	-0.444563	-0.0306757	0.0244176	1599	1.65694	0.436717	5.06472	0.0244176
GSKIP	-2	-0.292697	-0.547628	-0.037766	0.0244288	1600	0.0341585	0.85337	5.06393	0.0244288
CLU	2	0.319727	0.0412072	0.598247	0.0244526	1602	1.14669	0.284243	5.06224	0.0244526
IDE	-3	-0.26659	-0.498847	-0.0343333	0.0244683	1603	0.169731	0.918636	5.06113	0.0244683
ARPC5L	-3	-0.240792	-0.450638	-0.0309459	0.0245126	1604	3.08931	0.213386	5.058	0.0245126
FTH1	3	0.136833	0.0174582	0.256207	0.0246653	1608	0.55616	0.757236	5.04723	0.0246653
INPP1	-3	-0.216143	-0.404721	-0.0275641	0.0246753	1610	1.67794	0.432155	5.04653	0.0246753
EPOP	-2	-0.452467	-0.847257	-0.057676	0.0246848	1611	0.475395	0.490515	5.04587	0.0246848
SAP30BP	3	0.168731	0.021472	0.315989	0.0247201	1614	0.553852	0.758111	5.04339	0.0247201
SLC15A2	-2	-0.198308	-0.371391	-0.0252246	0.0247295	1615	0.563034	0.45304	5.04273	0.0247295
SLC6A6	-3	-0.128342	-0.240401	-0.0162819	0.0247849	1617	0.814255	0.665559	5.03885	0.0247849
GYPC	3	0.231823	0.0293567	0.434289	0.0248227	1618	1.4127	0.493442	5.03621	0.0248227
ATG7	-3	-0.172359	-0.323091	-0.021627	0.0250144	1620	1.08247	0.582029	5.02289	0.0250144
THAP12	3	0.241747	0.0302998	0.453195	0.0250377	1622	3.42294	0.1806	5.02128	0.0250377
CMC4	2	0.174124	0.0218132	0.326435	0.0250481	1623	0.4099	0.52202	5.02056	0.0250481
PPP1R3C	3	0.410703	0.0514277	0.769978	0.0250572	1624	2.34617	0.30941	5.01993	0.0250572
HOOK3	-2	-0.217023	-0.406979	-0.0270672	0.02514	1625	0.579384	0.446554	5.01421	0.02514
SDC3	3	0.134647	0.0167521	0.252542	0.025191	1627	2.0609	0.356846	5.01071	0.025191
ZBTB10	3	0.14087	0.0174984	0.264242	0.025224	1628	0.338001	0.844508	5.00844	0.025224
SOX8	2	0.539348	0.0667267	1.01197	0.0253072	1629	1.06412	0.302278	5.00274	0.0253072
ACADS	3	0.145882	0.0180372	0.273727	0.0253198	1630	0.176128	0.915702	5.00188	0.0253198
MRAP2	-2	-0.349441	-0.655705	-0.0431776	0.0253332	1631	0.444143	0.505129	5.00096	0.0253332
DUSP11	-3	-0.265434	-0.498106	-0.0327624	0.0253553	1632	3.01565	0.221391	4.99945	0.0253553
KHSRP	3	0.208746	0.0257272	0.391764	0.0253859	1633	2.22342	0.328995	4.99737	0.0253859
BCL2L15	2	0.12233	0.0150553	0.229605	0.0254152	1635	0.505095	0.47727	4.99537	0.0254152
VPS51	3	0.250934	0.0308046	0.471064	0.0254674	1637	1.35001	0.509154	4.99182	0.0254674
SPOPL	-2	-0.223856	-0.420425	-0.0272867	0.0256126	1638	0.614075	0.433257	4.98199	0.0256126
FBXO32	2	0.279853	0.0340747	0.525631	0.0256352	1640	0.0052031	0.942496	4.98046	0.0256352
SLURP1	-3	-0.491603	-0.923355	-0.0598501	0.0256377	1641	0.188914	0.909867	4.98029	0.0256377
SULF2	2	0.266653	0.0324233	0.500883	0.0256631	1642	0.495793	0.481355	4.97858	0.0256631
ARL6IP5	3	0.145918	0.0176433	0.274193	0.0257777	1643	4.11488	0.127781	4.97087	0.0257777
FAM13A	3	0.347605	0.0419378	0.653271	0.0258223	1646	3.37651	0.184842	4.96788	0.0258223
LARP7	-3	-0.175496	-0.329851	-0.0211416	0.0258528	1647	0.748101	0.687942	4.96583	0.0258528
CHAC2	-2	-0.189368	-0.355932	-0.0228028	0.0258616	1648	0.860194	0.353685	4.96525	0.0258616
CYCS	-3	-0.222798	-0.418809	-0.0267866	0.0258932	1649	0.937326	0.625838	4.96314	0.0258932
SF3B2	3	0.17461	0.0209543	0.328265	0.0259307	1650	0.876938	0.645023	4.96064	0.0259307
CASP5	-3	-0.176354	-0.33157	-0.0211375	0.0259557	1651	1.92241	0.382432	4.95897	0.0259557
SART1	3	0.184551	0.0221163	0.346987	0.0259592	1652	0.216913	0.897218	4.95874	0.0259592
EIF6	-3	-0.253297	-0.476348	-0.0302469	0.0260312	1653	2.35777	0.307622	4.95395	0.0260312
NOD1	3	0.145741	0.0173112	0.274172	0.0261384	1655	0.167545	0.919641	4.94684	0.0261384
CPT1C	2	0.235113	0.0279171	0.44231	0.0261455	1656	0.595764	0.440199	4.94637	0.0261455
STIL	-3	-0.34109	-0.641785	-0.0403944	0.0261984	1657	3.7121	0.156289	4.94288	0.0261984
WDR27	2	0.340495	0.0401848	0.640805	0.0262678	1660	0.0959778	0.756711	4.9383	0.0262678
ZBTB48	3	0.218612	0.0257301	0.411494	0.0263226	1661	0.371242	0.830588	4.9347	0.0263226
ATP6V1A	-3	-0.150393	-0.283108	-0.0176776	0.0263489	1662	0.136568	0.933995	4.93298	0.0263489
CKMT1B	-3	-0.357247	-0.672552	-0.041941	0.0263732	1663	2.38654	0.303227	4.93139	0.0263732
DNAJC4	3	0.210305	0.024594	0.396016	0.0264511	1665	1.07247	0.584947	4.92629	0.0264511
RPP14	-3	-0.174599	-0.328797	-0.0204019	0.0264672	1667	1.24235	0.537312	4.92523	0.0264672
ABCB1	3	0.176905	0.0206262	0.333185	0.0265108	1668	0.138128	0.933267	4.92239	0.0265108
FCF1	3	0.262281	0.0305346	0.494027	0.0265407	1669	3.14942	0.207067	4.92044	0.0265407
TAF11	3	0.205247	0.0237437	0.386751	0.0266669	1671	2.06022	0.356968	4.91225	0.0266669
ARPC4	-3	-0.146152	-0.275407	-0.016897	0.026679	1672	1.11852	0.571632	4.91147	0.026679
CEMP1	-3	-0.149489	-0.281797	-0.0171805	0.0267965	1674	2.63642	0.267614	4.90387	0.0267965
ASAH2B	-2	-0.215707	-0.406638	-0.0247765	0.026808	1675	0.2233	0.636537	4.90314	0.026808
RHO	-2	-0.145386	-0.274226	-0.0165461	0.0269895	1678	0.103455	0.747723	4.89148	0.0269895
ARRDC3	-2	-0.237792	-0.448564	-0.0270197	0.0270207	1679	0.681295	0.409141	4.88949	0.0270207
LINC00608	-2	-0.120003	-0.226442	-0.013565	0.0271225	1680	0.0637669	0.800638	4.883	0.0271225
SAGE1	-2	-0.143663	-0.271104	-0.0162212	0.0271444	1681	0.0269473	0.869608	4.8816	0.0271444
MGAT1	3	0.169387	0.0189506	0.319823	0.0273237	1684	1.0292	0.597741	4.87024	0.0273237
TPRG1	-2	-0.410074	-0.774408	-0.0457412	0.0273817	1685	0.03406	0.853579	4.86658	0.0273817
PKP3	-3	-0.207045	-0.391027	-0.0230619	0.0274091	1686	2.87094	0.238004	4.86486	0.0274091
HGSNAT	3	0.235723	0.0262229	0.445222	0.0274337	1687	2.34828	0.309084	4.86331	0.0274337
CEBPA	-3	-0.239757	-0.45286	-0.0266548	0.0274459	1688	0.40338	0.817348	4.86254	0.0274459
CARMIL1	-3	-0.190352	-0.35957	-0.021134	0.0274718	1689	0.0439182	0.97828	4.86091	0.0274718
ZNF527	2	0.331751	0.0368073	0.626695	0.0274853	1690	0.354951	0.551324	4.86007	0.0274853
LOXL2	2	0.400781	0.0444627	0.7571	0.0274868	1691	1.66957	0.196316	4.85997	0.0274868
EWSR1	3	0.156879	0.0173965	0.296361	0.0274952	1692	0.394707	0.820901	4.85945	0.0274952
VIM	3	0.233182	0.0258492	0.440516	0.0275017	1693	0.473183	0.789314	4.85903	0.0275017
STAT5A	3	0.262008	0.0290331	0.494983	0.0275094	1694	3.20231	0.201664	4.85855	0.0275094
ZC3H10	2	0.205622	0.022726	0.388518	0.0275593	1695	0.861625	0.353284	4.85542	0.0275593
S100A13	3	0.211137	0.0233237	0.39895	0.0275692	1696	0.932987	0.627198	4.85481	0.0275692
MPC1	3	0.138272	0.0152685	0.261276	0.0275767	1697	1.80663	0.405224	4.85434	0.0275767
ROPN1	2	0.516413	0.0570064	0.97582	0.0275828	1698	0.0782113	0.779736	4.85396	0.0275828
FAM178B	2	0.223277	0.0244787	0.422075	0.0277147	1699	0.999505	0.31743	4.84573	0.0277147
NXPE3	3	0.113204	0.0123722	0.214036	0.0277747	1700	0.395025	0.82077	4.842	0.0277747
AP3M1	-2	-0.166456	-0.314741	-0.0181704	0.0277976	1701	0.0699497	0.79141	4.84058	0.0277976
TMEM213	2	0.556182	0.0606632	1.0517	0.0278133	1702	0.748222	0.38704	4.8396	0.0278133
COL5A3	3	0.295497	0.0321785	0.558815	0.0278439	1703	2.04572	0.359565	4.83771	0.0278439
LINC00092	2	0.209187	0.022745	0.395629	0.027873	1704	0.387922	0.533394	4.83591	0.027873
TIMP3	3	0.39848	0.0433248	0.753635	0.0278739	1705	2.70106	0.259103	4.83585	0.0278739
HASPIN	-2	-0.132022	-0.249695	-0.0143486	0.0278812	1706	0.0309608	0.860328	4.8354	0.0278812
TNS3	3	0.342294	0.0371617	0.647427	0.0279017	1707	4.2096	0.12187	4.83413	0.0279017
KAT2A	3	0.233821	0.0253695	0.442273	0.0279135	1708	0.829813	0.660402	4.8334	0.0279135
GNAI1	-3	-0.210431	-0.398098	-0.0227643	0.0279697	1710	0.4721	0.789741	4.82994	0.0279697
TC2N	-2	-0.417131	-0.789194	-0.0450691	0.0279933	1711	0.0152371	0.90176	4.82848	0.0279933
CDK7	-3	-0.161542	-0.305629	-0.0174537	0.0279934	1712	1.06186	0.588058	4.82847	0.0279934
ACKR2	-3	-0.253243	-0.479212	-0.0272729	0.0280549	1713	1.52001	0.467664	4.82469	0.0280549
OXGR1	2	0.27428	0.0294781	0.519082	0.0280937	1714	0.0259483	0.872027	4.82231	0.0280937
CDCA2	-2	-0.288586	-0.546196	-0.030975	0.0281185	1715	0.181528	0.670063	4.82079	0.0281185
NUDT16	2	0.226235	0.0242335	0.428236	0.0281567	1716	0.103171	0.748057	4.81844	0.0281567
UBA6	-3	-0.245357	-0.464436	-0.0262778	0.0281596	1717	0.293119	0.863674	4.81827	0.0281596
TNFRSF10A-DT	-2	-0.348402	-0.659628	-0.0371765	0.0282293	1718	0.00128049	0.971455	4.81401	0.0282293
PLA2G1B	-2	-0.193228	-0.365896	-0.0205606	0.0282823	1719	0.14206	0.706242	4.81078	0.0282823
FAM86C1P	3	0.278845	0.0296561	0.528033	0.0282915	1720	0.284909	0.867227	4.81021	0.0282915
OTUB2	-3	-0.418153	-0.791979	-0.0443274	0.0283527	1721	2.81879	0.244291	4.80649	0.0283527
GRINA	3	0.186358	0.0197404	0.352975	0.0283668	1722	1.14668	0.563641	4.80564	0.0283668
LHX6	3	0.245598	0.0258911	0.465304	0.0284566	1725	0.124412	0.939689	4.80019	0.0284566
TUBB6	-3	-0.271108	-0.513661	-0.0285556	0.0284728	1726	0.895766	0.638979	4.79921	0.0284728
CD3G	-3	-0.187586	-0.355463	-0.0197098	0.0285187	1727	0.625173	0.731552	4.79644	0.0285187
FPGS	3	0.164564	0.0172854	0.311842	0.0285245	1728	0.153682	0.926037	4.79609	0.0285245
UPP1	-3	-0.418298	-0.792735	-0.0438615	0.0285566	1729	2.35333	0.308305	4.79415	0.0285566
SIAH2	-3	-0.198873	-0.376909	-0.0208372	0.0285709	1730	1.65944	0.436171	4.79328	0.0285709
CCDC149	2	0.293758	0.0307661	0.55675	0.0285787	1731	0.0644651	0.799573	4.79282	0.0285787
G3BP1	-3	-0.253793	-0.481022	-0.0265645	0.0285899	1732	0.278052	0.870205	4.79214	0.0285899
ABCC1	-3	-0.155686	-0.295082	-0.016291	0.0285951	1733	0.019632	0.990232	4.79183	0.0285951
KIF2A	-3	-0.364212	-0.690467	-0.0379577	0.0286701	1736	0.367398	0.832186	4.78732	0.0286701
PUS10	-2	-0.155914	-0.295589	-0.0162395	0.0286811	1737	0.155077	0.69373	4.78665	0.0286811
CDC25C	-3	-0.158373	-0.300281	-0.0164643	0.0287162	1738	1.72332	0.42246	4.78455	0.0287162
CLASRP	3	0.22308	0.0231367	0.423023	0.0287598	1739	0.268559	0.874346	4.78194	0.0287598
NUDCD2	-2	-0.219967	-0.417136	-0.0227987	0.0287721	1740	0.840638	0.359214	4.7812	0.0287721
EPO	-2	-0.2504	-0.474852	-0.0259488	0.028775	1741	1.28382	0.25719	4.78102	0.028775
SF3A3	3	0.18112	0.0187631	0.343477	0.0287812	1742	0.512411	0.773983	4.78065	0.0287812
KCNN4	3	0.333527	0.0345012	0.632553	0.0288082	1743	0.225102	0.893552	4.77904	0.0288082
NDUFAF1	-3	-0.194645	-0.369174	-0.0201166	0.0288248	1744	0.168922	0.919008	4.77804	0.0288248
MB	3	0.177323	0.0183205	0.336326	0.0288307	1745	1.2004	0.548702	4.77769	0.0288307
ILK	3	0.240765	0.0248372	0.456693	0.0288588	1746	5.00371	0.0819329	4.77602	0.0288588
PRDM11	-2	-0.226006	-0.428915	-0.0230973	0.0290308	1749	0.439949	0.507147	4.76579	0.0290308
PLAAT3	3	0.423085	0.0430055	0.803165	0.0291294	1750	0.0362789	0.982024	4.75995	0.0291294
FAM210A	-2	-0.229129	-0.434974	-0.0232847	0.0291339	1751	0.0555105	0.813738	4.75969	0.0291339
LLPH	-3	-0.268917	-0.51052	-0.0273153	0.0291423	1753	3.30642	0.191435	4.75918	0.0291423
KLK5	-3	-0.38977	-0.739989	-0.0395515	0.0291605	1754	1.07374	0.584574	4.75811	0.0291605
KRT8	3	0.28461	0.0287302	0.540489	0.0292553	1755	1.53345	0.464531	4.75253	0.0292553
SCYL3	-3	-0.19428	-0.368973	-0.0195867	0.0292785	1756	0.104508	0.949088	4.75116	0.0292785
HNRNPA3P1	-3	-0.140607	-0.267052	-0.0141621	0.0292957	1757	0.597438	0.741768	4.75015	0.0292957
KANK3	3	0.172611	0.0173747	0.327848	0.0293071	1758	0.0981748	0.952098	4.74948	0.0293071
TNPO1	3	0.196835	0.0197575	0.373912	0.0293578	1762	1.62254	0.444294	4.74651	0.0293578
CDCA8	-3	-0.290104	-0.551291	-0.0289169	0.0294837	1764	2.84123	0.241565	4.73915	0.0294837
LOC102723407	-2	-0.152052	-0.288983	-0.0151215	0.0295249	1765	1.08831	0.296846	4.73674	0.0295249
TOB2	3	0.178397	0.0175554	0.339238	0.0297135	1768	2.51252	0.284717	4.72579	0.0297135
ZNF875	2	0.262277	0.0258041	0.498751	0.0297174	1769	0.000427791	0.983498	4.72557	0.0297174
SOX9-AS1	2	0.379795	0.0372991	0.722291	0.0297494	1771	0.000781544	0.977697	4.72372	0.0297494
NPEPPS	-3	-0.0999548	-0.190094	-0.00981538	0.0297512	1772	0.833307	0.659249	4.72361	0.0297512
NFKB1	-3	-0.158199	-0.300867	-0.0155296	0.0297571	1774	1.41317	0.493326	4.72327	0.0297571
PSMA6	-3	-0.152556	-0.290187	-0.0149251	0.0298174	1775	0.42682	0.807825	4.71979	0.0298174
NTAN1	3	0.157183	0.0153015	0.299065	0.0299055	1777	1.689	0.429772	4.71471	0.0299055
ADAP1	3	0.106822	0.0103945	0.20325	0.029913	1778	0.232047	0.890454	4.71428	0.029913
MYL6	3	0.114532	0.011126	0.217938	0.0299427	1779	0.51686	0.772263	4.71258	0.0299427
IL4R	-3	-0.263637	-0.501669	-0.0256047	0.0299468	1780	0.272398	0.872669	4.71235	0.0299468
ZBTB25	-3	-0.150614	-0.286621	-0.0146073	0.0299716	1781	0.212483	0.899208	4.71092	0.0299716
IFI27	-3	-0.55369	-1.0537	-0.0536813	0.0299775	1782	3.49596	0.174125	4.71058	0.0299775
CDC25B	-3	-0.214418	-0.408069	-0.0207669	0.0299957	1783	0.409373	0.814903	4.70954	0.0299957
POFUT2	3	0.191329	0.0184945	0.364163	0.03003	1784	1.67865	0.432002	4.70758	0.03003
VPS53	-3	-0.116735	-0.222207	-0.011262	0.0300643	1785	0.0922871	0.954905	4.70561	0.0300643
GRIA2	3	0.286119	0.0275821	0.544656	0.0300779	1786	1.42619	0.490126	4.70484	0.0300779
USP32	-3	-0.140427	-0.267369	-0.0134855	0.0301451	1787	0.944507	0.623596	4.701	0.0301451
CBX7	3	0.268967	0.0258116	0.512123	0.0301572	1788	0.399999	0.818731	4.70031	0.0301572
ARC	-3	-0.207268	-0.394741	-0.0197942	0.0302421	1791	0.754451	0.685762	4.69548	0.0302421
GIMAP4	3	0.277335	0.0264854	0.528185	0.0302423	1792	3.17679	0.204253	4.69547	0.0302423
LRRC17	3	0.319867	0.0305167	0.609217	0.0302597	1793	1.02893	0.597821	4.69448	0.0302597
NDUFB10	2	0.186029	0.0177152	0.354344	0.030292	1794	0.0509663	0.82139	4.69265	0.030292
GRSF1	-3	-0.126183	-0.240353	-0.0120132	0.0302962	1795	2.05168	0.358496	4.69241	0.0302962
METTL26	2	0.230816	0.0219703	0.439661	0.0302997	1796	0.2649	0.606773	4.69221	0.0302997
RAPGEF2	3	0.16651	0.0156812	0.31734	0.0304847	1797	0.374449	0.829258	4.68175	0.0304847
OTULIN	-2	-0.266519	-0.507959	-0.0250792	0.0304987	1798	0.00385716	0.950478	4.68096	0.0304987
TTC39B	-2	-0.236764	-0.45131	-0.0222187	0.0305457	1799	0.361539	0.547653	4.67831	0.0305457
CHRNA9	-3	-0.758752	-1.4464	-0.0711036	0.0305699	1800	7.38299	0.0249347	4.67695	0.0305699
STRADA	3	0.149537	0.0139971	0.285077	0.0305898	1801	2.08496	0.352579	4.67583	0.0305898
IRF8	-3	-0.300587	-0.573075	-0.0280986	0.0306126	1802	0.893728	0.639631	4.67456	0.0306126
PRMT3	-3	-0.260876	-0.497416	-0.0243366	0.0306477	1803	0.843092	0.656032	4.67259	0.0306477
CTLA4	-3	-0.423738	-0.807961	-0.0395157	0.0306538	1804	5.21066	0.0738787	4.67225	0.0306538
HRC	3	0.201598	0.0187547	0.384442	0.0306952	1805	0.427794	0.807432	4.66993	0.0306952
PMS2P3	3	0.163438	0.0151929	0.311684	0.0307084	1806	2.157	0.340106	4.66919	0.0307084
BCLAF1	3	0.135414	0.0125252	0.258304	0.0307937	1807	0.522204	0.770202	4.66443	0.0307937
MCUR1	-3	-0.248489	-0.473996	-0.0229826	0.0307948	1808	1.01576	0.601771	4.66437	0.0307948
MAL2	-2	-0.242872	-0.463333	-0.0224101	0.030835	1809	0.153978	0.694763	4.66213	0.030835
CORO2A	-3	-0.181653	-0.346566	-0.0167399	0.0308568	1810	1.73841	0.419285	4.66091	0.0308568
ANKRD35	2	0.310824	0.0286171	0.593031	0.0308724	1811	0.0076316	0.930386	4.66004	0.0308724
KLK7	-3	-0.377512	-0.720317	-0.0347079	0.0308964	1812	3.663	0.160173	4.65871	0.0308964
DCAF17	-3	-0.124208	-0.237025	-0.0113915	0.030938	1813	1.4113	0.493789	4.6564	0.030938
MAP3K14	3	0.222324	0.0202265	0.424422	0.0310741	1818	0.2422	0.885945	4.64886	0.0310741
GAS8-AS1	-2	-0.152557	-0.291259	-0.013856	0.0311024	1819	0.372774	0.541496	4.6473	0.0311024
PMS2P1	3	0.16758	0.0152167	0.319943	0.0311064	1820	0.923174	0.630283	4.64708	0.0311064
TMEM52	2	0.163711	0.0148361	0.312586	0.0311396	1822	0.471043	0.492508	4.64525	0.0311396
APPL2	-3	-0.22665	-0.432761	-0.0205383	0.0311409	1823	0.0070725	0.99647	4.64518	0.0311409
MAP4	3	0.299817	0.0271616	0.572472	0.0311451	1824	3.59828	0.165441	4.64494	0.0311451
ATOH8	2	0.313925	0.0284044	0.599446	0.031166	1825	0.871022	0.350673	4.64379	0.031166
TYMS	-3	-0.338067	-0.645596	-0.0305389	0.0311934	1826	1.8773	0.391156	4.64229	0.0311934
OTP	-2	-0.119213	-0.227692	-0.0107335	0.0312486	1827	0.139981	0.7083	4.63925	0.0312486
KRT77	2	0.554059	0.0497067	1.05841	0.0313085	1828	0.0390784	0.843293	4.63596	0.0313085
CKB	3	0.202024	0.0181046	0.385943	0.0313267	1830	0.442283	0.801603	4.63497	0.0313267
CUX1	-3	-0.200312	-0.382733	-0.0178901	0.0313833	1832	1.21281	0.545309	4.63187	0.0313833
PI3	-3	-0.846675	-1.61785	-0.0754958	0.0314101	1833	1.84556	0.397412	4.63041	0.0314101
SLC30A4	-3	-0.15413	-0.294531	-0.01373	0.0314263	1835	1.23715	0.538712	4.62952	0.0314263
STX11	-3	-0.350358	-0.669562	-0.031154	0.0314561	1837	3.08727	0.213604	4.6279	0.0314561
TDP2	-3	-0.207609	-0.39678	-0.0184374	0.031477	1838	0.339736	0.843776	4.62676	0.031477
DBN1	3	0.475654	0.0421432	0.909166	0.0315158	1839	4.15662	0.125142	4.62465	0.0315158
CD2BP2	-3	-0.167273	-0.319734	-0.0148118	0.0315254	1840	0.579178	0.748571	4.62412	0.0315254
ARID2	-2	-0.189151	-0.361577	-0.0167244	0.0315497	1841	0.0703314	0.790855	4.6228	0.0315497
ADGRF1	-3	-0.146191	-0.279524	-0.0128576	0.031637	1842	0.907561	0.635222	4.61806	0.031637
AP1M2	-3	-0.228074	-0.436099	-0.0200489	0.0316455	1844	0.608061	0.737838	4.6176	0.0316455
ICOS	-3	-0.207848	-0.397435	-0.0182614	0.0316541	1845	0.981074	0.612298	4.61714	0.0316541
SGIP1	-2	-0.36443	-0.696857	-0.0320033	0.0316619	1846	0.930666	0.33469	4.61671	0.0316619
SPTBN1	3	0.298311	0.0261868	0.570435	0.0316682	1847	4.97584	0.0830825	4.61637	0.0316682
CAAP1	-3	-0.198102	-0.378816	-0.0173881	0.0316701	1848	0.263758	0.876447	4.61627	0.0316701
NBEA	3	0.24889	0.0217907	0.475989	0.0317116	1849	2.1822	0.335846	4.61402	0.0317116
ATP6V1B1	3	0.536572	0.0469587	1.02619	0.0317183	1850	4.18792	0.123198	4.61366	0.0317183
ATMIN	-3	-0.129074	-0.246882	-0.0112669	0.0317605	1852	0.420056	0.810561	4.61138	0.0317605
ARHGAP31	2	0.211443	0.018425	0.404462	0.0317888	1853	0.132143	0.716221	4.60985	0.0317888
RALGPS2	-3	-0.179764	-0.343884	-0.0156442	0.0318099	1854	0.617531	0.734353	4.60872	0.0318099
RNPEPL1	3	0.206172	0.0178634	0.394481	0.0318817	1855	3.00326	0.222767	4.60485	0.0318817
SPACA4	-2	-0.214647	-0.410762	-0.0185318	0.0319392	1858	0.00628471	0.936813	4.60176	0.0319392
TSPAN10	-2	-0.30082	-0.575791	-0.0258486	0.032016	1860	0.0638228	0.800553	4.59764	0.032016
MYOM1	3	0.199956	0.0171411	0.38277	0.0320542	1862	0.170482	0.918291	4.5956	0.0320542
CNN1	3	0.448382	0.0384281	0.858337	0.032058	1863	0.863077	0.649509	4.59539	0.032058
PSMA1	-3	-0.115798	-0.221673	-0.00992272	0.0320606	1864	1.52852	0.465677	4.59525	0.0320606
CHPT1	3	0.350107	0.0299589	0.670255	0.0320831	1865	2.97227	0.226245	4.59405	0.0320831
PYGB	3	0.244353	0.0208317	0.467874	0.0321429	1866	0.146033	0.929586	4.59086	0.0321429
POLA2	-3	-0.19554	-0.374418	-0.0166615	0.0321514	1867	0.437324	0.803593	4.59041	0.0321514
AHNAK2	3	0.206879	0.0175755	0.396183	0.0321989	1868	0.332901	0.846665	4.58787	0.0321989
MLXIP	2	0.322196	0.0273106	0.617081	0.032235	1869	0.3475	0.555531	4.58596	0.032235
AIP	3	0.178423	0.0150374	0.341809	0.0323264	1875	2.50431	0.285888	4.58111	0.0323264
PCSK9	-2	-0.255653	-0.489847	-0.0214588	0.032391	1876	0.114078	0.735549	4.57768	0.032391
GIMAP2	-2	-0.267007	-0.511637	-0.0223781	0.0324149	1878	0.689745	0.406251	4.57642	0.0324149
NDUFA4L2	3	0.273864	0.0228454	0.524883	0.032489	1879	1.81123	0.404293	4.5725	0.032489
APOBEC3B	-3	-0.147819	-0.283365	-0.0122734	0.0325626	1881	0.890718	0.640594	4.56863	0.0325626
PDE3B	-3	-0.103884	-0.199144	-0.00862396	0.0325654	1882	1.62951	0.442749	4.56848	0.0325654
PTRH2	-3	-0.21104	-0.404593	-0.0174857	0.0325957	1883	0.903048	0.636657	4.56689	0.0325957
HDGF	-3	-0.147997	-0.283736	-0.0122584	0.0326008	1884	0.0222689	0.988927	4.56662	0.0326008
B3GAT3	3	0.194688	0.0160985	0.373278	0.0326273	1885	1.50284	0.471695	4.56523	0.0326273
GAS2	3	0.119372	0.00986279	0.228882	0.0326399	1886	0.160182	0.923032	4.56457	0.0326399
MIR4800	2	0.218993	0.0180426	0.419942	0.0326841	1887	0.0833825	0.772765	4.56225	0.0326841
SNAPC5	3	0.133758	0.0110029	0.256514	0.0327087	1888	1.18539	0.552835	4.56096	0.0327087
PLEKHB1	3	0.18285	0.0150163	0.350683	0.0327345	1889	1.01065	0.603309	4.55961	0.0327345
MIR6732	-2	-0.748018	-1.43467	-0.0613629	0.0327515	1890	0.17496	0.675741	4.55872	0.0327515
WDHD1	-3	-0.139754	-0.268056	-0.0114527	0.0327677	1891	0.526803	0.768433	4.55788	0.0327677
GBP6	-2	-0.629102	-1.2067	-0.0515041	0.0327828	1892	1.32118	0.250381	4.55709	0.0327828
CCDC93	3	0.223305	0.0182742	0.428335	0.0327893	1893	1.00663	0.604524	4.55675	0.0327893
SPIN2A	-2	-0.137964	-0.264638	-0.0112899	0.0327898	1894	0.0295562	0.863501	4.55672	0.0327898
AS3MT	2	0.323242	0.0263924	0.620091	0.0328246	1895	1.25115	0.263333	4.5549	0.0328246
TXNL1	-3	-0.16475	-0.31605	-0.0134495	0.0328272	1896	0.327847	0.848807	4.55477	0.0328272
PSMD14	-3	-0.171164	-0.328362	-0.0139662	0.0328349	1897	0.101972	0.950292	4.55437	0.0328349
NECTIN1	-3	-0.199388	-0.382597	-0.0161791	0.0329208	1899	0.415606	0.812367	4.54989	0.0329208
TCEAL2	3	0.236575	0.0191915	0.453958	0.0329249	1900	1.01595	0.601712	4.54968	0.0329249
RAB11FIP1	-3	-0.382189	-0.733495	-0.0308823	0.0329856	1901	4.01931	0.134035	4.54653	0.0329856
BATF3	-3	-0.140948	-0.270574	-0.0113218	0.0330767	1903	1.23048	0.54051	4.5418	0.0330767
HAVCR2	-2	-0.339866	-0.652553	-0.0271785	0.033145	1905	0.246156	0.619795	4.53827	0.033145
CCL15-CCL14	2	0.545597	0.0434488	1.04775	0.0332087	1906	1.68344	0.194468	4.53499	0.0332087
PDCD6	-3	-0.167402	-0.32148	-0.0133241	0.0332167	1908	0.140373	0.93222	4.53457	0.0332167
RSPH3	-2	-0.198432	-0.38113	-0.0157333	0.0332751	1910	0.136392	0.711895	4.53157	0.0332751
CDHR5	-2	-0.1941	-0.372822	-0.0153768	0.0332879	1911	0.056152	0.812685	4.53091	0.0332879
RMI2	-2	-0.341439	-0.655856	-0.0270217	0.0333033	1912	0.671136	0.412656	4.53012	0.0333033
PGGHG	3	0.273489	0.0215166	0.525462	0.0333926	1913	0.647733	0.723347	4.52553	0.0333926
MX2	-3	-0.433882	-0.833654	-0.0341093	0.0334042	1914	1.72132	0.422883	4.52494	0.0334042
VSNL1	-3	-0.335294	-0.644272	-0.0263165	0.0334284	1915	0.201864	0.903994	4.5237	0.0334284
ZNF563	2	0.352816	0.0276043	0.678028	0.033476	1916	0.0216407	0.883047	4.52127	0.033476
RAB11FIP3	3	0.219759	0.0171725	0.422346	0.0334947	1917	2.21513	0.330362	4.52031	0.0334947
PLEK2	-3	-0.199943	-0.384273	-0.0156143	0.0335041	1918	0.106661	0.948067	4.51983	0.0335041
TLR3	-3	-0.173105	-0.33273	-0.0134799	0.0335468	1921	1.47882	0.477395	4.51766	0.0335468
PPOX	3	0.319977	0.0249121	0.615043	0.0335498	1922	3.59108	0.166038	4.5175	0.0335498
PLEKHH1	2	0.239709	0.018533	0.460884	0.0336538	1924	0.012253	0.91186	4.51221	0.0336538
SOX11	3	0.107114	0.00827218	0.205956	0.0336705	1926	3.53859	0.170453	4.51136	0.0336705
C10orf95-AS1	2	0.217246	0.0167422	0.41775	0.0337018	1927	1.243	0.264893	4.50977	0.0337018
LARP6	3	0.2724	0.020931	0.523868	0.0337453	1928	2.93353	0.23067	4.50756	0.0337453
CTNS	-3	-0.139172	-0.267707	-0.0106367	0.0338245	1929	1.29441	0.523506	4.50355	0.0338245
TRIM9	3	0.139364	0.0106304	0.268097	0.0338536	1930	0.0619236	0.969513	4.50208	0.0338536
MCUB	-3	-0.218437	-0.42032	-0.0165541	0.0339489	1932	1.29294	0.523893	4.49727	0.0339489
PDP1	-3	-0.204742	-0.393991	-0.0154927	0.0339711	1933	1.08809	0.580396	4.49616	0.0339711
ISG15	-3	-0.536201	-1.03184	-0.0405609	0.0339758	1934	0.464179	0.792875	4.49592	0.0339758
ZNF815P	-2	-0.125573	-0.241664	-0.00948174	0.0340023	1935	0.32498	0.56863	4.49459	0.0340023
KCNMB1	3	0.327206	0.0245766	0.629835	0.0340792	1936	0.570822	0.751705	4.49073	0.0340792
CCT2	-3	-0.175452	-0.337744	-0.0131605	0.0340989	1937	1.05212	0.590929	4.48974	0.0340989
FNDC8	-2	-0.140871	-0.271216	-0.0105253	0.0341556	1938	0.0260788	0.871708	4.4869	0.0341556
NUMA1	3	0.218927	0.0163089	0.421545	0.0341985	1940	2.03369	0.361735	4.48475	0.0341985
ADHFE1	2	0.31302	0.023283	0.602757	0.0342204	1941	0.0624857	0.802609	4.48366	0.0342204
FAM193B	3	0.194012	0.0144021	0.373621	0.0342492	1942	1.33605	0.512721	4.48222	0.0342492
PIGN	-3	-0.155113	-0.298738	-0.0114874	0.0342832	1943	0.325522	0.849794	4.48053	0.0342832
FGFRL1	2	0.190327	0.0140455	0.366608	0.034334	1945	0.691062	0.405803	4.47799	0.034334
GNE	3	0.264558	0.019463	0.509653	0.0343785	1946	2.38463	0.303517	4.47578	0.0343785
PPARG	3	0.369752	0.0271589	0.712345	0.0344011	1947	0.483845	0.785117	4.47466	0.0344011
E2F7	-2	-0.304869	-0.587413	-0.022325	0.0344445	1948	0.687747	0.406932	4.4725	0.0344445
PDGFA	3	0.190944	0.0139502	0.367938	0.0344774	1949	0.272282	0.87272	4.47087	0.0344774
IMMP2L	2	0.265499	0.0193019	0.511696	0.0345473	1952	0.274702	0.600195	4.46741	0.0345473
SYDE1	3	0.161316	0.0117054	0.310928	0.0345743	1954	0.0252588	0.98745	4.46608	0.0345743
GOLGA4	-3	-0.175204	-0.337752	-0.0126568	0.034637	1956	0.161884	0.922247	4.46298	0.034637
SPANXA2-OT1	2	0.134764	0.00970708	0.259821	0.034678	1957	0.0197282	0.888299	4.46096	0.034678
ZNF652	3	0.24617	0.0176265	0.474713	0.0347614	1960	0.433525	0.805121	4.45686	0.0347614
SNRNP70	3	0.200928	0.014382	0.387473	0.0347663	1961	0.488065	0.783462	4.45662	0.0347663
MAML2	2	0.252813	0.0180878	0.487538	0.0347725	1962	0.117438	0.73183	4.45631	0.0347725
TMEM109	3	0.179365	0.0127586	0.345971	0.0348534	1963	0.298429	0.861384	4.45234	0.0348534
EXOC8	-2	-0.2599	-0.501335	-0.0184663	0.0348692	1964	0.348425	0.555006	4.45157	0.0348692
SLC8A3	-2	-0.10247	-0.197668	-0.00727293	0.034884	1965	0.255861	0.612978	4.45084	0.034884
LGI4	2	0.282826	0.0200544	0.545598	0.0348975	1966	0.0203477	0.88657	4.45018	0.0348975
HMMR	-3	-0.430852	-0.831163	-0.0305408	0.0349019	1967	2.98666	0.224623	4.44997	0.0349019
CTPS1	-3	-0.307806	-0.593906	-0.021707	0.034973	1969	0.266936	0.875055	4.44649	0.034973
ZNF324	3	0.233948	0.016349	0.451546	0.0350982	1970	0.775984	0.678418	4.44039	0.0350982
OSBPL1A	3	0.169763	0.0117901	0.327735	0.0351832	1973	2.0353	0.361443	4.43626	0.0351832
CDK5	-3	-0.179042	-0.345706	-0.0123777	0.0352456	1975	0.625661	0.731374	4.43324	0.0352456
DPP6	3	0.238403	0.0164736	0.460333	0.0352521	1977	1.01847	0.600955	4.43292	0.0352521
SNORD55	3	0.133161	0.00918451	0.257137	0.0352771	1978	1.84896	0.396737	4.43171	0.0352771
MACROH2A1	-3	-0.152539	-0.294598	-0.0104805	0.0353295	1981	2.08147	0.353196	4.42918	0.0353295
LBX1	-2	-0.142164	-0.274592	-0.00973691	0.0353721	1983	0.12286	0.725953	4.42712	0.0353721
UBE2S	-2	-0.243028	-0.46942	-0.016636	0.0353794	1985	0.0569328	0.811411	4.42677	0.0353794
EPB41L4B	3	0.17109	0.0117011	0.330478	0.0353916	1986	0.584228	0.746683	4.42618	0.0353916
POMT1	3	0.167521	0.0114101	0.323631	0.0354468	1987	0.72831	0.694784	4.42352	0.0354468
INO80C	-2	-0.177994	-0.343888	-0.0120997	0.035473	1988	0.379252	0.538004	4.42226	0.035473
VNN3P	-3	-0.59118	-1.14252	-0.0398427	0.0355882	1991	3.80426	0.149251	4.41673	0.0355882
NECTIN4	-2	-0.435772	-0.842175	-0.0293689	0.0355882	1992	1.42565	0.232475	4.41673	0.0355882
GPR45	-2	-0.125768	-0.243066	-0.00846981	0.0355981	1993	0.0493514	0.824196	4.41625	0.0355981
GLYCTK	-2	-0.185239	-0.358035	-0.0124437	0.0356314	1994	6.4e-05	0.993618	4.41466	0.0356314
MYD88	-3	-0.289986	-0.560501	-0.0194701	0.0356383	1995	1.96858	0.373705	4.41433	0.0356383
GRPEL2	-2	-0.217339	-0.420098	-0.0145797	0.0356499	1996	0.32595	0.568054	4.41377	0.0356499
PLK1	-3	-0.273945	-0.529588	-0.0183021	0.035704	1998	2.2781	0.320123	4.41119	0.035704
CDIPT	3	0.148559	0.00992379	0.287194	0.0357058	1999	0.215989	0.897632	4.4111	0.0357058
ZNF263	3	0.207961	0.0138866	0.402036	0.0357108	2000	0.057299	0.971757	4.41086	0.0357108
PKD1P1	2	0.376259	0.0251061	0.727412	0.0357206	2001	0.316281	0.573851	4.4104	0.0357206
RPS15	3	0.128822	0.00859394	0.249051	0.0357233	2002	0.344871	0.841613	4.41026	0.0357233
H3C1	-3	-0.134578	-0.260204	-0.00895259	0.0357606	2003	1.08075	0.58253	4.40848	0.0357606
EDN3	3	0.266789	0.0177063	0.515871	0.0357913	2004	1.04004	0.594508	4.40702	0.0357913
PDGFB	3	0.165257	0.0109531	0.319561	0.035809	2005	1.26463	0.531359	4.40618	0.035809
DARS2	-3	-0.260711	-0.504155	-0.0172672	0.0358185	2006	2.43871	0.295421	4.40573	0.0358185
DLX6	-2	-0.230806	-0.44635	-0.0152626	0.0358391	2007	0.528767	0.467126	4.40475	0.0358391
UBE2L6	-3	-0.239497	-0.463243	-0.0157507	0.0359107	2009	0.609233	0.737406	4.40134	0.0359107
ZNF681	-2	-0.293474	-0.567729	-0.0192191	0.0359658	2011	0.514013	0.473407	4.39872	0.0359658
BGN	3	0.521025	0.0340195	1.00803	0.0360045	2012	5.34836	0.0689633	4.39689	0.0360045
FAM89B	3	0.19329	0.0125905	0.37399	0.0360354	2013	0.17765	0.915006	4.39543	0.0360354
NYX	-2	-0.161046	-0.311635	-0.0104562	0.0360774	2014	0.0262349	0.871328	4.39344	0.0360774
RBBP6	-3	-0.163421	-0.316283	-0.010558	0.0361412	2015	0.325334	0.849874	4.39043	0.0361412
SSBP2	3	0.171604	0.0110825	0.332125	0.036146	2016	0.800692	0.670088	4.3902	0.036146
AGPAT1	3	0.24169	0.0156034	0.467776	0.0361505	2017	0.0896892	0.956146	4.38999	0.0361505
REG1CP	-3	-0.0992696	-0.192134	-0.00640489	0.0361583	2018	3.99005	0.13601	4.38962	0.0361583
FBXO45	-2	-0.641323	-1.24156	-0.0410885	0.0362483	2023	2.19436	0.138517	4.38539	0.0362483
ARHGAP33	3	0.252568	0.0161315	0.489005	0.0362878	2025	1.43377	0.48827	4.38353	0.0362878
IRF3	3	0.205927	0.013118	0.398737	0.0363213	2026	0.0286874	0.985759	4.38196	0.0363213
ERCC8	-3	-0.129255	-0.250293	-0.00821685	0.0363474	2027	1.39328	0.498256	4.38073	0.0363474
CORO2B	3	0.273715	0.017356	0.530074	0.0363798	2028	5.98897	0.0500623	4.37921	0.0363798
RNF17	-2	-0.173413	-0.33588	-0.0109464	0.0364368	2029	0.670024	0.413043	4.37654	0.0364368
IL18RAP	-3	-0.210294	-0.407376	-0.0132119	0.0364963	2031	1.37757	0.502186	4.37377	0.0364963
SNUPN	3	0.149083	0.00936585	0.288801	0.0364968	2032	2.95394	0.228329	4.37374	0.0364968
IGLL5	-2	-0.309494	-0.599728	-0.0192601	0.0366152	2034	0.126158	0.722449	4.36822	0.0366152
TPM4	-3	-0.257187	-0.498393	-0.0159804	0.0366344	2035	0.774902	0.678785	4.36733	0.0366344
RABGGTB	-3	-0.171411	-0.332172	-0.0106489	0.0366365	2036	2.3836	0.303674	4.36723	0.0366365
NDUFB9	2	0.1266	0.00785012	0.24535	0.03666	2037	0.20055	0.654277	4.36614	0.03666
C18orf54	-2	-0.259978	-0.503845	-0.0161101	0.0366681	2038	0.8157	0.36644	4.36576	0.0366681
OAS2	-3	-0.729807	-1.41452	-0.0450931	0.036704	2039	4.54167	0.103226	4.36409	0.036704
R3HDM2	3	0.112216	0.00690055	0.217531	0.036763	2042	0.335725	0.84547	4.36136	0.036763
MED22	3	0.210246	0.0127959	0.407696	0.0368899	2043	0.178683	0.914533	4.35549	0.0368899
TBCD	3	0.169862	0.0103046	0.32942	0.0369295	2044	0.309109	0.856797	4.35366	0.0369295
RNFT1	-3	-0.208283	-0.404087	-0.0124798	0.0370798	2048	0.901099	0.637278	4.34674	0.0370798
VAMP7	-3	-0.164539	-0.319236	-0.00984102	0.0371014	2049	0.0330156	0.983628	4.34575	0.0371014
ASMTL-AS1	-2	-0.276748	-0.536949	-0.0165471	0.0371052	2050	0.216913	0.641402	4.34558	0.0371052
MYB	-3	-0.220711	-0.42825	-0.013173	0.0371267	2051	0.0226505	0.988739	4.34459	0.0371267
UAP1L1	3	0.192582	0.0114741	0.37369	0.0371476	2052	1.80452	0.405651	4.34363	0.0371476
TEX13B	-2	-0.185859	-0.360658	-0.0110601	0.0371622	2053	0.21787	0.640668	4.34296	0.0371622
FAM162B	2	0.372426	0.0221286	0.722723	0.0371805	2054	0.0422205	0.8372	4.34213	0.0371805
TAP2	-3	-0.27524	-0.534281	-0.0161998	0.0372936	2055	0.139925	0.932429	4.33695	0.0372936
PEX13	-3	-0.205625	-0.399154	-0.0120969	0.037299	2058	0.053062	0.973818	4.33671	0.037299
CCNI	3	0.104716	0.00611484	0.203317	0.037387	2059	0.53088	0.766868	4.3327	0.037387
TTC17	3	0.236463	0.0137897	0.459137	0.0374028	2060	0.881272	0.643627	4.33198	0.0374028
METTL9	-3	-0.137455	-0.266908	-0.00800342	0.0374211	2061	0.218283	0.896603	4.33114	0.0374211
DAP	3	0.144823	0.00842492	0.28122	0.0374316	2062	0.308107	0.857226	4.33067	0.0374316
HERC5	-3	-0.269038	-0.522426	-0.015649	0.037433	2063	0.746085	0.688636	4.3306	0.037433
SLC7A1	-3	-0.14463	-0.280871	-0.00839012	0.0374646	2064	0.269621	0.873881	4.32917	0.0374646
TBC1D14	-2	-0.167117	-0.324593	-0.00964061	0.0375299	2065	0.253082	0.614913	4.3262	0.0375299
ABCC3	3	0.24212	0.0139497	0.47029	0.0375448	2066	0.924682	0.629808	4.32553	0.0375448
CLEC16A	-3	-0.175881	-0.341637	-0.0101258	0.0375535	2067	0.227393	0.892529	4.32513	0.0375535
PSMD1	-3	-0.177466	-0.344779	-0.0101525	0.0376271	2070	0.985802	0.610852	4.3218	0.0376271
MYO5C	3	0.309168	0.0176752	0.60066	0.0376348	2071	0.217385	0.897006	4.32145	0.0376348
MIR6125	-2	-0.29611	-0.575347	-0.0168733	0.0376727	2073	0.163995	0.685505	4.31974	0.0376727
P2RY2	-3	-0.281894	-0.547732	-0.0160558	0.0376781	2074	2.22525	0.328695	4.3195	0.0376781
ABCA3	3	0.274157	0.0156113	0.532703	0.0376809	2075	0.338157	0.844442	4.31937	0.0376809
DNAJC16	-2	-0.224739	-0.43671	-0.0127679	0.0377075	2076	1.04191	0.307377	4.31817	0.0377075
XAGE1B	-3	-0.147653	-0.286955	-0.00835158	0.0377582	2078	0.558704	0.756273	4.31588	0.0377582
ANKRD20A3P	2	0.144508	0.00816791	0.280847	0.0377663	2079	0.263833	0.607499	4.31552	0.0377663
CLIP2	3	0.232293	0.0131085	0.451478	0.0377848	2080	0.965009	0.617236	4.31468	0.0377848
KLF2	3	0.274588	0.0154226	0.533753	0.0378386	2082	1.26741	0.530621	4.31226	0.0378386
RAB3GAP1	3	0.125065	0.00701194	0.243119	0.037859	2083	1.08811	0.58039	4.31135	0.037859
MAP3K12	3	0.129986	0.0072365	0.252736	0.0379392	2084	0.644889	0.724376	4.30774	0.0379392
TEX264	-3	-0.17353	-0.337402	-0.00965737	0.0379431	2085	0.109733	0.946612	4.30757	0.0379431
ENDOG	-3	-0.238376	-0.46352	-0.0132309	0.0379732	2086	0.496444	0.780187	4.30622	0.0379732
CEACAM6	3	0.536247	0.0295491	1.04294	0.0380549	2088	1.33953	0.511829	4.30257	0.0380549
COBL	3	0.295655	0.0162897	0.57502	0.0380562	2089	1.61787	0.445332	4.30251	0.0380562
ODF3B	2	0.185017	0.0101759	0.359857	0.038076	2090	0.0733313	0.786547	4.30163	0.038076
SLC12A7	2	0.221339	0.0121331	0.430546	0.0381133	2091	0.17884	0.672372	4.29996	0.0381133
LAG3	-3	-0.167984	-0.326862	-0.00910629	0.0382373	2092	2.00417	0.367114	4.29443	0.0382373
CTBP1	3	0.0807178	0.00435898	0.157077	0.0382795	2093	1.90589	0.385604	4.29256	0.0382795
FKTN	3	0.137629	0.00741901	0.26784	0.0382993	2094	0.810007	0.666974	4.29168	0.0382993
CENPM	-3	-0.191863	-0.373462	-0.0102635	0.0383834	2096	2.48399	0.288808	4.28795	0.0383834
MYO1H	-2	-0.114041	-0.221992	-0.00608976	0.0384028	2097	0.178457	0.672703	4.28709	0.0384028
SH3KBP1	2	0.0999777	0.00533437	0.194621	0.0384118	2098	0.000251169	0.987355	4.28669	0.0384118
CFB	-3	-0.34056	-0.663	-0.0181192	0.0384428	2100	0.645279	0.724235	4.28532	0.0384428
HDDC2	3	0.122297	0.00648688	0.238107	0.038476	2101	0.35394	0.837805	4.28386	0.038476
PIK3R5	-3	-0.113152	-0.220328	-0.0059765	0.0385218	2103	0.254149	0.880668	4.28183	0.0385218
KATNA1	-3	-0.165488	-0.322263	-0.00871331	0.0385559	2104	2.06626	0.355892	4.28033	0.0385559
UGT1A10	-3	-0.479381	-0.933593	-0.0251689	0.0385865	2106	10.1	0.00640948	4.27898	0.0385865
FLT3	-3	-0.159447	-0.310532	-0.00836281	0.0385976	2107	3.34556	0.187725	4.27849	0.0385976
GRM7	-3	-0.108623	-0.211555	-0.00569173	0.0386078	2108	1.77469	0.411748	4.27804	0.0386078
PAXIP1-DT	2	0.315301	0.0165198	0.614082	0.0386088	2109	1.64767	0.199277	4.278	0.0386088
ZNF446	3	0.198829	0.0104114	0.387246	0.038615	2110	1.15496	0.561312	4.27773	0.038615
GPR37	-3	-0.272042	-0.529863	-0.0142222	0.0386323	2111	3.62548	0.163206	4.27696	0.0386323
CHMP4C	-2	-0.397573	-0.774407	-0.020738	0.0386565	2112	0.13895	0.709328	4.2759	0.0386565
FSCN2	-2	-0.134319	-0.26164	-0.0069981	0.038669	2113	0.609107	0.435124	4.27535	0.038669
HELZ2	-2	-0.468736	-0.913053	-0.0244194	0.0386699	2114	0.0728282	0.787263	4.27531	0.0386699
ISG20L2	-3	-0.214423	-0.417715	-0.0111321	0.0387068	2116	0.992483	0.608815	4.27369	0.0387068
LOC644090	-2	-0.119535	-0.232942	-0.00612867	0.0388395	2118	0.0238189	0.877347	4.26788	0.0388395
ZNF485	-2	-0.190275	-0.370833	-0.00971737	0.0388808	2120	0.183127	0.6687	4.26607	0.0388808
STK39	3	0.287701	0.014606	0.560797	0.0389429	2122	3.1003	0.212216	4.26335	0.0389429
SUCO	-3	-0.190119	-0.370598	-0.00964061	0.0389553	2123	1.98813	0.37007	4.26282	0.0389553
CYAT1	-2	-0.14994	-0.292282	-0.00759766	0.0389628	2124	0.325263	0.568462	4.26249	0.0389628
SCAPER	-3	-0.261935	-0.510648	-0.0132218	0.0390028	2125	0.275588	0.871278	4.26075	0.0390028
FAM220A	-2	-0.189811	-0.370061	-0.00956199	0.0390236	2127	0.255308	0.613362	4.25984	0.0390236
CARNS1	2	0.177981	0.0089484	0.347013	0.039044	2128	0.252875	0.615058	4.25895	0.039044
NDC1	-3	-0.17133	-0.334147	-0.00851329	0.0391653	2133	0.00661641	0.996697	4.25368	0.0391653
NEXN	2	0.402044	0.0199691	0.78412	0.0391695	2134	0.308892	0.578361	4.2535	0.0391695
FLVCR1-DT	-2	-0.259247	-0.50565	-0.012844	0.0391954	2136	1.28122	0.257671	4.25238	0.0391954
SUGT1P3	2	0.376011	0.0185684	0.733453	0.0392287	2137	0.0589261	0.808201	4.25094	0.0392287
IER3IP1	-3	-0.130853	-0.255286	-0.00641984	0.039295	2139	0.538271	0.76404	4.24807	0.039295
NOX5	-2	-0.183579	-0.358183	-0.00897533	0.0393303	2140	0.247699	0.6187	4.24654	0.0393303
SSX2IP	-3	-0.179349	-0.350005	-0.00869286	0.0394176	2142	0.719849	0.697729	4.24278	0.0394176
ANKS6	2	0.199356	0.00960286	0.389108	0.0394796	2143	0.199907	0.654796	4.24011	0.0394796
MRPL46	-3	-0.189892	-0.370644	-0.00913983	0.0394875	2144	0.318131	0.85294	4.23977	0.0394875
HSD17B2	-3	-0.500241	-0.97651	-0.0239727	0.0395309	2145	1.86438	0.393691	4.23791	0.0395309
VAV3	3	0.208079	0.00996494	0.406192	0.0395375	2146	2.67203	0.262891	4.23762	0.0395375
MLPH	3	0.212616	0.0101685	0.415063	0.0395509	2147	0.570262	0.751916	4.23705	0.0395509
AP1B1	-3	-0.194127	-0.379004	-0.00924972	0.0395878	2149	0.920466	0.631137	4.23546	0.0395878
RFPL3S	3	0.157088	0.00748208	0.306693	0.0395915	2150	0.385582	0.824654	4.23531	0.0395915
EIF2S1	-3	-0.170821	-0.333572	-0.00806979	0.0396722	2153	3.02108	0.220791	4.23185	0.0396722
ZNF600	2	0.322386	0.0152204	0.629551	0.0396783	2154	0.327257	0.567279	4.23159	0.0396783
INSR	3	0.18167	0.00854195	0.354797	0.0397183	2156	0.222174	0.894861	4.22988	0.0397183
OXCT1	-3	-0.166935	-0.326049	-0.00782019	0.0397543	2158	1.07189	0.585115	4.22834	0.0397543
CALY	-2	-0.147406	-0.287916	-0.00689559	0.0397681	2159	0.00142601	0.969877	4.22775	0.0397681
FASTKD2	-3	-0.22542	-0.440297	-0.0105426	0.0397703	2160	0.232266	0.890357	4.22766	0.0397703
SLC29A1	3	0.184411	0.00859038	0.360232	0.039809	2161	1.62822	0.443034	4.22601	0.039809
ATP2C2	-3	-0.224224	-0.43802	-0.010427	0.0398256	2162	0.476031	0.78819	4.2253	0.0398256
FAT3	2	0.372518	0.0172627	0.727774	0.0398594	2165	0.865068	0.352324	4.22386	0.0398594
TRPM2	-3	-0.14352	-0.280409	-0.00663155	0.0398873	2166	0.872183	0.646559	4.22267	0.0398873
GJB5	-3	-0.261572	-0.511087	-0.0120577	0.03991	2167	2.12784	0.345101	4.22171	0.03991
EPB41L4A-DT	-3	-0.254408	-0.497089	-0.0117266	0.0399107	2168	2.43753	0.295595	4.22167	0.0399107
DESI2	-3	-0.172975	-0.338011	-0.00794043	0.0399501	2169	0.656923	0.720031	4.22	0.0399501
RHOD	-3	-0.19989	-0.390741	-0.0090392	0.0400927	2170	0.481984	0.785848	4.21396	0.0400927
MCM4	-3	-0.218473	-0.427149	-0.00979737	0.0401712	2171	2.55859	0.278233	4.21064	0.0401712
NIBAN1	3	0.208586	0.00921895	0.407952	0.0403064	2175	1.68996	0.429565	4.20494	0.0403064
HSPH1	-3	-0.288741	-0.56489	-0.0125922	0.0404291	2176	0.568855	0.752445	4.19978	0.0404291
FRK	-3	-0.124457	-0.243512	-0.00540222	0.040472	2178	1.57124	0.455836	4.19799	0.040472
PTP4A1	-3	-0.17686	-0.346113	-0.00760719	0.0405545	2180	0.548051	0.760313	4.19453	0.0405545
RHOBTB2	3	0.240181	0.0102099	0.470153	0.0406602	2181	0.823933	0.662347	4.19012	0.0406602
CYB561D2	-3	-0.205019	-0.40134	-0.00869827	0.0406774	2182	0.176643	0.915466	4.1894	0.0406774
ORMDL2	-3	-0.190014	-0.372106	-0.00792153	0.0408324	2185	1.60528	0.448144	4.18296	0.0408324
MGST3	3	0.181984	0.00750776	0.35646	0.0409237	2188	0.753708	0.686016	4.17917	0.0409237
ZSWIM4	-2	-0.182115	-0.356805	-0.00742511	0.0410256	2190	0.0304649	0.86144	4.17496	0.0410256
CERS3	-2	-0.517289	-1.01351	-0.0210679	0.0410349	2191	2.21722	0.136478	4.17457	0.0410349
ZNF37BP	3	0.187179	0.00759909	0.366758	0.0410622	2192	2.97211	0.226263	4.17345	0.0410622
GFOD2	-3	-0.240218	-0.470718	-0.00971761	0.0410927	2193	0.25531	0.880157	4.17219	0.0410927
AK2	-3	-0.168602	-0.330415	-0.00678903	0.0411321	2194	2.13572	0.343743	4.17057	0.0411321
SMAP2	-2	-0.172806	-0.338661	-0.00695045	0.0411416	2195	0.0474636	0.827537	4.17017	0.0411416
SCO2	-3	-0.439964	-0.86227	-0.0176586	0.0411595	2197	0.188662	0.909982	4.16943	0.0411595
SPPL2A	-2	-0.168923	-0.331145	-0.00670049	0.0412589	2199	0.160069	0.689093	4.16535	0.0412589
INO80B-WBP1	2	0.177966	0.00705358	0.348878	0.0412655	2200	0.274023	0.600646	4.16508	0.0412655
TRIM10	-3	-0.395707	-0.77587	-0.0155442	0.04134	2202	4.41171	0.110156	4.16202	0.04134
CYP2W1	3	0.126812	0.00487909	0.248745	0.0415108	2203	0.549776	0.759657	4.15504	0.0415108
KIR2DL1	-3	-0.093325	-0.183064	-0.00358625	0.0415209	2204	0.0374378	0.981455	4.15463	0.0415209
VAPB	3	0.166269	0.00634255	0.326195	0.0415805	2205	0.39514	0.820723	4.1522	0.0415805
PLXND1	3	0.295878	0.0112787	0.580477	0.0415862	2206	5.27734	0.0714561	4.15197	0.0415862
SLC36A1	-3	-0.188696	-0.370201	-0.00719191	0.0415874	2207	1.99684	0.368461	4.15192	0.0415874
DMAC2L	-3	-0.21475	-0.421331	-0.00816956	0.0416026	2209	3.20522	0.20137	4.1513	0.0416026
ARTN	-3	-0.103151	-0.202383	-0.00391941	0.0416122	2210	0.391325	0.82229	4.15091	0.0416122
ALAD	3	0.189791	0.00718137	0.372401	0.0416458	2214	0.00336247	0.99832	4.14954	0.0416458
TMEM116	2	0.319373	0.0120448	0.626702	0.0416722	2215	0.112306	0.737533	4.14847	0.0416722
PRIMA1	2	0.296716	0.0111759	0.582257	0.0416825	2216	0.489956	0.483947	4.14805	0.0416825
FFAR3	-3	-0.110916	-0.217664	-0.00416706	0.0417028	2217	2.94093	0.229819	4.14722	0.0417028
QSOX1	-3	-0.149303	-0.293045	-0.00556089	0.0417716	2220	1.35988	0.506648	4.14443	0.0417716
GSTA4	-3	-0.157415	-0.308979	-0.00585071	0.0417882	2221	1.78527	0.409575	4.14376	0.0417882
NKAIN1	-2	-0.192379	-0.377618	-0.00713985	0.0417997	2222	0.626113	0.428785	4.1433	0.0417997
CD81	3	0.169359	0.00626929	0.332449	0.04182	2223	3.68753	0.158221	4.14247	0.04182
PDLIM4	2	0.293765	0.0108598	0.576669	0.0418307	2225	0.565871	0.451904	4.14204	0.0418307
MMS19	3	0.153999	0.00567639	0.302322	0.0418536	2226	1.50644	0.470849	4.14111	0.0418536
OR7E19P	-2	-0.199797	-0.392231	-0.00736363	0.0418545	2227	0.480079	0.488387	4.14108	0.0418545
PRMT2	3	0.157785	0.00577179	0.309799	0.0419131	2228	0.144894	0.930115	4.13871	0.0419131
S100A4	3	0.276282	0.0100375	0.542526	0.0419661	2229	3.56915	0.167868	4.13657	0.0419661
KLK6	-3	-1.16817	-2.2939	-0.0424364	0.0419669	2230	6.27483	0.0433948	4.13654	0.0419669
DTWD1	3	0.223658	0.00804293	0.439273	0.0420449	2231	1.35349	0.508268	4.13339	0.0420449
CASKIN2	3	0.11871	0.00424477	0.233176	0.0420883	2233	0.751573	0.686749	4.13165	0.0420883
TPRXL	-2	-0.323282	-0.635128	-0.0114355	0.0421702	2237	0.116034	0.733376	4.12836	0.0421702
FBH1	2	0.237045	0.0083708	0.46572	0.042183	2238	0.029526	0.86357	4.12784	0.042183
UBE2T	-2	-0.320384	-0.629459	-0.0113101	0.0421855	2239	0.910935	0.339867	4.12775	0.0421855
XPA	3	0.146941	0.00514505	0.288736	0.0422468	2241	0.0212209	0.989446	4.12529	0.0422468
GZMA	-3	-0.387292	-0.7611	-0.0134837	0.0422893	2243	2.77723	0.24942	4.12359	0.0422893
FLOT1	3	0.19508	0.00670574	0.383453	0.0423835	2245	1.20354	0.547842	4.11982	0.0423835
H4C12	-3	-0.145103	-0.285222	-0.00498394	0.0423892	2246	0.00910385	0.995458	4.11959	0.0423892
CCDC106	3	0.144979	0.00495561	0.285002	0.0424247	2248	1.31807	0.517351	4.11818	0.0424247
SOX2	-3	-0.0954075	-0.187567	-0.00324783	0.0424547	2249	0.909087	0.634738	4.11699	0.0424547
GABARAPL2	-3	-0.149041	-0.293039	-0.00504301	0.0424986	2250	0.251568	0.881805	4.11524	0.0424986
TMEM184B	3	0.145184	0.0048999	0.285469	0.0425172	2251	1.61203	0.446634	4.1145	0.0425172
GABPA	-3	-0.180338	-0.354598	-0.00607843	0.0425265	2252	0.311275	0.855869	4.11412	0.0425265
ACTN1	3	0.361606	0.0121186	0.711094	0.0425678	2255	6.62406	0.036442	4.11249	0.0425678
FAM104A	-2	-0.188873	-0.371465	-0.00628197	0.042622	2257	0.181457	0.670124	4.11033	0.042622
PCLAF	-3	-0.327939	-0.644972	-0.0109068	0.0426223	2258	2.67518	0.262477	4.11032	0.0426223
PCNX3	2	0.207673	0.00685935	0.408486	0.0426714	2259	0.2561	0.612812	4.10837	0.0426714
FFAR2	-3	-0.108616	-0.213661	-0.00357143	0.0427032	2260	1.79529	0.407528	4.10711	0.0427032
GEMIN6	-3	-0.191897	-0.377534	-0.00626011	0.0427588	2262	0.834535	0.658845	4.10491	0.0427588
USP18	-3	-0.311147	-0.612265	-0.0100282	0.042843	2263	1.60661	0.447846	4.10158	0.042843
ZBTB11-AS1	-2	-0.244198	-0.480553	-0.00784321	0.042867	2265	0.151779	0.696841	4.10064	0.042867
SLC25A6	3	0.119271	0.00382878	0.234713	0.0428706	2266	0.699102	0.705004	4.1005	0.0428706
LGR6	2	0.25897	0.00825847	0.509681	0.0429161	2268	0.844533	0.358104	4.0987	0.0429161
NFATC2IP	3	0.126755	0.00403271	0.249477	0.0429322	2269	0.424604	0.808721	4.09807	0.0429322
GRK2	-3	-0.141525	-0.278604	-0.00444712	0.0430165	2271	0.433645	0.805073	4.09475	0.0430165
LRRC8B	-3	-0.244969	-0.482311	-0.00762785	0.0430778	2272	2.72962	0.25543	4.09235	0.0430778
ALDH5A1	-3	-0.232068	-0.456931	-0.00720504	0.0430974	2273	0.808752	0.667393	4.09158	0.0430974
MIR6733	-2	-0.207561	-0.408687	-0.00643578	0.0431061	2274	0.601603	0.437967	4.09124	0.0431061
PYDC1	-2	-0.520199	-1.02451	-0.0158852	0.0432073	2276	0.0184631	0.891917	4.08727	0.0432073
KCNA10	-2	-0.163405	-0.321825	-0.00498498	0.0432138	2277	0.0117546	0.913664	4.08702	0.0432138
FAH	3	0.252209	0.007683	0.496735	0.0432233	2278	1.80068	0.406431	4.08665	0.0432233
SLC39A6	-3	-0.161083	-0.317478	-0.0046876	0.0435174	2283	0.958881	0.61913	4.07519	0.0435174
CLDN12	-2	-0.259036	-0.510561	-0.00751213	0.0435391	2284	0.544007	0.460777	4.07435	0.0435391
NPDC1	3	0.238337	0.00688883	0.469785	0.04356	2286	3.09419	0.212865	4.07354	0.04356
SEMA6D	3	0.13954	0.00402781	0.275052	0.0435684	2287	0.64168	0.725539	4.07321	0.0435684
AIF1L	2	0.249592	0.00716851	0.492016	0.0435995	2290	0.132549	0.715804	4.072	0.0435995
FXYD1	3	0.230489	0.00660655	0.454371	0.043612	2291	2.3621	0.306956	4.07152	0.043612
JMJD8	2	0.147091	0.00414662	0.290035	0.0437143	2294	0.716491	0.397297	4.06756	0.0437143
ZNF767P	3	0.170661	0.00479898	0.336524	0.0437297	2295	0.341822	0.842897	4.06697	0.0437297
SLC48A1	3	0.168323	0.00472813	0.331918	0.0437363	2296	0.682148	0.711006	4.06672	0.0437363
GSTM5	3	0.317779	0.00882509	0.626733	0.0438053	2298	1.19749	0.549501	4.06405	0.0438053
NR1H4	-2	-0.144543	-0.285135	-0.00395182	0.0438988	2299	1.26317	0.261052	4.06045	0.0438988
MC1R	3	0.199053	0.00540894	0.392697	0.043935	2300	0.997832	0.607189	4.05906	0.043935
KCNK6	-2	-0.276046	-0.544595	-0.00749739	0.0439379	2301	0.0274998	0.86829	4.05895	0.0439379
PPP1R18	2	0.161216	0.00434631	0.318086	0.0439814	2303	0.286646	0.592378	4.05727	0.0439814
KIAA0513	-3	-0.284835	-0.5621	-0.00756993	0.0440647	2305	0.750802	0.687014	4.05408	0.0440647
RNASE6	-3	-0.291056	-0.574406	-0.00770518	0.0440871	2306	0.613596	0.735799	4.05322	0.0440871
NCK1	-3	-0.155708	-0.3073	-0.00411654	0.0440949	2307	0.461312	0.794013	4.05292	0.0440949
H3-3A	-3	-0.12968	-0.255948	-0.00341266	0.0441213	2308	0.334606	0.845943	4.05191	0.0441213
RNF130	3	0.191153	0.00498509	0.377322	0.0441729	2309	0.61095	0.736773	4.04994	0.0441729
KRT80	-2	-0.363073	-0.716738	-0.00940813	0.0442091	2310	0.0439219	0.833999	4.04856	0.0442091
ZNF589	-3	-0.249316	-0.492195	-0.00643845	0.0442283	2311	0.151747	0.926934	4.04782	0.0442283
NUB1	2	0.12137	0.0031201	0.23962	0.0442538	2312	0.109566	0.740639	4.04685	0.0442538
EML5	2	0.21255	0.00543139	0.419669	0.0442873	2313	0.177566	0.673474	4.04557	0.0442873
CAMTA2	3	0.132784	0.00333706	0.26223	0.0443793	2314	2.54002	0.280829	4.04207	0.0443793
PFKFB2	-3	-0.125569	-0.247999	-0.00313965	0.0444072	2315	1.1952	0.55013	4.04101	0.0444072
RNF186	-3	-0.0918208	-0.181354	-0.00228721	0.0444277	2317	0.0645542	0.968238	4.04023	0.0444277
TEAD2	2	0.254242	0.00629894	0.502186	0.044457	2318	0.0497702	0.823464	4.03912	0.044457
ZNF346	2	0.267781	0.00655939	0.529002	0.0445181	2319	0.254719	0.613771	4.0368	0.0445181
NIPSNAP2	3	0.226179	0.00552236	0.446835	0.0445354	2321	3.42811	0.180134	4.03614	0.0445354
TMEM175	2	0.166418	0.00405044	0.328786	0.0445523	2322	0.0016492	0.967607	4.03551	0.0445523
SLC22A5	3	0.190735	0.00457586	0.376894	0.0446284	2323	0.391807	0.822091	4.03263	0.0446284
CNIH4	-3	-0.18268	-0.361011	-0.00434992	0.0446675	2325	0.554001	0.758054	4.03115	0.0446675
TK1	-3	-0.349915	-0.691577	-0.00825261	0.0447171	2326	2.38762	0.303065	4.02928	0.0447171
ARIH2	3	0.126997	0.0029615	0.251032	0.0447752	2327	0.843477	0.655905	4.02709	0.0447752
RASIP1	3	0.192057	0.00447331	0.379641	0.0447813	2328	0.145138	0.930002	4.02686	0.0447813
DDX60L	-2	-0.269096	-0.531929	-0.00626368	0.0447845	2329	0.937048	0.333038	4.02674	0.0447845
SUSD4	-3	-0.25583	-0.505708	-0.0059511	0.0447878	2330	1.09388	0.578717	4.02661	0.0447878
CYTIP	-3	-0.203614	-0.402501	-0.00472737	0.0447975	2331	0.439242	0.802823	4.02625	0.0447975
EIF4H	-3	-0.139817	-0.276413	-0.00322123	0.0448366	2332	0.256745	0.879526	4.02478	0.0448366
MYO15B	2	0.411464	0.00942076	0.813508	0.044868	2333	1.46063	0.226829	4.0236	0.044868
TMPRSS11E	-2	-0.278435	-0.550509	-0.00636056	0.0448793	2334	0.625243	0.429106	4.02317	0.0448793
PLA2G2F	-3	-0.246031	-0.486487	-0.00557505	0.0449196	2335	3.20671	0.201221	4.02165	0.0449196
CCL20	-3	-0.653228	-1.2918	-0.0146572	0.0449683	2336	1.63831	0.440804	4.01983	0.0449683
GABPB1-AS1	2	0.239516	0.00536116	0.47367	0.0449803	2337	0.399545	0.527324	4.01938	0.0449803
CAND1.11	-2	-0.175987	-0.348042	-0.00393195	0.0449893	2338	2.98e-05	0.995644	4.01904	0.0449893
EBI3	-3	-0.125939	-0.249102	-0.00277622	0.0450547	2339	0.309314	0.856709	4.01659	0.0450547
ZBED1	3	0.144802	0.003153	0.286452	0.0451139	2340	1.08086	0.582498	4.01438	0.0451139
RRAS	3	0.193367	0.00408341	0.382651	0.0452583	2343	0.698331	0.705276	4.00899	0.0452583
NOP10	-3	-0.149885	-0.296627	-0.00314363	0.0452899	2344	0.0921606	0.954965	4.00781	0.0452899
ALYREF	-2	-0.204455	-0.404676	-0.00423378	0.0453484	2345	0.527259	0.467761	4.00564	0.0453484
SLC10A7	-2	-0.186461	-0.369094	-0.00382824	0.0453873	2346	0.0106334	0.917869	4.00419	0.0453873
PDZD4	2	0.234568	0.00480708	0.464329	0.0453956	2347	0.00378849	0.950921	4.00388	0.0453956
CARHSP1	-3	-0.216992	-0.429595	-0.00438788	0.0454554	2348	1.36036	0.506527	4.00166	0.0454554
CUL1	-3	-0.136207	-0.269672	-0.00274133	0.0454764	2349	2.81549	0.244695	4.00088	0.0454764
BZW1	-3	-0.154972	-0.306836	-0.0031082	0.0454918	2350	0.226762	0.892811	4.00031	0.0454918
TRIP11	-3	-0.27742	-0.549306	-0.00553386	0.0455158	2351	4.37461	0.112219	3.99943	0.0455158
HOGA1	2	0.166952	0.00332682	0.330577	0.0455204	2352	1.01518	0.313665	3.99926	0.0455204
POLR2D	-3	-0.193215	-0.38259	-0.00384021	0.0455317	2353	2.35555	0.307964	3.99884	0.0455317
PDCD1LG2	-2	-0.380334	-0.753144	-0.00752522	0.0455514	2354	2.75031	0.0972353	3.99811	0.0455514
BAZ1A	-3	-0.197976	-0.392107	-0.00384546	0.0456313	2356	0.360304	0.835143	3.99515	0.0456313
IGHA1	-2	-0.192182	-0.380671	-0.0036925	0.0456777	2357	0.0185716	0.891602	3.99344	0.0456777
EBF3	2	0.273593	0.0051516	0.542035	0.0457625	2359	0.757782	0.384023	3.99031	0.0457625
TMEM208	-3	-0.169117	-0.335076	-0.00315676	0.0457986	2361	0.632117	0.729017	3.98899	0.0457986
MAOA	3	0.264814	0.00494035	0.524688	0.0458009	2362	0.000311961	0.999844	3.9889	0.0458009
ACO1	3	0.288304	0.00534139	0.571267	0.0458294	2363	1.87121	0.392349	3.98786	0.0458294
LRR1	-2	-0.225754	-0.447364	-0.00414349	0.0458676	2364	1.15623	0.282249	3.98645	0.0458676
PRPF6	3	0.259587	0.00463345	0.51454	0.0459792	2366	5.19336	0.0745207	3.98235	0.0459792
SIDT2	3	0.180468	0.00321616	0.35772	0.0459855	2367	1.91134	0.384554	3.98213	0.0459855
IQCJ-SCHIP1	2	0.62449	0.0111161	1.23786	0.0459901	2368	5.40529	0.0200758	3.98196	0.0459901
BHLHE40	-3	-0.178552	-0.35394	-0.0031635	0.0460084	2369	0.0725882	0.964357	3.98129	0.0460084
LINC00960	-2	-0.663158	-1.3147	-0.0116192	0.046052	2371	0.908185	0.340596	3.97969	0.046052
FAM131A	3	0.186067	0.00325722	0.368877	0.0460554	2372	0.110396	0.946298	3.97957	0.0460554
NEFH	-3	-0.16458	-0.326281	-0.00287978	0.0460571	2373	0.312932	0.855161	3.97951	0.0460571
MCM2	-3	-0.26435	-0.524078	-0.00462089	0.046061	2374	1.18556	0.55279	3.97936	0.046061
FAM3D	-2	-0.267539	-0.530548	-0.00452878	0.0461835	2380	0.232292	0.629829	3.97489	0.0461835
DNTTIP2	-3	-0.119845	-0.237678	-0.00201126	0.0462157	2381	0.110691	0.946158	3.97371	0.0462157
STXBP1	3	0.229263	0.0038433	0.454683	0.0462198	2382	4.22513	0.120927	3.97357	0.0462198
SLC16A2	3	0.221248	0.00357631	0.438921	0.0463529	2384	0.551871	0.758862	3.96872	0.0463529
DROSHA	3	0.152688	0.00245792	0.302919	0.0463677	2385	3.25339	0.196578	3.96819	0.0463677
CHKA	3	0.130796	0.00206546	0.259527	0.0464357	2386	0.690731	0.707962	3.96572	0.0464357
LOC102724093	2	0.40592	0.00618334	0.805656	0.0465599	2389	2.85679	0.0909889	3.96122	0.0465599
LOC202181	3	0.259108	0.00392014	0.514296	0.0465829	2391	0.526725	0.768463	3.96039	0.0465829
HSPG2	3	0.370986	0.00555158	0.736421	0.0466197	2393	3.9215	0.140753	3.95906	0.0466197
CHEK2	-3	-0.224728	-0.4461	-0.003356	0.0466265	2394	3.55991	0.168645	3.95881	0.0466265
PDZD7	-2	-0.138784	-0.275545	-0.00202282	0.0467063	2397	0.0598055	0.806804	3.95594	0.0467063
GIMAP7	2	0.328593	0.00473225	0.652453	0.046745	2399	0.0209744	0.884849	3.95454	0.046745
CD151	3	0.210166	0.0030078	0.417324	0.0467651	2400	3.68773	0.158205	3.95382	0.0467651
LINC00315	2	0.119825	0.00171274	0.237937	0.0467691	2401	1.1761	0.278151	3.95368	0.0467691
ARPC1A	-3	-0.156815	-0.311402	-0.00222925	0.0467865	2402	0.561717	0.755135	3.95305	0.0467865
PSG6	-2	-0.192329	-0.381947	-0.00271025	0.0468141	2403	0.231625	0.630321	3.95206	0.0468141
NSF	-3	-0.133596	-0.265324	-0.00186752	0.0468393	2404	0.320175	0.852069	3.95115	0.0468393
VRK1	-3	-0.231683	-0.460192	-0.00317412	0.0469015	2405	0.607204	0.738155	3.94892	0.0469015
RAB6B	3	0.247659	0.00339057	0.491928	0.0469036	2406	1.57883	0.45411	3.94884	0.0469036
CASR	-2	-0.159197	-0.316237	-0.00215791	0.0469339	2407	0.923163	0.336646	3.94776	0.0469339
RAB1A	-3	-0.12979	-0.257826	-0.00175453	0.0469421	2408	0.00953124	0.995246	3.94746	0.0469421
ASAH1	3	0.190903	0.0025755	0.37923	0.0469481	2409	3.66807	0.159768	3.94725	0.0469481
UBAP1	-3	-0.105186	-0.208956	-0.00141687	0.0469528	2410	0.740991	0.690392	3.94708	0.0469528
UTP11	-3	-0.151964	-0.301897	-0.00203107	0.0469762	2411	0.527655	0.768106	3.94624	0.0469762
RXRB	3	0.134979	0.00179093	0.268167	0.0469979	2413	0.564143	0.75422	3.94546	0.0469979
SLC9A5	-3	-0.120108	-0.23865	-0.00156585	0.0470496	2414	1.08174	0.582241	3.94361	0.0470496
ANAPC1P2	2	0.260757	0.00334564	0.518168	0.0470957	2416	0.137199	0.711082	3.94196	0.0470957
DEXI	3	0.118761	0.00151686	0.236006	0.0471088	2417	0.818146	0.664266	3.9415	0.0471088
HOXC6	3	0.250111	0.00298785	0.497235	0.0472936	2419	2.9319	0.230859	3.93491	0.0472936
A1BG	2	0.182118	0.00215059	0.362085	0.0473244	2421	0.0638102	0.800572	3.93382	0.0473244
PGAM5	-2	-0.173389	-0.344768	-0.00200978	0.0473732	2423	0.240965	0.62351	3.93209	0.0473732
TEX30	-3	-0.186747	-0.371398	-0.00209688	0.0474545	2424	1.74964	0.416937	3.9292	0.0474545
RRBP1	3	0.203149	0.00222149	0.404077	0.0475203	2426	0.601299	0.740337	3.92687	0.0475203
IGLL1	-3	-0.143564	-0.285586	-0.00154206	0.0475638	2429	0.188739	0.909946	3.92533	0.0475638
ENDOU	-3	-0.352429	-0.701106	-0.00375121	0.0475857	2430	1.30558	0.520592	3.92456	0.0475857
MSX2	-3	-0.173371	-0.344988	-0.00175309	0.0477052	2431	1.86763	0.393051	3.92034	0.0477052
PTBP3	-3	-0.122464	-0.243716	-0.00121281	0.047752	2433	1.22135	0.542983	3.91869	0.047752
COPS2	-3	-0.15702	-0.312637	-0.00140213	0.0479712	2434	0.00497647	0.997515	3.91099	0.0479712
TRIM22	-3	-0.311519	-0.620305	-0.00273332	0.0480062	2435	0.582679	0.747262	3.90977	0.0480062
GTF2B	-3	-0.130479	-0.25984	-0.00111726	0.0480539	2436	0.368233	0.831839	3.9081	0.0480539
NEPRO	2	0.133688	0.001143	0.266233	0.0480568	2437	0.547942	0.45916	3.908	0.0480568
TEDC2	-3	-0.209083	-0.416479	-0.00168617	0.0481662	2440	5.95342	0.0509602	3.90418	0.0481662
H3C8	-2	-0.148485	-0.295797	-0.00117189	0.0482051	2442	0.70271	0.401875	3.90282	0.0482051
XRCC5	-3	-0.129024	-0.257041	-0.00100772	0.0482236	2443	1.34484	0.510472	3.90218	0.0482236
SEMA4B	-2	-0.211153	-0.420702	-0.00160457	0.0482713	2446	0.377487	0.538951	3.90051	0.0482713
BPIFC	-2	-0.363219	-0.723702	-0.00273592	0.0482864	2447	0.122663	0.726165	3.89999	0.0482864
FLNB	3	0.160142	0.00116145	0.319123	0.0483496	2449	0.156865	0.924564	3.89779	0.0483496
SDF2	-3	-0.10592	-0.211152	-0.000688763	0.0485192	2452	0.123331	0.940198	3.89191	0.0485192
[truncated: 5,782 more rows]

## Sheet: RA
Symbol	Perturbation	logFC	logFC_CI.L	logFC_CI.U	P	Perturbation_ranking	het_Test statistic	Het_P	het_QM	het_QMp
C1QTNF6	-2	-1.14956	-1.60263	-0.696491	6.59e-07	2	0.910717	0.339924	24.7303	6.59e-07
FMO1	-2	-1.93396	-2.76013	-1.1078	4.47e-06	3	1.24918	0.26371	21.0506	4.47e-06
AK1	2	1.20635	0.704337	1.70836	2.48e-06	4	0.221893	0.637601	22.1827	2.48e-06
NAV1	2	0.68339	0.423541	0.943239	2.54e-07	5	0.157914	0.691084	26.5701	2.54e-07
IL2RA	-2	-1.16699	-1.65905	-0.674929	3.35e-06	7	0.000194298	0.988879	21.6071	3.35e-06
IL12RB2	-2	-0.502773	-0.686279	-0.319267	7.88e-08	9	0.0876406	0.767198	28.8364	7.88e-08
PLAC9	2	0.886543	0.518132	1.25495	2.4e-06	10	0.899936	0.342799	22.245	2.4e-06
SIGLEC7	-2	-0.565483	-0.797245	-0.333721	1.73e-06	11	0.00808554	0.928351	22.8692	1.73e-06
SOX8	2	1.32476	0.717538	1.93198	1.9e-05	13	0.692189	0.405421	18.2843	1.9e-05
TTLL4	-2	-0.527642	-0.753618	-0.301667	4.73e-06	15	0.0969661	0.755501	20.9436	4.73e-06
SOCS3	-2	-0.720209	-1.0425	-0.397915	1.19e-05	16	0.617594	0.431943	19.1827	1.19e-05
SAPCD2	-2	-0.518196	-0.751829	-0.284564	1.38e-05	18	0.918473	0.337876	18.8981	1.38e-05
GPSM2	2	0.908652	0.48298	1.33432	2.87e-05	19	0.101273	0.750308	17.5041	2.87e-05
STPG1	2	0.461891	0.254108	0.669673	1.32e-05	20	0.459356	0.497925	18.9827	1.32e-05
NEURL2	-2	-1.46878	-2.17139	-0.766175	4.18e-05	21	0.00236536	0.96121	16.7874	4.18e-05
SLC7A5	-2	-1.07948	-1.59621	-0.562745	4.23e-05	22	0.0617253	0.80379	16.7645	4.23e-05
LILRA3	-2	-1.60081	-2.37496	-0.82665	5.06e-05	23	0.149179	0.699321	16.4254	5.06e-05
OR2H2	2	0.198944	0.11165	0.286238	7.94e-06	24	0.00192616	0.964994	19.9522	7.94e-06
SLC22A11	-2	-0.144738	-0.206729	-0.0827468	4.74e-06	25	0.987547	0.320343	20.9413	4.74e-06
FAM124A	-2	-0.366997	-0.544017	-0.189977	4.84e-05	26	0.224094	0.635938	16.5112	4.84e-05
EGF	2	0.335137	0.172614	0.49766	5.31e-05	27	0.199578	0.655061	16.3347	5.31e-05
ZDHHC4	-2	-0.173454	-0.257583	-0.0893248	5.32e-05	29	0.0222777	0.881351	16.3295	5.32e-05
H2AX	-2	-0.782328	-1.16945	-0.395209	7.47e-05	30	0.172152	0.678206	15.6886	7.47e-05
NPHS2	-2	-0.197052	-0.295261	-0.0988428	8.4e-05	31	0.0731658	0.786782	15.4652	8.4e-05
RGS2	-2	-1.11159	-1.66563	-0.557553	8.41e-05	32	0.907844	0.340687	15.4635	8.41e-05
VCAM1	2	1.02693	0.511412	1.54245	9.45e-05	33	0.216486	0.64173	15.2437	9.45e-05
PTGES2	-2	-0.354924	-0.533272	-0.176576	9.6e-05	34	0.904364	0.341614	15.2136	9.6e-05
TTLL12	-2	-0.515282	-0.774456	-0.256108	9.75e-05	35	0.452825	0.500996	15.1846	9.75e-05
HDAC3	-2	-0.242129	-0.364837	-0.119422	0.000109978	36	0.450458	0.502118	14.9572	0.000109978
CASP5	-2	-0.468885	-0.70669	-0.231079	0.000111322	37	0.0518135	0.819937	14.9343	0.000111322
MORC4	2	0.86086	0.419801	1.30192	0.00013053	39	0.253099	0.614901	14.6341	0.00013053
VPS13A	2	0.655145	0.315415	0.994875	0.000157046	40	0.290453	0.58993	14.2858	0.000157046
ATP8B2	2	0.34866	0.165505	0.531816	0.000190692	43	0.0610895	0.804782	13.9206	0.000190692
DOP1A	2	0.511401	0.241321	0.781481	0.000206257	44	0.446585	0.503961	13.7732	0.000206257
PINX1	-2	-0.199873	-0.305587	-0.094158	0.000210837	45	0.0411912	0.839169	13.732	0.000210837
ADA	-2	-0.720178	-1.10112	-0.339232	0.000211136	46	0.0293179	0.864047	13.7293	0.000211136
ASGR2	-2	-0.338864	-0.518148	-0.15958	0.000211797	47	0.689803	0.406232	13.7234	0.000211797
CKAP2L	-2	-0.609929	-0.933323	-0.286536	0.00021855	49	0.168691	0.681278	13.6645	0.00021855
ADGRE2	-2	-1.78849	-2.74672	-0.830267	0.000253992	50	0.751845	0.385893	13.3824	0.000253992
MTFP1	-2	-0.672522	-1.03652	-0.308523	0.000293225	52	0.988898	0.320012	13.1132	0.000293225
PTGS2	-2	-0.721371	-1.11345	-0.32929	0.000310896	54	0.161468	0.687809	13.0036	0.000310896
CTC1	-2	-0.422151	-0.652657	-0.191645	0.000331316	55	9.09e-05	0.992391	12.8845	0.000331316
ARMC6	-2	-0.289959	-0.448463	-0.131455	0.000336484	56	0.896398	0.343749	12.8555	0.000336484
GNS	-2	-0.383179	-0.592809	-0.173549	0.000340217	57	1.14904	0.28375	12.8349	0.000340217
E2F8	-2	-0.52809	-0.817178	-0.239003	0.000343116	58	0.64135	0.423222	12.819	0.000343116
TSPAN3	2	0.575392	0.260391	0.890392	0.000343407	59	2.01e-06	0.998868	12.8174	0.000343407
ACOX3	-2	-0.431457	-0.669141	-0.193772	0.000373939	61	0.280943	0.596084	12.6581	0.000373939
CYP27A1	-2	-0.452619	-0.702939	-0.2023	0.000394198	63	0.00840533	0.926952	12.5595	0.000394198
FGF6	-2	-0.444823	-0.691142	-0.198504	0.000400951	65	0.0533423	0.817346	12.5278	0.000400951
CYP26B1	2	1.21853	0.542076	1.89498	0.000414646	67	0.00270826	0.958496	12.465	0.000414646
LGALS3	2	0.587939	0.26103	0.914847	0.000423548	68	0.356622	0.550388	12.4253	0.000423548
MN1	2	1.62355	0.720731	2.52637	0.000424082	69	0.658498	0.417091	12.423	0.000424082
CLEC5A	-2	-1.57214	-2.45454	-0.689735	0.000479451	71	1.02767	0.310708	12.1939	0.000479451
RUNX2	-2	-0.982921	-1.5392	-0.426647	0.000533782	73	1.38666	0.23897	11.9938	0.000533782
EDEM1	-2	-0.495771	-0.776742	-0.2148	0.000543508	75	0.640404	0.423565	11.9601	0.000543508
GSN	2	0.90589	0.39228	1.4195	0.000546371	76	0.280504	0.596371	11.9504	0.000546371
TNNC2	2	0.602288	0.260732	0.943844	0.000547991	77	0.447109	0.503711	11.9448	0.000547991
GOT1	-2	-0.222956	-0.349671	-0.0962407	0.000563574	78	0.217246	0.641147	11.8926	0.000563574
AQP9	-2	-1.78798	-2.80759	-0.76836	0.000588308	82	0.01004	0.920186	11.8126	0.000588308
MELK	-2	-1.29313	-2.03132	-0.554933	0.000596156	83	0.23512	0.627753	11.7879	0.000596156
TRIP13	-2	-0.900382	-1.41452	-0.386248	0.000598248	84	0.000651648	0.979634	11.7814	0.000598248
SH3PXD2B	-2	-0.578678	-0.909322	-0.248034	0.000603042	85	0.752165	0.385792	11.7666	0.000603042
PAFAH1B3	-2	-0.537329	-0.844532	-0.230126	0.000607648	87	0.108613	0.741728	11.7524	0.000607648
KIF11	-2	-1.12855	-1.77399	-0.483115	0.000610257	88	1.00497	0.316112	11.7444	0.000610257
CD55	2	1.13641	0.484991	1.78782	0.000628074	91	0.512614	0.474009	11.6909	0.000628074
GLIDR	2	0.80131	0.339786	1.26283	0.000666642	93	0.457991	0.498565	11.58	0.000666642
TPPP3	2	0.805882	0.341538	1.27023	0.000669988	94	0.568161	0.450991	11.5707	0.000669988
BMPR1A	2	0.735516	0.310933	1.1601	0.000685539	96	0.168356	0.681577	11.528	0.000685539
ADGRG2	2	2.16029	0.912133	3.40844	0.000693137	98	0.813114	0.367201	11.5076	0.000693137
C1orf112	-2	-0.625083	-0.986589	-0.263576	0.000701522	99	0.167645	0.682213	11.4852	0.000701522
MXRA7	2	0.495321	0.208304	0.782338	0.000718509	100	0.599838	0.43864	11.4407	0.000718509
DEFB106A	-2	-0.164721	-0.260179	-0.0692631	0.000719372	101	0.411766	0.521074	11.4385	0.000719372
DLGAP5	-2	-1.45373	-2.2992	-0.608258	0.000751613	102	0.208537	0.647917	11.3571	0.000751613
FOXQ1	-2	-0.163385	-0.25884	-0.0679302	0.000794314	104	0.813634	0.367048	11.2545	0.000794314
IL1B	-2	-0.908198	-1.44039	-0.376009	0.000823592	105	0.436361	0.508884	11.1873	0.000823592
PITPNC1	-2	-0.559481	-0.88737	-0.231592	0.000824884	106	0.971248	0.324369	11.1844	0.000824884
IL18RAP	-2	-0.851982	-1.35138	-0.352589	0.000826487	107	0.436048	0.509036	11.1808	0.000826487
ARHGEF18	-2	-0.355665	-0.564424	-0.146907	0.000840139	108	0.243094	0.621981	11.1504	0.000840139
ABCB9	-2	-0.115704	-0.183815	-0.0475928	0.000870029	109	0.599849	0.438636	11.0856	0.000870029
FCHSD2	-2	-0.483437	-0.768484	-0.198391	0.000887088	111	0.192624	0.660742	11.0495	0.000887088
RAB20	-2	-0.847984	-1.3483	-0.347665	0.000894015	112	0.109271	0.740976	11.0351	0.000894015
PDLIM5	2	0.569157	0.233032	0.905282	0.000904085	113	0.0878073	0.766983	11.0144	0.000904085
PLIN2	-2	-0.684153	-1.08869	-0.279618	0.000917395	114	0.886227	0.346502	10.9873	0.000917395
ZNF8	-2	-0.214801	-0.341886	-0.0877161	0.000923784	115	0.741031	0.389331	10.9744	0.000923784
DTL	-2	-1.06572	-1.6972	-0.434229	0.000940692	116	0.0497651	0.823473	10.9408	0.000940692
PIM1	-2	-0.786754	-1.25375	-0.319759	0.000960034	117	0.035738	0.850058	10.9031	0.000960034
FASTKD1	-2	-0.381799	-0.6093	-0.154298	0.00100446	118	0.134082	0.714236	10.8193	0.00100446
SBSPON	2	0.664458	0.268257	1.06066	0.00101259	119	0.804128	0.369862	10.8044	0.00101259
DNAH14	-2	-0.160654	-0.256934	-0.0643737	0.00107391	120	0.2882	0.591376	10.6956	0.00107391
RERG	2	1.15834	0.461905	1.85478	0.00111457	121	0.067879	0.79445	10.6269	0.00111457
ADAMTS5	2	0.674489	0.268841	1.08014	0.00111839	122	0.33089	0.565135	10.6205	0.00111839
NETO2	-2	-0.989538	-1.58579	-0.393281	0.00114304	123	0.45058	0.50206	10.5802	0.00114304
MET	2	1.05376	0.415417	1.6921	0.00121446	125	0.240719	0.623688	10.4682	0.00121446
ZNF585B	2	0.392969	0.154827	0.63111	0.0012197	126	0.00620532	0.937213	10.4603	0.0012197
JAML	-2	-1.05867	-1.70669	-0.410642	0.00136497	128	1.09186	0.296059	10.2525	0.00136497
TMOD1	2	1.23324	0.474865	1.99161	0.00143646	129	0.291862	0.58903	10.1584	0.00143646
KIF15	-2	-0.722289	-1.16665	-0.277923	0.00144356	130	0.0797997	0.777569	10.1493	0.00144356
COX7A1	2	0.696311	0.267458	1.12516	0.00146105	131	0.299215	0.584375	10.1271	0.00146105
MRTFA	-2	-0.368329	-0.595723	-0.140935	0.00149984	132	0.0731633	0.786785	10.0788	0.00149984
ARHGDIA	-2	-0.313303	-0.506757	-0.119849	0.0015025	133	1.07637	0.29951	10.0755	0.0015025
TDO2	-2	-1.10741	-1.79133	-0.423483	0.00150577	134	0.667271	0.414005	10.0715	0.00150577
FEM1B	-2	-0.370903	-0.601024	-0.140781	0.00158307	135	0.0164657	0.897897	9.97934	0.00158307
HDHD5	-2	-0.374234	-0.606707	-0.141761	0.00160422	136	0.0413375	0.838888	9.9549	0.00160422
VSTM2L	2	0.450957	0.170737	0.731177	0.00160957	137	0.278283	0.597829	9.94877	0.00160957
ARHGAP28	2	0.483215	0.182717	0.783714	0.00162316	138	0.0100899	0.919988	9.93329	0.00162316
CHMP7	-2	-0.28025	-0.454663	-0.105836	0.00163664	139	0.418019	0.517927	9.91807	0.00163664
TBC1D22A	-2	-0.335627	-0.544553	-0.126701	0.00164073	140	0.0550615	0.814479	9.91348	0.00164073
CCL23	-2	-0.828947	-1.34538	-0.312513	0.00165516	141	0.313519	0.575529	9.89736	0.00165516
CCT2	-2	-0.360174	-0.58515	-0.135199	0.00170222	142	0.119035	0.730083	9.84578	0.00170222
SV2B	2	2.04121	0.76557	3.31684	0.00171133	143	0.97802	0.322688	9.83596	0.00171133
SLC25A16	-2	-0.32856	-0.53396	-0.12316	0.00171751	144	1.00215	0.316791	9.82932	0.00171751
VASN	2	0.889089	0.333248	1.44493	0.00171833	145	0.0094303	0.922639	9.82845	0.00171833
PIGC	2	0.236373	0.0882936	0.384453	0.00175636	147	0.0272265	0.86894	9.78819	0.00175636
SPC25	-2	-0.449258	-0.731912	-0.166603	0.00183811	149	0.00617227	0.93738	9.70456	0.00183811
MMP12	-2	-0.635399	-1.03534	-0.235455	0.00184674	150	0.374973	0.540306	9.69596	0.00184674
UBASH3B	-2	-0.663535	-1.08158	-0.24549	0.00186507	151	0.52854	0.467221	9.6778	0.00186507
CDCP1	-2	-0.711052	-1.15941	-0.262693	0.00188163	152	0.170343	0.679807	9.66157	0.00188163
SLC1A1	2	0.741089	0.273641	1.20854	0.00188797	153	0.00563932	0.940139	9.65539	0.00188797
CHFR	-2	-0.42532	-0.693745	-0.156894	0.0018992	154	0.0301678	0.86211	9.6445	0.0018992
OLFML2B	-2	-0.849537	-1.38591	-0.313167	0.0019072	155	0.159338	0.689767	9.63678	0.0019072
PGAM5	-2	-0.276778	-0.451573	-0.101983	0.00191252	156	0.719969	0.396154	9.63166	0.00191252
TIMELESS	-2	-0.531892	-0.869471	-0.194312	0.00201425	157	0.0125267	0.910885	9.53651	0.00201425
SLAMF9	-2	-0.867698	-1.41935	-0.316048	0.00205024	158	0.646823	0.421251	9.50401	0.00205024
PUS1	-2	-0.373674	-0.611339	-0.136008	0.00205899	159	0.0461052	0.829985	9.49619	0.00205899
SCARA3	2	1.30862	0.47544	2.1418	0.00208128	160	0.0153933	0.90126	9.47644	0.00208128
CDK2	-2	-0.408978	-0.669446	-0.14851	0.00208769	161	0.765632	0.381572	9.47079	0.00208769
CAPS	2	0.616448	0.223811	1.00909	0.0020897	162	0.155488	0.693345	9.46903	0.0020897
HAMP	-2	-1.13732	-1.86347	-0.411163	0.0021425	163	0.429974	0.512002	9.42326	0.0021425
MMP13	-2	-1.99389	-3.26786	-0.71993	0.00215815	165	0.297423	0.585503	9.40992	0.00215815
FPR2	-2	-0.342225	-0.560905	-0.123545	0.0021603	166	0.00198183	0.964492	9.40809	0.0021603
TRIB1	-2	-0.584933	-0.958964	-0.210903	0.00217583	167	0.0755935	0.78336	9.39495	0.00217583
CIDEB	-2	-0.359816	-0.589972	-0.129661	0.002183	168	0.00304906	0.955965	9.38893	0.002183
ELL	-2	-0.343335	-0.563092	-0.123579	0.00219763	169	0.0116634	0.913998	9.37668	0.00219763
SLC25A2	-2	-0.130434	-0.213936	-0.0469327	0.00220175	170	0.448824	0.502894	9.37325	0.00220175
PTAFR	-2	-0.644413	-1.0584	-0.230427	0.00228162	173	0.378417	0.538452	9.30795	0.00228162
BCKDK	-2	-0.423943	-0.697155	-0.150731	0.0023558	175	0.893954	0.344408	9.24934	0.0023558
CRACD	-2	-0.135373	-0.222709	-0.0480366	0.00238167	176	0.0617991	0.803675	9.22934	0.00238167
KCTD9	2	0.366654	0.13005	0.603257	0.00238732	177	0.250257	0.616894	9.225	0.00238732
ERO1A	-2	-0.623145	-1.02577	-0.220523	0.00241758	178	0.520143	0.470781	9.20195	0.00241758
SLC26A6	-2	-0.535267	-0.881332	-0.189203	0.00243318	179	0.154505	0.694267	9.19018	0.00243318
CHST6	-2	-0.504172	-0.830278	-0.178065	0.00244417	180	0.861065	0.353441	9.18193	0.00244417
SPRYD3	2	0.408307	0.144028	0.672587	0.0024609	181	0.322213	0.570281	9.16944	0.0024609
ANAPC1	-2	-0.131799	-0.217383	-0.0462156	0.00254152	183	0.864367	0.35252	9.11046	0.00254152
SLC2A12	2	1.941	0.679515	3.20248	0.00256367	184	0.763516	0.38223	9.09459	0.00256367
SLC37A1	-2	-0.398043	-0.65678	-0.139307	0.00256779	185	0.0447494	0.832466	9.09165	0.00256779
SEC14L1	-2	-0.333067	-0.54964	-0.116494	0.00257636	186	0.440028	0.507109	9.08555	0.00257636
NFIL3	-2	-0.480906	-0.794359	-0.167454	0.0026382	187	0.389935	0.532334	9.04218	0.0026382
CEMIP2	-2	-0.744695	-1.23094	-0.258451	0.00268448	188	0.00439095	0.947167	9.0104	0.00268448
GINS3	-2	-0.339766	-0.561739	-0.117793	0.00269943	189	0.116542	0.732816	9.00025	0.00269943
PLXND1	-2	-0.42729	-0.706648	-0.147932	0.00271893	190	0.983768	0.32127	8.98709	0.00271893
ANXA7	2	0.414055	0.143236	0.684874	0.00273019	191	0.0615559	0.804053	8.97954	0.00273019
ATP2B4	2	0.403159	0.138799	0.66752	0.00279875	194	0.597674	0.439467	8.93423	0.00279875
IL6	-2	-1.32569	-2.1954	-0.455975	0.00281232	195	0.248842	0.617892	8.9254	0.00281232
FANCI	-2	-0.626335	-1.03766	-0.215013	0.00284031	196	0.826414	0.363311	8.90731	0.00284031
TTLL2	-2	-0.194226	-0.321831	-0.0666202	0.00285232	197	0.108485	0.741876	8.89961	0.00285232
H2BC8	-2	-0.596985	-0.989639	-0.20433	0.00288349	201	1.27269	0.259263	8.87976	0.00288349
EVA1A	-2	-0.957324	-1.58742	-0.327223	0.00290316	202	0.65148	0.419584	8.86735	0.00290316
TIAM1	2	0.593659	0.202851	0.984466	0.00290806	203	0.0721068	0.788294	8.86427	0.00290806
NTN4	2	1.6957	0.575926	2.81548	0.00299726	204	0.116132	0.733269	8.80914	0.00299726
SEMA3C	2	1.02247	0.346563	1.69839	0.00302776	206	0.139949	0.708332	8.79067	0.00302776
PLEKHA1	2	0.854171	0.288621	1.41972	0.00307433	207	0.746852	0.387475	8.76282	0.00307433
ZFP3	2	0.34752	0.117284	0.577757	0.00309262	208	0.710988	0.399116	8.752	0.00309262
THEMIS2	-2	-0.671056	-1.11696	-0.225154	0.00318156	210	0.289164	0.590756	8.70031	0.00318156
TLNRD1	-2	-0.434477	-0.72322	-0.145734	0.003186	211	0.00686822	0.933951	8.69777	0.003186
CRYAB	2	1.2244	0.410589	2.03821	0.0031899	212	0.000476683	0.982581	8.69554	0.0031899
POLD1	-2	-0.467071	-0.777655	-0.156486	0.00320372	213	0.418409	0.517732	8.68766	0.00320372
CBR3	2	0.657834	0.220277	1.09539	0.0032123	214	1.68252	0.194591	8.68278	0.0032123
BUB1B	-2	-1.27248	-2.11954	-0.425423	0.00323658	215	1.24309	0.264876	8.66906	0.00323658
TTK	-2	-0.983118	-1.63783	-0.328412	0.00324929	216	0.253447	0.614659	8.66192	0.00324929
PTPN22	2	0.671872	0.224186	1.11956	0.00326684	217	0.129718	0.718724	8.6521	0.00326684
URB2	-2	-0.212059	-0.353721	-0.070398	0.00334668	219	0.393293	0.530573	8.60812	0.00334668
PCSK5	-2	-0.744494	-1.24349	-0.245494	0.00345331	220	0.000903984	0.976014	8.55101	0.00345331
CDO1	2	1.16499	0.383865	1.94611	0.00346517	221	0.00760651	0.9305	8.54477	0.00346517
ITPR3	2	0.553523	0.182013	0.925033	0.00349801	223	0.189296	0.663504	8.5276	0.00349801
MAD2L1	-2	-0.83095	-1.38877	-0.273134	0.00350413	224	0.0733214	0.786561	8.52442	0.00350413
MORC2	-2	-0.366794	-0.613188	-0.1204	0.00352631	225	0.268063	0.604634	8.51293	0.00352631
ENPP1	2	1.2567	0.412481	2.10092	0.00352745	226	0.491223	0.483382	8.51235	0.00352745
LARP6	2	0.610573	0.1997	1.02145	0.00358456	228	0.260573	0.609727	8.48312	0.00358456
FAM222A	-2	-0.267006	-0.446914	-0.0870986	0.00362773	230	0.604645	0.436811	8.46135	0.00362773
CDCA7	-2	-0.733205	-1.22789	-0.238522	0.00367249	231	0.610589	0.434566	8.43905	0.00367249
PRPF4	-2	-0.289532	-0.485017	-0.0940474	0.00369726	232	0.678363	0.410151	8.42682	0.00369726
S100P	-2	-1.05554	-1.76839	-0.342697	0.00370547	233	0.0952634	0.75759	8.42279	0.00370547
SCN8A	2	0.165312	0.0536486	0.276976	0.00371233	234	0.0019316	0.964944	8.41943	0.00371233
CXXC5	2	0.668909	0.217043	1.12077	0.00371518	235	1.92493	0.165314	8.41803	0.00371518
FHL1	2	0.885747	0.287274	1.48422	0.00372248	236	0.411189	0.521367	8.41446	0.00372248
CST1	-2	-0.534618	-0.895994	-0.173241	0.00373691	237	0.915326	0.338705	8.40743	0.00373691
MEDAG	2	0.968613	0.313701	1.62352	0.00374618	238	0.294487	0.587359	8.40292	0.00374618
TBX6	-2	-0.11952	-0.200358	-0.038683	0.00375717	239	0.0973241	0.755065	8.3976	0.00375717
CEP55	-2	-1.13993	-1.91489	-0.36496	0.00393926	240	0.00818134	0.927929	8.31161	0.00393926
TUFT1	2	0.586146	0.18716	0.985132	0.0039848	241	0.0571535	0.811053	8.29073	0.0039848
PREPL	2	0.565699	0.180295	0.951102	0.00401664	242	0.310941	0.577103	8.27628	0.00401664
TMEM121B	-2	-0.521211	-0.876333	-0.166089	0.00401942	243	0.474277	0.491026	8.27502	0.00401942
FZD7	2	1.16784	0.371664	1.96402	0.00404158	244	0.423726	0.515084	8.26504	0.00404158
LRP11	2	0.708365	0.225408	1.19132	0.0040438	245	0.0708038	0.79017	8.26404	0.0040438
PEG10	-2	-0.300027	-0.50461	-0.0954434	0.00404876	246	0.0225351	0.880672	8.26182	0.00404876
UHRF1	-2	-1.073	-1.80468	-0.341319	0.00404973	247	0.075551	0.78342	8.26138	0.00404973
SYNC	2	0.808402	0.255795	1.36101	0.00414111	248	0.583716	0.444859	8.22088	0.00414111
KIF2C	-2	-0.737495	-1.24204	-0.232949	0.00417164	249	0.0962858	0.756333	8.20755	0.00417164
TIMP3	2	1.01668	0.320669	1.7127	0.00419699	250	0.571184	0.449789	8.19656	0.00419699
CDC20	-2	-1.17801	-1.98524	-0.370774	0.00423369	251	0.101121	0.750489	8.18076	0.00423369
NPIPA1	2	0.569659	0.178618	0.9607	0.00430056	254	0.696836	0.403849	8.15234	0.00430056
PCLAF	-2	-1.25511	-2.11687	-0.393345	0.00430946	255	0.376694	0.539378	8.14859	0.00430946
CHAF1A	-2	-0.35179	-0.593588	-0.109991	0.00435103	256	0.00268118	0.958704	8.13118	0.00435103
ZNF608	2	0.443617	0.138534	0.748699	0.00437251	257	0.0135831	0.907219	8.12226	0.00437251
RFXANK	-2	-0.281735	-0.475821	-0.0876492	0.00443996	258	0.0246114	0.875339	8.09451	0.00443996
HMGB3	-2	-0.510997	-0.863576	-0.158418	0.00450286	259	0.266315	0.605814	8.06901	0.00450286
PASK	-2	-0.564053	-0.953545	-0.174561	0.00453441	260	0.0704117	0.790738	8.05636	0.00453441
SEMA5A	2	1.29494	0.400006	2.18988	0.00456826	261	1.62536	0.202345	8.04289	0.00456826
LIMCH1	2	0.756616	0.233221	1.28001	0.0046069	262	0.454442	0.500233	8.02763	0.0046069
ANKMY2	2	0.367434	0.112939	0.621929	0.00465844	265	0.60949	0.43498	8.00748	0.00465844
DCPS	-2	-0.377448	-0.639078	-0.115818	0.00468991	266	1.16892	0.279624	7.99529	0.00468991
C17orf58	2	0.813546	0.249374	1.37772	0.00470886	267	1.07373	0.300104	7.98799	0.00470886
DNASE1	-2	-0.277564	-0.470154	-0.0849725	0.00473228	268	0.830619	0.362094	7.97901	0.00473228
DNM2	-2	-0.395126	-0.669404	-0.120848	0.00474983	269	1.17721	0.277925	7.97231	0.00474983
SLC18B1	-2	-0.663901	-1.1249	-0.202903	0.00476325	270	0.0167975	0.896879	7.9672	0.00476325
TCF7L2	2	0.726955	0.222113	1.2318	0.00476831	271	0.0137722	0.906579	7.96528	0.00476831
HAPLN1	-2	-0.592479	-1.00397	-0.180992	0.00477176	272	0.731778	0.392307	7.96397	0.00477176
SSH2	-2	-0.55648	-0.943033	-0.169927	0.00477913	273	0.0668417	0.795992	7.96118	0.00477913
COL1A1	-2	-0.748891	-1.26993	-0.227847	0.00484689	274	0.0083933	0.927004	7.9357	0.00484689
PLAAT3	2	0.87318	0.26565	1.48071	0.00484772	275	0.667311	0.413991	7.93539	0.00484772
ARMCX2	2	0.525153	0.15976	0.890547	0.00484877	276	0.133352	0.714982	7.935	0.00484877
C2orf88	-2	-0.431417	-0.731648	-0.131186	0.00485699	277	0.0372486	0.84696	7.93193	0.00485699
FAM90A1	-2	-0.262325	-0.444997	-0.0796536	0.00488377	280	0.183394	0.668472	7.92198	0.00488377
UQCRFS1	-2	-0.164972	-0.279941	-0.0500036	0.00491709	281	0.0313359	0.859493	7.90968	0.00491709
PNPLA4	2	0.511735	0.155085	0.868385	0.00491989	282	1.0306	0.310017	7.90865	0.00491989
TRIM38	2	0.442853	0.134022	0.751684	0.00494613	285	1.27964	0.257966	7.89903	0.00494613
CD47	2	0.429464	0.129766	0.729161	0.00497564	286	0.203634	0.651803	7.88827	0.00497564
PPP1R26	-2	-0.384815	-0.65351	-0.11612	0.00500071	287	0.141526	0.706769	7.87918	0.00500071
FCGBP	-2	-0.549365	-0.933312	-0.165419	0.00504114	289	0.0314734	0.859188	7.86462	0.00504114
POLA2	-2	-0.379204	-0.644464	-0.113945	0.00508045	290	0.446507	0.503998	7.85058	0.00508045
MTOR	-2	-0.25728	-0.43757	-0.0769904	0.0051589	291	0.0211339	0.884415	7.82288	0.0051589
PTPRG	2	0.443994	0.132559	0.755429	0.0052028	293	0.0636461	0.800823	7.80756	0.0052028
PCOLCE2	2	1.48834	0.444323	2.53236	0.00520439	294	0.193982	0.659623	7.80701	0.00520439
ZFYVE21	2	0.319537	0.0953819	0.543692	0.00520664	295	0.203324	0.652051	7.80623	0.00520664
CMAHP	2	0.621801	0.185401	1.0582	0.00522803	296	0.0885297	0.766055	7.79882	0.00522803
PLCXD1	-2	-0.569361	-0.969059	-0.169662	0.00523964	297	1.10183	0.293864	7.79481	0.00523964
TGFBI	-2	-0.515958	-0.878234	-0.153682	0.00524801	298	0.0186588	0.891349	7.79193	0.00524801
RNF122	-2	-0.296412	-0.504565	-0.0882602	0.00525416	299	0.0506151	0.821996	7.78981	0.00525416
HBEGF	2	1.89251	0.562463	3.22256	0.00529017	300	0.004396	0.947137	7.77748	0.00529017
GZF1	-2	-0.405899	-0.691368	-0.120429	0.00532311	301	0.0705487	0.79054	7.76626	0.00532311
MCM5	-2	-0.537148	-0.914937	-0.159359	0.00532451	302	0.569726	0.450368	7.76579	0.00532451
KIF4A	-2	-0.535383	-0.91217	-0.158596	0.00535369	303	0.0504821	0.822227	7.75592	0.00535369
CKB	2	0.65611	0.192957	1.11926	0.00549445	304	0.0434935	0.834799	7.70906	0.00549445
ZSCAN29	-2	-0.33443	-0.571383	-0.0974768	0.00567056	306	0.732172	0.39218	7.65212	0.00567056
BASP1	-2	-0.499039	-0.852706	-0.145373	0.00568183	308	0.0231031	0.879189	7.64854	0.00568183
CENPA	-2	-1.05164	-1.79749	-0.305787	0.00571818	309	0.309844	0.577776	7.63704	0.00571818
LOC284912	-2	-0.160035	-0.273559	-0.0465107	0.00572798	311	0.426027	0.513945	7.63395	0.00572798
CPT1C	-2	-0.437883	-0.748924	-0.126841	0.00579385	312	0.736754	0.390703	7.61333	0.00579385
FGD5	2	0.697461	0.200767	1.19416	0.00591975	315	0.587432	0.443414	7.57457	0.00591975
FOXM1	-2	-0.613531	-1.05124	-0.175825	0.00600926	317	0.201391	0.6536	7.54752	0.00600926
ABCA3	2	0.625325	0.178977	1.07167	0.00603502	318	0.694782	0.404543	7.53982	0.00603502
SNRPB	-2	-0.294225	-0.504355	-0.0840947	0.00606314	320	0.0249921	0.874387	7.53144	0.00606314
CWC22	2	0.65196	0.18627	1.11765	0.00607091	321	0.00629607	0.936756	7.52913	0.00607091
CA12	-2	-1.13416	-1.94463	-0.323697	0.00609241	322	0.0764064	0.782228	7.52276	0.00609241
GRPR	-2	-0.0872047	-0.149546	-0.0248635	0.00611306	324	0.0188419	0.890821	7.51667	0.00611306
TMEM42	2	0.259576	0.0738527	0.445299	0.00615624	326	0.335954	0.562174	7.50399	0.00615624
PPRC1	-2	-0.290938	-0.499325	-0.0825518	0.00621156	327	1.96609	0.160864	7.48788	0.00621156
RAD51AP1	-2	-0.630804	-1.08337	-0.178239	0.00629738	328	0.00424342	0.948061	7.46318	0.00629738
UAP1	2	0.991005	0.279898	1.70211	0.00630612	329	0.00670265	0.93475	7.46068	0.00630612
CCL7	-2	-0.970549	-1.66703	-0.274064	0.00631041	330	0.66238	0.415721	7.45945	0.00631041
SDK2	2	0.582752	0.164352	1.00115	0.00633612	331	0.580531	0.446104	7.45214	0.00633612
FRK	2	0.328004	0.0924897	0.563519	0.00633982	332	0.00675703	0.934487	7.45109	0.00633982
KAT7	2	0.2269	0.063947	0.389853	0.00635065	333	0.543134	0.461137	7.44801	0.00635065
ZFHX4	2	0.934112	0.263003	1.60522	0.0063708	334	0.355165	0.551204	7.44231	0.0063708
GSK3B	-2	-0.395105	-0.679068	-0.111141	0.00638977	335	1.02799	0.310631	7.43696	0.00638977
NCOA4	-2	-0.257362	-0.442702	-0.0720221	0.00649678	336	0.00690799	0.933761	7.40708	0.00649678
TK1	-2	-0.600272	-1.03269	-0.167856	0.00651265	337	0.569454	0.450476	7.40269	0.00651265
FRAT2	-2	-0.540841	-0.93051	-0.151171	0.00652177	338	0.179326	0.671953	7.40017	0.00652177
ASAP2	2	0.613014	0.17074	1.05529	0.00659549	339	0.329708	0.565831	7.37995	0.00659549
CAT	2	0.178215	0.0495741	0.306856	0.00662214	340	0.059423	0.80741	7.3727	0.00662214
MXD1	-2	-0.543454	-0.936618	-0.150291	0.00674498	341	0.238367	0.625388	7.33965	0.00674498
GPRC5A	2	0.956782	0.26433	1.64923	0.00676614	342	0.000994386	0.974844	7.33403	0.00676614
DCLRE1C	-2	-0.242549	-0.418131	-0.0669675	0.00677916	343	0.0237819	0.877441	7.33057	0.00677916
CTNS	-2	-0.149858	-0.258357	-0.04136	0.00678721	344	0.236142	0.627007	7.32844	0.00678721
CLMP	2	0.654584	0.180457	1.12871	0.00681104	345	0.0140585	0.905617	7.32214	0.00681104
CD14	-2	-0.863288	-1.48875	-0.237825	0.00682599	346	0.0709249	0.789995	7.3182	0.00682599
RPS6KA1	-2	-0.483732	-0.834647	-0.132818	0.00689668	348	0.331125	0.564998	7.29968	0.00689668
TBC1D14	-2	-0.48622	-0.838953	-0.133487	0.00689895	349	0.164673	0.68489	7.29909	0.00689895
MGP	2	0.854249	0.234425	1.47407	0.006908	350	0.03142	0.859307	7.29674	0.006908
CNBP	2	0.289875	0.0792901	0.50046	0.00697707	352	0.0338652	0.853994	7.27886	0.00697707
KIF20A	-2	-1.14701	-1.9812	-0.312829	0.00703944	353	0.00234919	0.961343	7.26288	0.00703944
DIAPH2	2	0.408216	0.111329	0.705103	0.0070404	354	0.00148743	0.969235	7.26263	0.0070404
ZRANB2	2	0.355851	0.0969847	0.614718	0.00705436	355	0.189106	0.663661	7.25908	0.00705436
TIFA	-2	-0.416166	-0.718934	-0.113397	0.00705918	356	0.0216297	0.883076	7.25785	0.00705918
HBD	-2	-0.705852	-1.21944	-0.192262	0.00706686	357	0.155666	0.693179	7.2559	0.00706686
ALDH5A1	2	0.514893	0.14008	0.889707	0.00709261	358	0.435686	0.509212	7.24936	0.00709261
DCAF7	-2	-0.221219	-0.382311	-0.0601275	0.00711269	360	0.136126	0.712164	7.24429	0.00711269
OIP5	-2	-0.277613	-0.47979	-0.0754361	0.00711817	361	0.00624927	0.936991	7.2429	0.00711817
COL5A1	-2	-0.976352	-1.68755	-0.265151	0.00713065	362	0.671389	0.412568	7.23976	0.00713065
TRIM2	2	0.858708	0.231629	1.48579	0.00727618	366	0.593691	0.440995	7.20349	0.00727618
PUS10	-2	-0.282288	-0.488503	-0.0760728	0.00729659	367	0.344963	0.556979	7.19847	0.00729659
CANT1	-2	-0.321748	-0.556897	-0.0865988	0.00732353	369	0.276609	0.598933	7.19185	0.00732353
PLAU	-2	-0.605154	-1.04752	-0.162788	0.00733552	370	0.420148	0.516863	7.18892	0.00733552
WBP4	2	0.349032	0.0938485	0.604215	0.00734513	371	1.05352	0.304697	7.18657	0.00734513
BRI3BP	-2	-0.417054	-0.722204	-0.111904	0.00739052	372	0.59199	0.441651	7.17552	0.00739052
LIPE	2	0.915606	0.245385	1.58583	0.00741615	373	0.000202937	0.988634	7.16931	0.00741615
CCT4	-2	-0.277975	-0.481683	-0.0742677	0.00748345	376	0.534181	0.464854	7.1531	0.00748345
KAZALD1	2	0.646039	0.172515	1.11956	0.00749471	377	0.850888	0.356301	7.15041	0.00749471
XPC	2	0.298534	0.0796558	0.517413	0.00751206	378	0.00036218	0.984816	7.14626	0.00751206
LMO2	2	0.366093	0.0975537	0.634633	0.00754075	379	0.0600979	0.806341	7.13942	0.00754075
WDCP	-2	-0.217231	-0.376749	-0.0577129	0.00760616	381	0.231483	0.630426	7.12394	0.00760616
ENHO	2	0.578648	0.153402	1.00389	0.0076532	382	0.603624	0.437199	7.11288	0.0076532
LPCAT2	2	0.519777	0.137272	0.902283	0.0077368	383	5.04e-05	0.994336	7.09341	0.0077368
GABARAPL1	2	0.54121	0.142441	0.939979	0.00781252	384	0.0621047	0.8032	7.07595	0.00781252
CD300A	-2	-0.746569	-1.29788	-0.195254	0.00795193	385	0.18841	0.664243	7.04427	0.00795193
CBS	2	0.456955	0.119495	0.794416	0.00795468	386	0.29836	0.584912	7.04365	0.00795468
MCM10	-2	-0.417434	-0.725731	-0.109138	0.00795916	387	0.610236	0.434699	7.04264	0.00795916
CENPF	-2	-0.990768	-1.7231	-0.258437	0.00801047	389	0.130543	0.717869	7.03113	0.00801047
RNF111	-2	-0.206278	-0.35884	-0.0537161	0.00804787	390	0.109901	0.740257	7.02279	0.00804787
DOCK5	-2	-0.556737	-0.969026	-0.144449	0.00812927	391	0.701648	0.40223	7.00477	0.00812927
MAP7D3	2	0.567591	0.147021	0.98816	0.00816615	392	0.0360304	0.849453	6.99667	0.00816615
ITM2B	2	0.424916	0.109992	0.739839	0.00818092	393	0.175743	0.675058	6.99343	0.00818092
GMNN	-2	-0.424724	-0.739555	-0.109893	0.00819094	394	0.438028	0.508076	6.99124	0.00819094
PIP4K2A	-2	-0.381416	-0.664151	-0.0986805	0.00819248	395	0.0696582	0.791835	6.99091	0.00819248
F13A1	-2	-0.848871	-1.47843	-0.219308	0.00822433	396	0.241645	0.623021	6.98396	0.00822433
RNASE3	-2	-0.287567	-0.50101	-0.0741237	0.00827563	397	0.0637384	0.800682	6.97283	0.00827563
PTN	2	0.853507	0.219427	1.48759	0.00833427	399	0.699109	0.403083	6.9602	0.00833427
CD28	-2	-0.583545	-1.0172	-0.149888	0.00835434	400	0.185288	0.666868	6.9559	0.00835434
KNTC1	-2	-0.611101	-1.06544	-0.156762	0.00838359	401	0.0017727	0.966416	6.94964	0.00838359
VEGFA	-2	-0.596561	-1.04019	-0.15293	0.00839861	402	0.209602	0.647079	6.94644	0.00839861
CGNL1	2	1.04912	0.26863	1.8296	0.00842493	403	0.0516374	0.820238	6.94084	0.00842493
CD163	-2	-0.867329	-1.51279	-0.221867	0.00844678	404	0.130434	0.717983	6.93621	0.00844678
CAMK1D	2	0.46638	0.118816	0.813945	0.00853892	405	0.232952	0.629344	6.91681	0.00853892
RERGL	2	1.30113	0.331345	2.27092	0.00854803	406	0.302367	0.582403	6.9149	0.00854803
CSTB	-2	-0.384265	-0.670702	-0.0978278	0.00855464	407	1.16126	0.281203	6.91352	0.00855464
KLF12	2	0.41177	0.104799	0.71874	0.00856132	408	0.0267908	0.869984	6.91212	0.00856132
AURKA	-2	-0.912437	-1.59277	-0.232106	0.00857272	409	0.0366611	0.848157	6.90974	0.00857272
S100A6	2	0.390626	0.0992244	0.682028	0.00860538	410	0.95514	0.328415	6.90295	0.00860538
PFDN1	2	0.285413	0.072439	0.498387	0.00862405	412	0.6348	0.4256	6.89907	0.00862405
LPAR1	2	0.474269	0.120047	0.82849	0.00868518	413	1.40404	0.236049	6.88644	0.00868518
SYT17	2	0.700538	0.177155	1.22392	0.00870639	414	1.04418	0.306852	6.88209	0.00870639
HAS2	2	0.301882	0.076211	0.527553	0.00874514	415	0.00289719	0.957074	6.87415	0.00874514
SLC22A17	2	0.44968	0.11339	0.78597	0.0087717	416	1.45471	0.227774	6.86873	0.0087717
AP3D1	-2	-0.196474	-0.343474	-0.0494751	0.0088027	417	0.034445	0.852763	6.86243	0.0088027
ARL2BP	2	0.269111	0.067697	0.470526	0.00882596	418	0.725148	0.39446	6.85771	0.00882596
IL1R2	-2	-0.470406	-0.823039	-0.117772	0.00893444	420	0.82217	0.364547	6.83589	0.00893444
UBE2I	-2	-0.0882123	-0.154356	-0.0220685	0.00895168	421	0.206264	0.649711	6.83244	0.00895168
CCN3	2	1.2611	0.315477	2.20672	0.00895295	422	0.948642	0.330065	6.83219	0.00895295
CAD	-2	-0.39519	-0.691706	-0.0986746	0.00899612	424	0.148561	0.699915	6.8236	0.00899612
NDFIP1	2	0.521693	0.130181	0.913204	0.00901013	425	0.311006	0.577063	6.82082	0.00901013
FBXW9	-2	-0.286614	-0.501742	-0.071487	0.0090209	427	0.68348	0.408391	6.81868	0.0090209
ARHGAP12	2	0.482585	0.120121	0.845049	0.00906749	428	1.04399	0.306896	6.80948	0.00906749
SOD1	2	0.304538	0.0754068	0.533669	0.00918779	429	1.24561	0.264393	6.78595	0.00918779
H3C8	-2	-0.195363	-0.342373	-0.0483538	0.0091974	430	0.00175005	0.966631	6.78409	0.0091974
CDK14	2	0.444969	0.109969	0.77997	0.00923179	431	0.662272	0.415759	6.77743	0.00923179
GOPC	2	0.326455	0.0804959	0.572415	0.00928421	432	0.873546	0.349975	6.76732	0.00928421
PPP1R3C	2	0.896101	0.220603	1.5716	0.00932113	435	0.285268	0.593269	6.76024	0.00932113
CLIC5	2	2.04147	0.502105	3.58083	0.00934249	436	1.08452	0.297688	6.75615	0.00934249
PIK3R6	-2	-0.230209	-0.403855	-0.0565635	0.00936582	437	0.222404	0.637215	6.7517	0.00936582
HASPIN	-2	-0.235462	-0.413231	-0.0576929	0.0094303	438	0.534672	0.464649	6.73946	0.0094303
TSPAN7	2	1.24413	0.30464	2.18363	0.00944528	439	0.497765	0.480484	6.73663	0.00944528
PTGER4	2	0.318628	0.0778253	0.55943	0.00950299	440	0.0129156	0.909518	6.72577	0.00950299
ZBED4	-2	-0.335962	-0.590002	-0.0819211	0.00954201	441	0.132204	0.716158	6.71846	0.00954201
CEACAM21	-2	-0.253031	-0.444459	-0.0616036	0.00957803	442	0.372811	0.541476	6.71174	0.00957803
CEP250	-2	-0.30605	-0.537636	-0.0744632	0.00959309	444	0.242599	0.622335	6.70894	0.00959309
ARMCX5	2	0.376294	0.0914239	0.661163	0.00962608	445	0.725003	0.394508	6.70282	0.00962608
MANF	-2	-0.440442	-0.77392	-0.106964	0.00963592	446	0.0338844	0.853953	6.70099	0.00963592
INSR	-2	-0.234595	-0.412346	-0.0568448	0.00968824	447	0.039744	0.841982	6.69134	0.00968824
TRMT11	2	0.237868	0.0576172	0.418119	0.00969659	448	0.0966318	0.75591	6.6898	0.00969659
SYNM	2	0.665543	0.160634	1.17045	0.00977994	449	0.00378492	0.950944	6.67455	0.00977994
ROS1	2	0.234894	0.0566834	0.413104	0.00978404	450	1.03966	0.3079	6.6738	0.00978404
PHACTR1	-2	-0.38174	-0.671823	-0.0916561	0.00990171	451	0.175385	0.67537	6.6525	0.00990171
MRPS5	-2	-0.201912	-0.35562	-0.0482049	0.0100345	453	0.143445	0.70488	6.62876	0.0100345
CYBC1	-2	-0.534782	-0.942105	-0.127459	0.0100741	454	0.255377	0.613314	6.62174	0.0100741
NUP50	-2	-0.302695	-0.533258	-0.0721319	0.010078	455	0.948263	0.330162	6.62106	0.010078
PARP1	-2	-0.371577	-0.654885	-0.0882693	0.0101515	458	0.00979964	0.921144	6.60811	0.0101515
FAM229B	2	0.429493	0.101981	0.757005	0.0101622	459	0.421855	0.516013	6.60624	0.0101622
CD1D	-2	-0.346826	-0.611381	-0.082272	0.0101851	460	0.854614	0.35525	6.60223	0.0101851
UQCC2	-2	-0.362336	-0.63878	-0.0858909	0.0102015	461	0.0496156	0.823734	6.59936	0.0102015
TYMS	-2	-1.0647	-1.8771	-0.252303	0.0102092	462	0.129072	0.719396	6.59803	0.0102092
DNAJC9	-2	-0.299686	-0.528455	-0.0709156	0.0102427	463	0.4148	0.519543	6.59219	0.0102427
MEF2A	2	0.307579	0.0727125	0.542446	0.0102656	464	0.67718	0.410559	6.58821	0.0102656
CFHR3	-2	-0.2995	-0.528301	-0.0706991	0.0103	465	0.2627	0.608271	6.58225	0.0103
ZWINT	-2	-0.394163	-0.695674	-0.0926512	0.0104	466	1.11601	0.290779	6.56507	0.0104
PAK3	2	0.418313	0.0982001	0.738425	0.0104306	468	1.00512	0.316075	6.55983	0.0104306
RAVER1	-2	-0.281241	-0.496521	-0.065961	0.0104525	469	1.02758	0.310729	6.55611	0.0104525
TNIP2	-2	-0.398667	-0.703871	-0.0934639	0.010462	470	0.0974652	0.754893	6.55449	0.010462
PBLD	2	0.393197	0.091986	0.694408	0.0105121	471	0.0880706	0.766645	6.54599	0.0105121
MFSD4B	-2	-0.153738	-0.271511	-0.035965	0.0105129	472	0.0460066	0.830164	6.54586	0.0105129
VARS1	-2	-0.111683	-0.197337	-0.0260287	0.0106017	474	0.190672	0.662358	6.53089	0.0106017
HMX1	2	0.397479	0.0926103	0.702348	0.0106083	475	0.0868854	0.768175	6.52978	0.0106083
IGLL1	2	0.0826996	0.0192513	0.146148	0.0106294	476	0.0422192	0.837202	6.52624	0.0106294
GFOD1	-2	-0.317346	-0.56088	-0.0738125	0.0106491	477	0.099313	0.752656	6.52296	0.0106491
THG1L	-2	-0.18139	-0.320607	-0.0421742	0.010658	478	0.182853	0.668933	6.52146	0.010658
SIX1	2	0.430302	0.100038	0.760565	0.0106603	479	1.08773	0.296975	6.52109	0.0106603
AP2A2	-2	-0.420813	-0.743799	-0.0978265	0.0106616	480	0.440178	0.507036	6.52087	0.0106616
SMAD6	2	0.610858	0.141964	1.07975	0.0106686	481	0.143944	0.704391	6.5197	0.0106686
MRC2	2	0.501286	0.116258	0.886314	0.0107178	482	0.082113	0.774454	6.51151	0.0107178
TMEM177	-2	-0.266775	-0.472202	-0.0613481	0.010919	483	0.0363919	0.848708	6.47846	0.010919
SKA3	-2	-0.31965	-0.56581	-0.0734898	0.0109246	484	0.513624	0.473574	6.47754	0.0109246
RNPC3	2	0.377022	0.0864312	0.667612	0.010993	485	0.756464	0.384437	6.46645	0.010993
NFIA	2	0.898312	0.20583	1.59079	0.0110052	486	0.00551136	0.940821	6.46448	0.0110052
MIIP	-2	-0.285036	-0.504828	-0.065245	0.011029	487	0.478953	0.488897	6.46064	0.011029
MCUR1	-2	-0.218736	-0.387577	-0.0498938	0.0111123	489	0.162583	0.68679	6.44726	0.0111123
AP2M1	-2	-0.328354	-0.581881	-0.074828	0.0111346	490	0.305742	0.580305	6.4437	0.0111346
STX1B	-2	-0.141722	-0.251232	-0.0322114	0.0111976	491	0.240825	0.623611	6.43368	0.0111976
TRAIP	-2	-0.233282	-0.413546	-0.0530173	0.0111997	492	0.559441	0.454485	6.43336	0.0111997
PPAT	-2	-0.362825	-0.643475	-0.0821748	0.0112819	493	0.362535	0.547102	6.42037	0.0112819
SZRD1	-2	-0.353542	-0.627142	-0.079943	0.0113205	494	0.508409	0.475828	6.41429	0.0113205
SLA	-2	-0.837472	-1.48561	-0.189334	0.011325	495	0.00375739	0.951122	6.4136	0.011325
HOXA10	2	0.80328	0.181091	1.42547	0.0113926	496	2.10741	0.146587	6.40303	0.0113926
MYO19	-2	-0.158503	-0.281283	-0.0357221	0.0113997	497	0.823717	0.364096	6.40192	0.0113997
FAM167B	-2	-0.322733	-0.572815	-0.0726512	0.0114273	498	0.110249	0.739861	6.39763	0.0114273
MT1X	2	0.87155	0.195814	1.54729	0.011474	499	0.952062	0.329195	6.39039	0.011474
FCN1	-2	-1.78907	-3.17633	-0.401817	0.0114824	500	0.229485	0.631906	6.3891	0.0114824
KLHDC4	-2	-0.214175	-0.38029	-0.0480594	0.0115039	501	0.276713	0.598864	6.38577	0.0115039
CYP2C8	2	0.241561	0.053889	0.429233	0.0116439	502	0.362163	0.547307	6.3643	0.0116439
GPR153	2	0.287346	0.0639215	0.510771	0.0117119	503	0.647235	0.421103	6.35397	0.0117119
MCMBP	-2	-0.345097	-0.613431	-0.076764	0.0117133	504	0.609669	0.434912	6.35375	0.0117133
TIMP2	2	0.314413	0.0699269	0.558899	0.0117173	505	0.000675906	0.979259	6.35315	0.0117173
CD9	2	0.68892	0.151872	1.22597	0.0119295	508	0.00108281	0.973749	6.32131	0.0119295
RDH5	2	0.688821	0.151763	1.22588	0.0119433	509	0.343316	0.557921	6.31926	0.0119433
PRODH2	-2	-0.0872527	-0.155295	-0.0192104	0.01196	510	0.0522862	0.819132	6.31678	0.01196
IGF2BP3	-2	-0.679833	-1.2103	-0.14937	0.0120097	511	0.40513	0.524452	6.30944	0.0120097
RELT	-2	-0.0946673	-0.168714	-0.0206207	0.0122182	512	0.210549	0.646338	6.27893	0.0122182
XXYLT1	-2	-0.294793	-0.525413	-0.0641736	0.0122329	513	0.884887	0.346867	6.2768	0.0122329
ACOT4	2	0.268816	0.0584997	0.479133	0.0122407	514	0.207065	0.649078	6.27567	0.0122407
HMMR	-2	-1.1209	-1.99824	-0.243558	0.0122774	515	0.00696033	0.933511	6.27036	0.0122774
S100A3	2	0.686784	0.148922	1.22465	0.0123273	516	0.298526	0.584808	6.26318	0.0123273
NCAPG	-2	-0.982649	-1.7524	-0.212902	0.0123472	517	0.0916479	0.762093	6.26032	0.0123472
CRISPLD1	2	1.22584	0.265449	2.18623	0.0123601	518	0.0946611	0.758333	6.25846	0.0123601
ABCC10	-2	-0.411326	-0.733599	-0.0890532	0.0123648	519	0.258407	0.611217	6.25779	0.0123648
ASPM	-2	-1.44863	-2.58396	-0.313297	0.0123906	520	0.202237	0.652922	6.2541	0.0123906
NBEA	2	0.756546	0.163532	1.34956	0.0124035	521	0.416869	0.518503	6.25226	0.0124035
QTRT2	-2	-0.243579	-0.434513	-0.0526438	0.0124068	522	0.0010868	0.973701	6.25179	0.0124068
CCL26	-2	-0.252248	-0.450015	-0.0544812	0.0124229	523	0.890247	0.34541	6.24949	0.0124229
MYO9B	-2	-0.326312	-0.582162	-0.0704619	0.0124283	524	0.0629299	0.801924	6.24872	0.0124283
ERRFI1	2	1.10985	0.239155	1.98055	0.0124788	525	1.49467	0.221494	6.24154	0.0124788
SLC36A1	-2	-0.593388	-1.059	-0.127778	0.0124952	526	0.187019	0.665409	6.23921	0.0124952
CSPG4	2	0.515739	0.110284	0.921193	0.0126641	528	0.00113143	0.973167	6.21544	0.0126641
TXLNB	-2	-0.315135	-0.563166	-0.0671048	0.0127659	530	0.0530478	0.817842	6.20126	0.0127659
ACER3	-2	-0.56094	-1.00313	-0.118755	0.0129065	531	0.165198	0.684415	6.18187	0.0129065
DACT2	2	0.872824	0.18463	1.56102	0.0129266	532	0.00997874	0.920429	6.17913	0.0129266
CD1E	2	0.161503	0.0341117	0.288895	0.012963	533	0.294195	0.587544	6.17415	0.012963
GPER1	2	0.402737	0.0846062	0.720867	0.0130936	534	0.255806	0.613016	6.15641	0.0130936
FANCG	-2	-0.30579	-0.547521	-0.0640584	0.0131622	536	0.351894	0.553043	6.14718	0.0131622
TCEA3	2	0.678985	0.142209	1.21576	0.0131669	537	0.33393	0.563354	6.14655	0.0131669
CBY1	2	0.304949	0.0637767	0.546122	0.0132023	538	0.0304042	0.861576	6.1418	0.0132023
TRIM29	2	0.165022	0.0344567	0.295587	0.0132416	539	0.0116083	0.9142	6.13655	0.0132416
DQX1	-2	-0.0958355	-0.171726	-0.019945	0.013321	540	0.248803	0.617919	6.12597	0.013321
SENP8	2	0.300696	0.0625107	0.538882	0.013348	541	0.452681	0.501065	6.12239	0.013348
NNMT	-2	-0.582176	-1.04378	-0.120574	0.0134389	542	0.668031	0.413739	6.1104	0.0134389
DNAI2	-2	-0.14629	-0.262419	-0.0301609	0.013549	544	0.0403614	0.840776	6.09597	0.013549
LINC01600	2	0.198829	0.0409325	0.356725	0.0135848	545	0.0383594	0.844723	6.09131	0.0135848
STARD8	-2	-0.446949	-0.802326	-0.0915731	0.0137011	548	0.0333297	0.85514	6.07626	0.0137011
FAM120AOS	2	0.247985	0.0506424	0.445327	0.0137805	549	0.0840126	0.771932	6.06604	0.0137805
C9orf40	-2	-0.322528	-0.579246	-0.0658097	0.013801	550	0.000409676	0.983852	6.06342	0.013801
GPI	-2	-0.418158	-0.751229	-0.0850863	0.0138684	551	0.123922	0.724819	6.05482	0.0138684
IDH2	-2	-0.744931	-1.33837	-0.151496	0.0138815	552	0.77259	0.379417	6.05315	0.0138815
ZNF746	-2	-0.302048	-0.542933	-0.0611631	0.0139862	553	0.405877	0.52407	6.03989	0.0139862
ACYP1	2	0.413042	0.0836339	0.74245	0.0139876	554	0.781348	0.376729	6.03971	0.0139876
ST8SIA4	-2	-0.555214	-0.998242	-0.112185	0.0140387	557	0.766157	0.381409	6.03327	0.0140387
TNNT1	-2	-0.366259	-0.658547	-0.0739713	0.0140499	558	0.143224	0.705096	6.03186	0.0140499
RBM14	-2	-0.461759	-0.830358	-0.0931598	0.0140757	559	0.0590283	0.808038	6.02862	0.0140757
HCFC1	-2	-0.138889	-0.249834	-0.0279444	0.0141421	560	0.151844	0.696779	6.02032	0.0141421
IFNAR2	-2	-0.430495	-0.774609	-0.0863807	0.014208	561	0.503585	0.477929	6.01211	0.014208
FFAR2	-2	-0.20547	-0.369828	-0.0411119	0.0142768	562	0.20626	0.649715	6.00359	0.0142768
CLDN7	-2	-0.474235	-0.853609	-0.094862	0.0142836	563	0.0182983	0.892397	6.00275	0.0142836
NPY1R	2	0.895451	0.178811	1.61209	0.0143254	564	0.1374	0.71088	5.9976	0.0143254
PLAUR	-2	-0.735597	-1.3245	-0.146692	0.014358	566	0.00348756	0.952908	5.99358	0.014358
TUBB4B	-2	-0.249073	-0.448535	-0.0496109	0.014387	567	0.0375481	0.846353	5.99003	0.014387
TMEM121	-2	-0.338251	-0.609135	-0.0673667	0.0143895	568	1.44698	0.229014	5.98972	0.0143895
ST6GALNAC2	2	0.688197	0.136727	1.23967	0.0144491	569	0.402215	0.525948	5.98243	0.0144491
KLHL29	2	0.768362	0.152422	1.3843	0.0144861	571	0.60136	0.43806	5.97792	0.0144861
IL13RA1	-2	-0.312386	-0.562939	-0.0618341	0.0145389	572	0.0513656	0.820704	5.9715	0.0145389
EDC4	-2	-0.327109	-0.589497	-0.0647201	0.0145495	573	0.00118328	0.972559	5.97022	0.0145495
TM2D1	2	0.306338	0.0603942	0.552283	0.0146364	575	0.42301	0.515439	5.95972	0.0146364
ITGAV	2	0.48726	0.0960601	0.87846	0.014637	576	0.279295	0.597164	5.95964	0.014637
CELF2	-2	-0.351695	-0.634221	-0.0691691	0.014695	577	0.015283	0.901613	5.95267	0.014695
TENT5B	2	0.483586	0.0948393	0.872333	0.0147639	578	0.00331176	0.954109	5.94443	0.0147639
TATDN2	-2	-0.252449	-0.455453	-0.0494459	0.0147951	579	0.483812	0.4867	5.9407	0.0147951
PRIM1	-2	-0.321369	-0.579796	-0.0629428	0.0147959	580	0.0163728	0.898184	5.9406	0.0147959
DCP2	-2	-0.364542	-0.657746	-0.071337	0.0148168	582	0.105408	0.745434	5.93812	0.0148168
ZNF142	-2	-0.189277	-0.341691	-0.0368619	0.0149335	583	0.151194	0.697397	5.92429	0.0149335
SKAP2	-2	-0.477314	-0.861972	-0.0926557	0.0150125	587	1.08466	0.297658	5.915	0.0150125
HACD2	2	0.356882	0.0691697	0.644594	0.0150504	588	0.297325	0.585564	5.91056	0.0150504
NAP1L3	2	0.739035	0.143194	1.33488	0.0150577	589	0.0207866	0.885362	5.9097	0.0150577
C1QTNF7	2	1.46614	0.284035	2.64825	0.0150613	590	1.60708	0.204903	5.90928	0.0150613
MT1E	2	0.715425	0.138401	1.29245	0.0150961	591	0.00459353	0.945964	5.90522	0.0150961
ACOX2	2	0.68223	0.131401	1.23306	0.0152027	592	0.0291889	0.864344	5.89282	0.0152027
FAM50A	-2	-0.215444	-0.389401	-0.0414858	0.0152083	593	0.00137309	0.970441	5.89218	0.0152083
CTDSP1	2	0.271911	0.0522305	0.491592	0.015268	595	0.421897	0.515992	5.88527	0.015268
CCNB2	-2	-1.18148	-2.13607	-0.226894	0.0152737	596	0.0637841	0.800612	5.88462	0.0152737
IGFBP5	2	1.35709	0.260609	2.45356	0.0152745	597	1.37352	0.241207	5.88453	0.0152745
C15orf39	-2	-0.353073	-0.638535	-0.0676106	0.0153433	598	0.335862	0.562227	5.87662	0.0153433
PIP4K2B	2	0.306665	0.0586972	0.554633	0.0153543	599	0.0435577	0.834679	5.87535	0.0153543
KARS1	-2	-0.291632	-0.527638	-0.0556271	0.0154382	600	0.720388	0.396017	5.86576	0.0154382
UBALD2	-2	-0.40019	-0.724109	-0.0762721	0.0154578	601	0.135041	0.713261	5.86352	0.0154578
TOP2A	-2	-1.03325	-1.86963	-0.196863	0.0154656	602	0.0900389	0.764128	5.86264	0.0154656
SOD3	2	0.609581	0.115943	1.10322	0.0155073	603	0.0311204	0.859972	5.8579	0.0155073
TDG	-2	-0.421883	-0.763667	-0.0800988	0.0155508	604	0.160153	0.689016	5.85297	0.0155508
ATP6V1G1	2	0.244125	0.0462494	0.442001	0.0156033	605	0.0641327	0.800079	5.84704	0.0156033
EBPL	-2	-0.458955	-0.831284	-0.0866251	0.0156936	606	0.0680713	0.794166	5.83688	0.0156936
NCAPD3	-2	-0.276684	-0.501228	-0.0521388	0.0157325	608	0.0695835	0.791944	5.83253	0.0157325
DNALI1	2	0.669262	0.125642	1.21288	0.0158238	609	0.690238	0.406083	5.82235	0.0158238
DNA2	-2	-0.255328	-0.462826	-0.0478302	0.0158759	610	0.146472	0.70193	5.81656	0.0158759
G0S2	2	1.6517	0.309311	2.99408	0.0158837	611	0.730143	0.392837	5.81571	0.0158837
TOR1AIP1	2	0.383809	0.0718557	0.695762	0.0158903	612	0.0227539	0.880099	5.81497	0.0158903
TNFRSF1B	-2	-0.688259	-1.24794	-0.128574	0.015943	613	0.0958121	0.756914	5.80915	0.015943
CDC45	-2	-0.451063	-0.818162	-0.0839651	0.0160288	615	0.16104	0.688201	5.79972	0.0160288
NLRP3	-2	-0.657071	-1.1919	-0.122238	0.0160436	616	0.0147439	0.903355	5.79809	0.0160436
CSE1L	-2	-0.283495	-0.514368	-0.0526223	0.0160976	618	0.0189721	0.890446	5.79218	0.0160976
PSMB2	-2	-0.330404	-0.599533	-0.0612754	0.016119	619	0.772239	0.379525	5.78984	0.016119
SNX6	-2	-0.335054	-0.608075	-0.0620335	0.0161596	620	0.501826	0.478699	5.78542	0.0161596
SMPDL3A	-2	-0.704103	-1.27787	-0.130335	0.0161644	621	0.158539	0.690505	5.7849	0.0161644
MAP1S	-2	-0.350616	-0.636404	-0.0648288	0.0161916	622	0.212447	0.644856	5.78194	0.0161916
PRDM14	-2	-0.151518	-0.275082	-0.0279545	0.0162444	623	0.0848103	0.770881	5.77623	0.0162444
AFG1L	-2	-0.28181	-0.511729	-0.0518904	0.016292	624	0.00890411	0.924822	5.77108	0.016292
MAPK8	-2	-0.174637	-0.317148	-0.0321272	0.016314	625	0.000158717	0.989948	5.76871	0.016314
ANKS1A	-2	-0.427746	-0.776836	-0.0786563	0.0163245	626	0.0572827	0.810844	5.76758	0.0163245
PLSCR4	2	0.729136	0.133991	1.32428	0.01634	627	0.0672307	0.795412	5.76591	0.01634
C14orf28	2	0.499544	0.0917169	0.907371	0.0163618	628	0.13786	0.710417	5.76357	0.0163618
SLC38A5	-2	-0.629004	-1.14304	-0.114963	0.0164713	629	0.00758382	0.930604	5.75185	0.0164713
MARCKS	-2	-0.436336	-0.793213	-0.0794594	0.0165591	631	0.036338	0.848819	5.74251	0.0165591
DHX8	-2	-0.230091	-0.418284	-0.0418977	0.0165609	632	0.886189	0.346512	5.74232	0.0165609
TNS3	-2	-0.437385	-0.795363	-0.0794075	0.0166327	633	0.414669	0.519609	5.73472	0.0166327
PCDHB5	2	0.60665	0.109669	1.10363	0.0167355	635	0.74358	0.388517	5.72391	0.0167355
TACC3	-2	-0.758975	-1.38091	-0.137043	0.0167639	636	0.144177	0.704164	5.72092	0.0167639
PLIN1	2	2.11071	0.38064	3.84078	0.0167942	637	0.224535	0.635606	5.71776	0.0167942
DRD5	-2	-0.0805152	-0.146524	-0.0145065	0.0168164	639	0.254634	0.613831	5.71543	0.0168164
NKX3-1	2	0.292644	0.0525915	0.532696	0.0168777	641	0.0308562	0.860562	5.70904	0.0168777
FBXL17	2	0.399571	0.0717355	0.727407	0.0169019	642	1.20929	0.271472	5.70653	0.0169019
SDC2	2	0.539328	0.0964794	0.982176	0.0169882	643	0.214495	0.643267	5.6976	0.0169882
PLEKHG4	2	0.52762	0.0939517	0.961289	0.0170987	645	0.839682	0.359488	5.68621	0.0170987
MPHOSPH10	2	0.180784	0.0320638	0.329505	0.0171942	646	0.956077	0.328177	5.67644	0.0171942
TMC6	-2	-0.54178	-0.9875	-0.0960603	0.0172016	647	0.275922	0.599387	5.67569	0.0172016
SPINK1	-2	-0.424655	-0.774083	-0.075227	0.0172228	648	0.0913888	0.762419	5.67353	0.0172228
BSPRY	-2	-0.334027	-0.609117	-0.0589366	0.0173185	651	0.0187587	0.89106	5.66381	0.0173185
GAREM1	2	0.638605	0.112661	1.16455	0.0173219	652	0.096441	0.756143	5.66347	0.0173219
SH3D21	-2	-0.282463	-0.515142	-0.0497836	0.0173449	653	0.156849	0.692074	5.66114	0.0173449
POLE4	-2	-0.230505	-0.420405	-0.0406055	0.0173571	654	0.105476	0.745355	5.6599	0.0173571
LMNB2	-2	-0.49833	-0.909059	-0.0876003	0.0174075	655	0.310148	0.577589	5.65481	0.0174075
RBM26	2	0.309564	0.0543596	0.564768	0.0174331	656	0.396804	0.528744	5.65224	0.0174331
NR5A2	-2	-0.333971	-0.609351	-0.0585909	0.0174554	657	0.455202	0.499875	5.65	0.0174554
RABGAP1L	2	0.383202	0.0671053	0.699299	0.017499	659	0.00233409	0.961467	5.64562	0.017499
SPOUT1	-2	-0.374698	-0.684226	-0.0651687	0.0176625	661	0.43938	0.507422	5.62931	0.0176625
GNG2	-2	-0.428375	-0.782252	-0.0744986	0.0176644	662	0.896984	0.343592	5.62913	0.0176644
DIS3	2	0.329687	0.0572077	0.602165	0.0177178	664	0.354535	0.551557	5.62384	0.0177178
ATAD1	2	0.341817	0.0589919	0.624643	0.0178471	665	0.813805	0.366998	5.61109	0.0178471
TCEAL1	2	0.29347	0.0506292	0.536312	0.017856	666	0.789666	0.374201	5.61022	0.017856
MAP1A	2	0.695583	0.119712	1.27145	0.0179135	667	0.033684	0.854381	5.60459	0.0179135
PLK4	-2	-0.330533	-0.604438	-0.0566282	0.0180216	669	0.195217	0.658609	5.59405	0.0180216
CYP24A1	-2	-0.127195	-0.232605	-0.0217842	0.0180295	670	0.0889508	0.765515	5.59328	0.0180295
OTOF	2	0.158894	0.0271063	0.290682	0.0181231	671	0.109282	0.740963	5.58421	0.0181231
ADCK1	-2	-0.3152	-0.576744	-0.0536566	0.0181738	672	1.76918	0.183484	5.57932	0.0181738
ANKRD37	-2	-0.377091	-0.690452	-0.0637288	0.0183458	674	0.0864348	0.768759	5.56283	0.0183458
ZNF365	2	0.308358	0.0519757	0.56474	0.0184082	675	0.911828	0.33963	5.55688	0.0184082
CXCL8	-2	-1.7643	-3.23297	-0.295626	0.0185486	676	1.24611	0.264297	5.54358	0.0185486
SMCHD1	-2	-0.293308	-0.537616	-0.0489997	0.0186194	677	0.0673607	0.795219	5.53691	0.0186194
NFU1	2	0.170518	0.028416	0.312621	0.018678	678	0.434034	0.510016	5.53141	0.018678
MECP2	2	0.419365	0.0697552	0.768975	0.0187219	679	0.413987	0.519953	5.5273	0.0187219
EXO1	-2	-0.311173	-0.570624	-0.0517223	0.0187387	680	9.99e-06	0.997478	5.52574	0.0187387
MPHOSPH6	-2	-0.287626	-0.527474	-0.0477783	0.0187536	681	0.700609	0.402579	5.52435	0.0187536
VCAN	-2	-0.565971	-1.0381	-0.0938388	0.0187978	682	1.07231	0.300423	5.52023	0.0187978
ITGA2B	-2	-0.320406	-0.587805	-0.0530075	0.0188495	683	0.39251	0.530983	5.51543	0.0188495
TBC1D17	2	0.329469	0.0543751	0.604563	0.0189064	684	1.00563	0.315951	5.51015	0.0189064
EME1	-2	-0.386986	-0.710465	-0.0635057	0.0190401	685	0.155593	0.693247	5.49783	0.0190401
RBPMS2	2	0.916508	0.149817	1.6832	0.0191317	686	0.149339	0.699168	5.48944	0.0191317
P2RX1	-2	-0.340569	-0.625469	-0.0556689	0.0191326	687	0.0795476	0.777911	5.48935	0.0191326
SMARCA4	-2	-0.241634	-0.444035	-0.0392335	0.0192897	690	0.334484	0.563031	5.47506	0.0192897
PYGL	-2	-0.470962	-0.865541	-0.0763829	0.019316	691	0.140651	0.707634	5.47268	0.019316
CDC42EP4	2	0.378062	0.061092	0.695032	0.0194016	692	0.0193868	0.889263	5.46495	0.0194016
SASH1	2	0.740737	0.119549	1.36192	0.0194307	693	0.0622638	0.802953	5.46233	0.0194307
SLC22A16	-2	-0.583008	-1.07198	-0.0940367	0.0194446	694	1.19924	0.273473	5.46108	0.0194446
ARHGAP20	2	1.30064	0.209599	2.39169	0.0194658	695	1.47874	0.223972	5.45918	0.0194658
ARL1	2	0.356413	0.0573937	0.655432	0.0194829	696	0.078954	0.77872	5.45764	0.0194829
ZNF625	-2	-0.133232	-0.245072	-0.0213919	0.0195513	698	0.585748	0.444068	5.45152	0.0195513
NDST2	-2	-0.273755	-0.503593	-0.0439171	0.0195711	699	0.442519	0.505909	5.44975	0.0195711
TAF1A	-2	-0.450957	-0.829633	-0.0722814	0.0195915	700	0.243948	0.621369	5.44793	0.0195915
BCL2L12	-2	-0.171977	-0.316449	-0.027505	0.0196424	701	0.80073	0.370875	5.4434	0.0196424
BATF	-2	-0.724426	-1.33339	-0.115467	0.0197218	703	0.701429	0.402304	5.43635	0.0197218
CMTM2	-2	-0.444753	-0.818859	-0.0706466	0.0198016	704	0.0978586	0.754415	5.4293	0.0198016
TPX2	-2	-0.91288	-1.6808	-0.144961	0.0198088	705	0.0223289	0.881215	5.42866	0.0198088
MARK1	2	0.457939	0.0726945	0.843184	0.0198165	706	0.000137257	0.990652	5.42798	0.0198165
TPMT	-2	-0.309886	-0.570636	-0.0491363	0.019843	708	0.286194	0.59267	5.42566	0.019843
MERTK	-2	-0.803863	-1.48033	-0.127396	0.0198551	709	0.480173	0.488344	5.42459	0.0198551
RMI2	-2	-0.728422	-1.34153	-0.115313	0.0198806	710	0.018615	0.891476	5.42234	0.0198806
ZNF471	2	0.486307	0.0769371	0.895678	0.0198951	711	0.693327	0.405035	5.42107	0.0198951
MND1	-2	-0.34303	-0.631924	-0.0541367	0.0199521	713	1.37761	0.240508	5.41608	0.0199521
MMUT	2	0.262606	0.0413066	0.483906	0.0200292	714	0.0729748	0.787054	5.40935	0.0200292
TRMT2B	2	0.237233	0.0372835	0.437182	0.0200491	715	0.545383	0.46021	5.40762	0.0200491
ID2B	-2	-0.319118	-0.58814	-0.0500954	0.0200755	716	0.892163	0.344892	5.40532	0.0200755
KCNA4	2	0.0749032	0.0117515	0.138055	0.0200889	717	0.147729	0.700715	5.40415	0.0200889
ZBTB10	2	0.20565	0.0321771	0.379123	0.0201516	719	0.709212	0.399705	5.39871	0.0201516
POLE2	-2	-0.341617	-0.629804	-0.0534289	0.0201612	720	0.000133727	0.990773	5.39788	0.0201612
TOX4	2	0.37427	0.0584461	0.690094	0.0201967	721	2.17807	0.13999	5.39481	0.0201967
GSTA4	2	0.49707	0.0774876	0.916653	0.0202369	722	0.408814	0.522572	5.39134	0.0202369
LURAP1	2	0.32483	0.050613	0.599048	0.020248	723	0.125767	0.722862	5.39038	0.020248
CGN	-2	-0.197343	-0.363959	-0.0307276	0.020264	724	0.00186269	0.965575	5.38901	0.020264
FBXO3	2	0.371445	0.0576898	0.685201	0.0203225	725	0.638404	0.424289	5.38398	0.0203225
CIAO2B	-2	-0.265956	-0.490671	-0.041241	0.0203588	726	0.610235	0.434699	5.38086	0.0203588
ST3GAL2	-2	-0.361879	-0.667723	-0.0560357	0.0203916	728	0.821347	0.364787	5.37805	0.0203916
BLVRA	-2	-0.393592	-0.726315	-0.0608696	0.0204207	729	0.288111	0.591433	5.37557	0.0204207
ARPC5L	-2	-0.372447	-0.687481	-0.0574127	0.0204954	731	0.0758839	0.782955	5.3692	0.0204954
HOMER3	-2	-0.357409	-0.660003	-0.0548152	0.0206122	732	0.802293	0.370409	5.35929	0.0206122
DEFA1	-2	-0.375601	-0.693682	-0.0575207	0.0206459	734	0.121085	0.727861	5.35644	0.0206459
SLC2A3	-2	-1.37215	-2.53443	-0.209866	0.0206753	735	3.34708	0.0673244	5.35396	0.0206753
POLG	-2	-0.281751	-0.520418	-0.043084	0.02068	736	0.076454	0.782162	5.35356	0.02068
PEX5	2	0.255235	0.0390187	0.471452	0.0206863	737	0.535552	0.464282	5.35303	0.0206863
PSD3	2	0.527777	0.0803585	0.975195	0.0207786	738	0.130695	0.717713	5.34527	0.0207786
ALDH3A2	2	0.517862	0.0788162	0.956908	0.0207881	739	0.556994	0.455474	5.34447	0.0207881
ENO1	-2	-0.339524	-0.627627	-0.0514213	0.0209002	742	0.0397702	0.841931	5.3351	0.0209002
PFAS	-2	-0.313892	-0.580349	-0.0474339	0.0209508	743	0.188599	0.664085	5.33088	0.0209508
AXL	2	0.723394	0.109166	1.33762	0.0209821	744	0.227877	0.633103	5.32828	0.0209821
NDUFB1	2	0.23276	0.0349602	0.43056	0.0210895	745	0.19476	0.658984	5.31938	0.0210895
VPS33B	-2	-0.215466	-0.398615	-0.0323178	0.0211211	746	0.12418	0.724544	5.31678	0.0211211
COX5A	-2	-0.216026	-0.399735	-0.0323175	0.0211803	747	0.131846	0.716525	5.3119	0.0211803
PLCL2	-2	-0.27692	-0.512419	-0.0414199	0.0211843	748	0.379951	0.53763	5.31157	0.0211843
TBX19	-2	-0.272027	-0.503569	-0.0404853	0.0212977	750	0.84106	0.359094	5.30227	0.0212977
SYMPK	-2	-0.356986	-0.660962	-0.0530101	0.0213487	751	0.388946	0.532854	5.2981	0.0213487
SMAP2	-2	-0.653699	-1.21042	-0.0969801	0.0213697	752	0.0192902	0.889538	5.29639	0.0213697
COPS3	-2	-0.234163	-0.433597	-0.0347288	0.0213766	753	0.80452	0.369745	5.29583	0.0213766
SLC35D2	-2	-0.217228	-0.402264	-0.0321911	0.0213949	754	0.0242731	0.876192	5.29433	0.0213949
AGTPBP1	-2	-0.338799	-0.627749	-0.0498486	0.0215567	756	0.0604457	0.805793	5.28122	0.0215567
PLEKHA4	2	0.526453	0.0769198	0.975987	0.021714	759	0.642725	0.422726	5.26856	0.021714
CDCA2	-2	-0.450486	-0.835178	-0.0657944	0.0217228	761	1.08453	0.297686	5.26785	0.0217228
RBP1	-2	-0.258161	-0.478658	-0.0376645	0.021747	762	0.136149	0.712139	5.26592	0.021747
FAAP100	-2	-0.294913	-0.546848	-0.0429776	0.0217725	763	0.0851376	0.770452	5.26388	0.0217725
PTDSS1	-2	-0.237838	-0.441145	-0.0345319	0.0218557	765	5.04e-05	0.994334	5.25724	0.0218557
DARS2	-2	-0.243093	-0.45094	-0.0352466	0.0218863	766	0.0919146	0.761757	5.2548	0.0218863
ELOVL4	2	0.534031	0.077331	0.990732	0.0219151	767	0.0306894	0.860935	5.25251	0.0219151
R3HDM4	-2	-0.254712	-0.472564	-0.0368606	0.0219293	768	0.207202	0.64897	5.25139	0.0219293
IL5	2	0.0988637	0.0143025	0.183425	0.0219364	769	0.428943	0.512508	5.25082	0.0219364
RAD54B	-2	-0.210764	-0.391158	-0.0303694	0.0220257	770	0.134038	0.714281	5.24375	0.0220257
MON2	2	0.246458	0.0354624	0.457453	0.0220573	771	0.627479	0.428281	5.24126	0.0220573
RPF1	-2	-0.228445	-0.424077	-0.0328132	0.0220963	774	0.660869	0.416253	5.23818	0.0220963
NCAM2	-2	-0.385559	-0.715741	-0.055377	0.0220978	775	0.56184	0.45352	5.23807	0.0220978
HES1	2	0.787547	0.112517	1.46258	0.0222157	777	0.219303	0.639571	5.22881	0.0222157
MYH4	-2	-0.0612798	-0.113811	-0.0087483	0.0222329	778	0.105625	0.745181	5.22746	0.0222329
CCDC68	2	0.175181	0.0250018	0.325359	0.0222391	779	0.105086	0.74581	5.22698	0.0222391
CALB2	2	0.643728	0.0918272	1.19563	0.0222502	780	0.35682	0.550278	5.22612	0.0222502
CLK4	2	0.396854	0.0564672	0.737242	0.0223067	781	0.0281526	0.866751	5.2217	0.0223067
DDX39A	-2	-0.282748	-0.525504	-0.039992	0.0224391	783	0.00112861	0.9732	5.21141	0.0224391
IFNAR1	-2	-0.381366	-0.708811	-0.0539215	0.022447	784	1.52015	0.217597	5.2108	0.022447
F12	-2	-0.255629	-0.475288	-0.0359714	0.0225526	785	0.0771339	0.78122	5.20264	0.0225526
TTC30B	2	0.342297	0.0476104	0.636984	0.0228089	787	0.0516982	0.820134	5.183	0.0228089
DDRGK1	-2	-0.22511	-0.418994	-0.0312262	0.0228683	789	0.476933	0.489815	5.17848	0.0228683
KIR3DL1	-2	-0.0838066	-0.155994	-0.0116193	0.0228795	790	0.0372474	0.846962	5.17763	0.0228795
ATP2A3	-2	-0.431286	-0.802827	-0.0597455	0.0228978	791	0.208501	0.647945	5.17624	0.0228978
GPN1	-2	-0.214681	-0.399633	-0.0297279	0.0229063	793	0.0727199	0.787417	5.1756	0.0229063
CD2BP2	-2	-0.248606	-0.462825	-0.0343866	0.0229312	794	1.36215	0.243165	5.17371	0.0229312
GK	-2	-0.790997	-1.47261	-0.109379	0.0229372	795	0.153054	0.695634	5.17326	0.0229372
ZBTB48	-2	-0.298695	-0.556123	-0.041266	0.0229571	796	0.48133	0.487821	5.17175	0.0229571
BOLA2	-2	-0.263825	-0.49128	-0.0363695	0.0230047	798	0.374123	0.540765	5.16815	0.0230047
FCRL5	-2	-1.24963	-2.32702	-0.172244	0.0230076	799	0.29247	0.588642	5.16793	0.0230076
NT5DC2	-2	-0.555969	-1.03553	-0.0764092	0.0230715	800	0.201072	0.653857	5.16311	0.0230715
AGO4	-2	-0.326372	-0.607891	-0.0448534	0.0230721	801	0.567186	0.451379	5.16307	0.0230721
TLR3	2	0.541029	0.0740628	1.008	0.0231577	802	0.0712563	0.789516	5.15663	0.0231577
SPP1	-2	-2.37942	-4.43361	-0.32522	0.0231915	805	0.230025	0.631506	5.1541	0.0231915
STOX2	2	0.596732	0.0815013	1.11196	0.0232076	807	0.0666673	0.796252	5.1529	0.0232076
CCNF	-2	-0.353365	-0.658553	-0.0481765	0.0232464	808	0.511998	0.474275	5.15	0.0232464
FRAT1	-2	-0.506933	-0.944858	-0.0690085	0.0232795	809	0.565047	0.452234	5.14753	0.0232795
PRF1	-2	-0.85767	-1.5994	-0.115944	0.0234306	811	0.0403266	0.840843	5.13629	0.0234306
IRAK1	-2	-0.325343	-0.607044	-0.0436414	0.0235985	812	0.634346	0.425765	5.1239	0.0235985
SMARCB1	-2	-0.26673	-0.497696	-0.0357637	0.0236078	813	0.311213	0.576937	5.12321	0.0236078
NDNF	2	1.36166	0.182373	2.54094	0.0236316	814	0.856322	0.35477	5.12147	0.0236316
DIRAS1	2	0.337193	0.0450655	0.629321	0.0236776	815	0.0552023	0.814246	5.11809	0.0236776
OSR1	2	0.598664	0.0798222	1.1175	0.0237284	817	1.66527	0.196893	5.11438	0.0237284
HELLS	-2	-0.275005	-0.513385	-0.0366243	0.0237537	818	0.253924	0.614326	5.11252	0.0237537
PFKFB4	-2	-0.657498	-1.22774	-0.0872562	0.0238293	820	0.195033	0.65876	5.10701	0.0238293
ZPR1	-2	-0.340884	-0.636545	-0.0452238	0.0238363	821	0.0884198	0.766196	5.1065	0.0238363
PLAGL1	2	0.500221	0.0662928	0.934149	0.0238588	822	0.123878	0.724866	5.10486	0.0238588
WDR25	2	0.262903	0.034725	0.49108	0.0239308	824	0.839876	0.359432	5.09964	0.0239308
SLA2	-2	-0.447982	-0.836841	-0.0591222	0.0239484	825	0.00351792	0.952704	5.09837	0.0239484
PPIH	-2	-0.201985	-0.377367	-0.0266042	0.0239907	827	1.28221	0.257488	5.0953	0.0239907
SLC25A17	2	0.241867	0.0318511	0.451884	0.0239948	828	0.950707	0.32954	5.09501	0.0239948
DHX33	-2	-0.271984	-0.508199	-0.0357683	0.0240239	829	0.140157	0.708125	5.09291	0.0240239
PIN4	2	0.245433	0.03214	0.458726	0.0241145	830	0.0972876	0.755109	5.08638	0.0241145
MTURN	2	0.750911	0.0983074	1.40351	0.0241201	831	0.0252224	0.873814	5.08597	0.0241201
DOLPP1	-2	-0.279404	-0.522368	-0.036441	0.0242006	832	1.38772	0.23879	5.0802	0.0242006
DCAF1	-2	-0.195898	-0.366661	-0.0251358	0.0245466	836	0.515034	0.472968	5.05559	0.0245466
KIAA1671	2	0.519788	0.0665721	0.973004	0.0245852	837	0.0866036	0.76854	5.05287	0.0245852
ATG3	-2	-0.31334	-0.5866	-0.0400804	0.0246118	838	0.012769	0.910031	5.051	0.0246118
ARPC5	-2	-0.370049	-0.692957	-0.0471413	0.0246976	839	1.11859	0.290223	5.04496	0.0246976
PPP2R3B	2	0.215551	0.0273562	0.403746	0.0247767	840	0.0389962	0.843456	5.03942	0.0247767
PNISR	2	0.294232	0.037336	0.551128	0.02478	841	0.21642	0.641781	5.0392	0.02478
PCDHGA12	2	0.385016	0.0488535	0.721179	0.024781	842	0.568904	0.450695	5.03912	0.024781
ZNF496	2	0.137242	0.0173935	0.25709	0.0248059	843	0.245204	0.620472	5.03739	0.0248059
C16orf74	-2	-0.103202	-0.193337	-0.0130678	0.0248245	844	0.160154	0.689015	5.03609	0.0248245
SEMA3F	-2	-0.3945	-0.739135	-0.0498643	0.0248617	845	0.000496614	0.982221	5.0335	0.0248617
DPYSL2	2	0.243781	0.0307318	0.456829	0.0249172	847	0.000437298	0.983316	5.02963	0.0249172
CCZ1B	2	0.444498	0.0557618	0.833234	0.025019	848	0.266838	0.605461	5.02257	0.025019
CUL4B	2	0.222772	0.0278173	0.417726	0.0251153	850	0.71019	0.399381	5.01592	0.0251153
TMEM237	2	0.569414	0.0709472	1.06788	0.0251607	851	0.0311114	0.859992	5.0128	0.0251607
LAMB3	2	0.599731	0.0746382	1.12482	0.0251846	852	0.308923	0.578342	5.01115	0.0251846
PPP1R8	-2	-0.153694	-0.288274	-0.0191146	0.0251989	853	0.37975	0.537737	5.01017	0.0251989
SLC66A2	-2	-0.232263	-0.43564	-0.0288849	0.0251995	854	0.2266	0.634056	5.01012	0.0251995
BPHL	2	0.321701	0.0399698	0.603431	0.0252192	855	1.26593	0.260532	5.00877	0.0252192
SNAP25	-2	-0.400457	-0.751439	-0.0494748	0.0253359	857	0.473987	0.491159	5.00078	0.0253359
TBX1	-2	-0.15433	-0.289603	-0.0190567	0.0253468	858	0.0440162	0.833823	5.00003	0.0253468
F5	2	1.04728	0.129204	1.96536	0.0253652	859	0.0384673	0.844508	4.99878	0.0253652
STK10	-2	-0.477443	-0.896005	-0.0588815	0.0253725	860	0.000808779	0.977312	4.99828	0.0253725
TSKU	2	0.529403	0.0651841	0.993621	0.0254058	861	0.0354234	0.850711	4.99601	0.0254058
KLHL9	2	0.297561	0.036519	0.558602	0.0254727	862	0.0279375	0.867256	4.99146	0.0254727
OSBPL9	2	0.13541	0.016616	0.254204	0.0254759	863	0.0591281	0.807879	4.99124	0.0254759
CCNA2	-2	-0.823911	-1.54674	-0.101083	0.0254795	864	0.10149	0.750049	4.991	0.0254795
PRMT5	-2	-0.339993	-0.63832	-0.0416656	0.0255028	865	0.0369704	0.847525	4.98942	0.0255028
RIPK3	-2	-0.311622	-0.585109	-0.0381346	0.0255319	866	0.0030975	0.955616	4.98744	0.0255319
ORC6	-2	-0.260834	-0.489805	-0.0318622	0.0255687	867	0.297286	0.585589	4.98495	0.0255687
MMP11	-2	-0.5602	-1.05223	-0.0681692	0.0256474	868	0.0621254	0.803168	4.97964	0.0256474
CRIP2	2	0.475497	0.0577737	0.89322	0.0256785	869	0.777629	0.377867	4.97754	0.0256785
GNPTAB	-2	-0.300647	-0.564783	-0.0365106	0.0256889	870	0.975311	0.323359	4.97684	0.0256889
SMN1	2	0.519747	0.0630368	0.976458	0.0257153	871	0.129598	0.718849	4.97506	0.0257153
SUV39H1	-2	-0.20635	-0.387841	-0.0248581	0.0258531	873	1.10664	0.292814	4.96582	0.0258531
UBTD2	2	0.389308	0.0466986	0.731917	0.0259398	874	0.176492	0.674406	4.96003	0.0259398
MS4A4A	-2	-0.39858	-0.749568	-0.0475931	0.0260322	875	0.796299	0.372202	4.95388	0.0260322
TBPL1	2	0.2303	0.0274597	0.433139	0.0260614	876	0.323793	0.569337	4.95194	0.0260614
EGLN2	-2	-0.182395	-0.343128	-0.0216615	0.0261416	879	0.881807	0.347707	4.94663	0.0261416
XPO5	-2	-0.249595	-0.469579	-0.0296116	0.0261625	880	0.00402996	0.949383	4.94524	0.0261625
COL3A1	-2	-0.441592	-0.831076	-0.0521079	0.026271	882	0.999385	0.317459	4.93809	0.026271
NTAN1	2	0.254118	0.029884	0.478351	0.0263393	883	0.207875	0.648438	4.9336	0.0263393
ING2	-2	-0.234048	-0.440651	-0.0274448	0.0263969	884	0.00329248	0.954242	4.92983	0.0263969
EFHC2	2	0.499116	0.0584087	0.939823	0.0264374	885	0.00314478	0.955279	4.92718	0.0264374
STS	2	0.343274	0.0401362	0.646413	0.0264549	886	0.527723	0.467566	4.92604	0.0264549
SSBP4	2	0.257256	0.0300606	0.484452	0.026467	888	0.2029	0.65239	4.92525	0.026467
ZBTB20	2	0.515666	0.0602362	0.971095	0.0264736	889	0.109366	0.740867	4.92482	0.0264736
CDH1	-2	-0.174717	-0.329151	-0.0202832	0.0265969	890	0.494637	0.481866	4.91679	0.0265969
METTL1	-2	-0.136983	-0.258091	-0.0158748	0.0266316	891	0.189401	0.663415	4.91454	0.0266316
PAPLN	2	0.465839	0.0538219	0.877857	0.0266919	893	0.000253535	0.987296	4.91063	0.0266919
MYOC	2	0.927177	0.106481	1.74787	0.026811	895	0.00130446	0.971189	4.90294	0.026811
ZFP37	2	0.456318	0.0522279	0.860408	0.026878	897	0.277761	0.598173	4.89863	0.026878
PTPN7	-2	-0.686929	-1.29524	-0.0786144	0.02688	898	0.0291559	0.86442	4.8985	0.02688
MCEMP1	-2	-0.736231	-1.38892	-0.0835431	0.0270472	900	1.53963	0.214673	4.8878	0.0270472
BLMH	-2	-0.245159	-0.462584	-0.0277346	0.0271068	902	0.180961	0.670549	4.88399	0.0271068
VPS37C	-2	-0.233439	-0.440581	-0.0262969	0.0271897	904	0.0395368	0.842389	4.87873	0.0271897
RTL3	2	0.231169	0.0259648	0.436373	0.027247	905	0.171946	0.678388	4.87509	0.027247
SGO2	-2	-0.528632	-0.997946	-0.059318	0.0272659	906	0.0439119	0.834018	4.87389	0.0272659
LRRC36	-2	-0.199311	-0.376268	-0.0223539	0.0272754	907	0.582934	0.445165	4.87329	0.0272754
MRPS2	-2	-0.190162	-0.359049	-0.0212756	0.027323	909	0.237638	0.625917	4.87028	0.027323
STX6	-2	-0.275729	-0.520659	-0.0307989	0.0273545	910	0.000353147	0.985007	4.86829	0.0273545
COX7B	2	0.258553	0.0288695	0.488237	0.0273618	911	0.251238	0.616205	4.86783	0.0273618
NAXD	2	0.232033	0.025879	0.438188	0.0273838	912	0.00541912	0.941317	4.86645	0.0273838
HSPB3	2	0.104176	0.0115974	0.196755	0.0274198	913	0.0114812	0.91467	4.86418	0.0274198
PLCD4	2	0.568559	0.0630544	1.07406	0.0274933	914	0.147285	0.701143	4.85956	0.0274933
EIF4G1	-2	-0.122048	-0.230653	-0.013443	0.0276253	915	0.00159063	0.968187	4.8513	0.0276253
METTL7B	-2	-0.347073	-0.656261	-0.0378852	0.0277983	917	1.03031	0.310086	4.84053	0.0277983
VPS33A	-2	-0.219326	-0.414745	-0.0239071	0.0278253	918	0.0750871	0.784069	4.83886	0.0278253
PPARGC1B	2	0.269667	0.029389	0.509945	0.0278287	919	0.211519	0.645579	4.83865	0.0278287
AK9	2	0.180896	0.0196664	0.342126	0.0278754	921	0.000586241	0.980683	4.83576	0.0278754
HCN2	-2	-0.121636	-0.23008	-0.0131918	0.0279216	922	0.113045	0.736704	4.8329	0.0279216
MAGEF1	2	0.279166	0.0301674	0.528164	0.0279902	923	0.301964	0.582654	4.82867	0.0279902
CD209	-2	-0.946364	-1.79116	-0.101572	0.0281194	924	1.87893	0.170456	4.82073	0.0281194
FOXH1	-2	-0.181457	-0.343559	-0.0193549	0.0282367	925	0.156237	0.692645	4.81356	0.0282367
UBE2T	-2	-0.663094	-1.25551	-0.0706735	0.0282512	927	0.00474487	0.945083	4.81267	0.0282512
CYP27B1	-2	-0.399453	-0.756363	-0.0425429	0.0282651	928	0.83204	0.361683	4.81183	0.0282651
ACKR3	2	0.867641	0.0920338	1.64325	0.028341	929	0.973631	0.323776	4.80721	0.028341
SKA2	-2	-0.284406	-0.538651	-0.030161	0.0283453	930	0.211932	0.645257	4.80694	0.0283453
FAS	-2	-0.416241	-0.788721	-0.043761	0.0285075	931	0.177742	0.673321	4.79711	0.0285075
TBC1D7	-2	-0.409006	-0.775024	-0.042988	0.0285128	932	1.56346	0.211159	4.79679	0.0285128
AOAH	-2	-0.888479	-1.68363	-0.0933318	0.0285229	933	9.97e-06	0.997481	4.79618	0.0285229
DDX55	-2	-0.277062	-0.525076	-0.0290476	0.0285593	934	0.0672583	0.795371	4.79398	0.0285593
CENPU	-2	-0.55059	-1.04349	-0.0576915	0.02857	935	0.17004	0.680076	4.79334	0.02857
POP1	-2	-0.201982	-0.382908	-0.021056	0.028665	939	0.00837655	0.927077	4.78762	0.028665
FZD5	-2	-0.410933	-0.779061	-0.0428045	0.0286798	940	0.539556	0.462617	4.78673	0.0286798
MYO9A	2	0.39549	0.0406988	0.750281	0.0289039	942	0.0976469	0.754672	4.77333	0.0289039
GLA	-2	-0.345486	-0.655455	-0.035517	0.0289225	943	0.0104429	0.918606	4.77222	0.0289225
NAMPT	-2	-1.00703	-1.91094	-0.103123	0.028994	944	1.15103	0.283333	4.76797	0.028994
GEMIN4	-2	-0.241971	-0.459287	-0.0246549	0.0290855	945	0.0122012	0.912045	4.76254	0.0290855
CBX7	2	0.490332	0.049952	0.930712	0.0290888	947	0.017958	0.893397	4.76235	0.0290888
NUSAP1	-2	-1.12604	-2.13752	-0.114562	0.029113	948	0.0255884	0.87291	4.76092	0.029113
MCM2	-2	-0.588746	-1.11777	-0.0597181	0.0291679	949	1.71718	0.190056	4.75768	0.0291679
CEP128	-2	-0.569497	-1.08141	-0.0575827	0.0292255	950	0.000798305	0.977459	4.75428	0.0292255
CYP27C1	2	0.638704	0.0644727	1.21294	0.0292558	951	0.333188	0.563788	4.7525	0.0292558
CD151	2	0.378211	0.0380535	0.718368	0.0293149	952	0.00098246	0.974995	4.74902	0.0293149
CCL3L3	-2	-1.04512	-1.98562	-0.104622	0.0294066	954	0.00496562	0.943822	4.74365	0.0294066
APP	2	0.374114	0.0374501	0.710778	0.0294069	955	0.23304	0.629279	4.74363	0.0294069
SBF1	-2	-0.232153	-0.441101	-0.0232059	0.0294329	956	0.488193	0.484734	4.74212	0.0294329
NPC1	-2	-0.456234	-0.866932	-0.0455349	0.0294605	957	0.348807	0.554789	4.7405	0.0294605
MNAT1	2	0.278501	0.0276975	0.529305	0.0295244	958	0.291146	0.589487	4.73677	0.0295244
PYDC1	-2	-0.0947277	-0.180075	-0.00938009	0.0296022	959	0.343085	0.558054	4.73225	0.0296022
CTDNEP1	-2	-0.162731	-0.30941	-0.0160532	0.0296697	960	0.052093	0.81946	4.72833	0.0296697
COX20	2	0.385753	0.0380415	0.733465	0.0296755	961	0.227409	0.633452	4.72799	0.0296755
ITM2A	2	0.349259	0.0344397	0.664079	0.0296771	962	0.270106	0.603261	4.7279	0.0296771
TRIM28	-2	-0.193326	-0.367655	-0.0189962	0.02974	963	0.521407	0.470242	4.72426	0.02974
APPBP2	2	0.337854	0.0330231	0.642684	0.0298336	964	0.279706	0.596894	4.71885	0.0298336
PRC1	-2	-0.816705	-1.5537	-0.0797083	0.0298602	965	0.00321066	0.954814	4.71732	0.0298602
JPT1	-2	-0.534282	-1.01645	-0.0521122	0.0298712	966	0.256675	0.612414	4.71669	0.0298712
PDE6D	-2	-0.205001	-0.390011	-0.0199907	0.0298751	967	0.120118	0.728907	4.71646	0.0298751
SLC15A1	-2	-0.102902	-0.195814	-0.00999075	0.0299524	969	0.362114	0.547335	4.71202	0.0299524
STAMBP	-2	-0.14078	-0.267902	-0.0136578	0.0299659	970	0.861767	0.353245	4.71125	0.0299659
ZSCAN12	2	0.234594	0.0227512	0.446436	0.0299722	971	0.144704	0.703649	4.71089	0.0299722
XPO6	-2	-0.283975	-0.540417	-0.0275335	0.0299765	972	1.28907	0.256219	4.71064	0.0299765
KIAA1522	2	0.341923	0.0331289	0.650718	0.0299888	973	0.0120998	0.91241	4.70993	0.0299888
STX2	-2	-0.281523	-0.535844	-0.0272027	0.0300367	974	0.092187	0.761415	4.70719	0.0300367
LRP5L	-2	-0.259144	-0.493259	-0.0250285	0.0300449	975	0.409585	0.52218	4.70672	0.0300449
HAS1	2	1.1071	0.106812	2.10738	0.0300635	976	0.02677	0.870034	4.70566	0.0300635
PTP4A3	-2	-0.48713	-0.927323	-0.0469379	0.030086	977	0.155937	0.692925	4.70437	0.030086
RAB40B	2	0.420274	0.0404625	0.800085	0.0301005	978	0.000165092	0.989748	4.70354	0.0301005
TREML3P	-2	-0.106825	-0.203367	-0.0102824	0.0301045	979	0.610454	0.434617	4.70331	0.0301045
KLHL11	-2	-0.170878	-0.325336	-0.016419	0.0301352	980	0.31225	0.576303	4.70156	0.0301352
VAV3	-2	-0.319425	-0.608223	-0.0306272	0.0301725	981	1.0482	0.305923	4.69944	0.0301725
PGAP6	-2	-0.535482	-1.01972	-0.0512442	0.0302062	982	1.7041	0.191753	4.69752	0.0302062
C5orf22	-2	-0.23115	-0.440249	-0.0220513	0.0302609	983	0.0020419	0.963958	4.69441	0.0302609
PLAT	2	0.64184	0.0611231	1.22256	0.0302914	984	1.12294	0.289286	4.69268	0.0302914
CDKL5	-2	-0.0922136	-0.175673	-0.00875416	0.0303458	985	0.00781621	0.929551	4.68959	0.0303458
TNXA	2	1.16145	0.10974	2.21315	0.0304279	986	1.75968	0.184665	4.68496	0.0304279
HSPA1L	-2	-0.247033	-0.470802	-0.023265	0.0304844	987	0.0156917	0.900312	4.68177	0.0304844
BIRC7	2	0.487031	0.0455717	0.92849	0.0305958	988	0.531914	0.465803	4.6755	0.0305958
RAD1	2	0.238796	0.0223319	0.45526	0.0306053	990	0.27515	0.599898	4.67497	0.0306053
ACOT2	2	0.465865	0.043553	0.888177	0.0306109	991	0.417358	0.518259	4.67465	0.0306109
CTSL	-2	-0.622412	-1.18673	-0.0580971	0.0306378	992	0.0311605	0.859883	4.67314	0.0306378
TRIM36	2	0.297667	0.0277242	0.567609	0.0306753	993	0.0261954	0.871424	4.67105	0.0306753
CRYZ	2	0.425427	0.0395083	0.811345	0.0307251	995	0.0113225	0.915259	4.66826	0.0307251
PSME4	-2	-0.274141	-0.522849	-0.0254333	0.0307422	996	0.0541294	0.816028	4.6673	0.0307422
DEFB1	2	1.49579	0.137964	2.85362	0.0308418	997	0.945501	0.330867	4.66175	0.0308418
DNMT1	-2	-0.379485	-0.724066	-0.0349044	0.0308891	999	0.749653	0.386586	4.65912	0.0308891
VMO1	-2	-1.10065	-2.10041	-0.100896	0.0309461	1000	0.000782133	0.977689	4.65595	0.0309461
PECAM1	-2	-0.356734	-0.681011	-0.0324581	0.0310724	1001	0.714727	0.397879	4.64896	0.0310724
DHRS13	-2	-0.296161	-0.565536	-0.0267862	0.0311728	1003	0.47317	0.491532	4.64342	0.0311728
ZNF702P	-2	-0.318686	-0.608682	-0.0286893	0.0312509	1005	0.204972	0.650737	4.63913	0.0312509
C14orf132	2	0.590968	0.0531908	1.12875	0.0312542	1006	0.256262	0.6127	4.63895	0.0312542
SLCO2A1	-2	-0.596709	-1.14001	-0.0534035	0.0313489	1007	1.35387	0.244602	4.63376	0.0313489
SPAG5	-2	-0.518129	-0.990137	-0.0461203	0.0314388	1008	0.00162181	0.967876	4.62884	0.0314388
SH2D2A	-2	-0.630126	-1.20419	-0.0560625	0.0314468	1009	0.109507	0.740706	4.6284	0.0314468
SNTA1	2	0.417804	0.0371547	0.798453	0.0314546	1010	0.0325268	0.856876	4.62798	0.0314546
H4C8	-2	-0.297924	-0.569498	-0.0263498	0.0315448	1011	1.26769	0.260201	4.62307	0.0315448
GNA15	-2	-0.448447	-0.857342	-0.0395525	0.0315907	1012	0.937368	0.332956	4.62057	0.0315907
ANP32A-IT1	-2	-0.298687	-0.571368	-0.0260061	0.0318021	1013	0.0806758	0.776384	4.60914	0.0318021
NEK11	2	0.247721	0.0212106	0.474232	0.0320733	1014	0.0420047	0.837611	4.59458	0.0320733
BCL2L2	2	0.298049	0.0254934	0.570604	0.0320899	1015	0.0051304	0.942899	4.59369	0.0320899
SLC52A2	-2	-0.291138	-0.557593	-0.0246826	0.032232	1016	0.867902	0.351537	4.58611	0.032232
GGT7	2	0.246354	0.0208568	0.471851	0.0322542	1017	0.208871	0.647653	4.58493	0.0322542
NTRK2	2	0.776085	0.0651859	1.48698	0.0323804	1019	0.547821	0.459209	4.57824	0.0323804
SYT15	2	0.250162	0.0208168	0.479508	0.0325279	1021	0.0332051	0.855408	4.57046	0.0325279
CTSO	2	0.464785	0.0385473	0.891022	0.0325805	1023	0.00213999	0.963103	4.56769	0.0325805
PIMREG	-2	-0.504121	-0.966525	-0.0417172	0.0326152	1024	0.256206	0.612738	4.56586	0.0326152
SOX15	2	0.350297	0.0289848	0.671608	0.0326169	1025	0.00356514	0.952388	4.56578	0.0326169
RNF149	-2	-0.518858	-0.995076	-0.0426399	0.0327237	1027	0.0955533	0.757233	4.56017	0.0327237
SLC16A9	2	0.249263	0.0204658	0.478061	0.032738	1028	0.0781822	0.779776	4.55943	0.032738
RAPGEF6	-2	-0.247658	-0.475024	-0.0202923	0.03277	1029	0.0213912	0.883718	4.55775	0.03277
SPINT2	-2	-0.571912	-1.09697	-0.0468551	0.0327718	1030	0.661901	0.41589	4.55766	0.0327718
BTBD16	2	0.340226	0.0277752	0.652677	0.0328269	1031	0.0428069	0.836089	4.55479	0.0328269
CTSC	-2	-0.455227	-0.873502	-0.0369519	0.0329154	1032	0.364497	0.546019	4.55017	0.0329154
RFC4	-2	-0.383805	-0.736701	-0.0309092	0.0330371	1034	0.404694	0.524675	4.54386	0.0330371
OGDH	2	0.198798	0.0159635	0.381633	0.0330817	1036	0.796637	0.372101	4.54155	0.0330817
CFAP58	2	0.0924929	0.00742384	0.177562	0.0330886	1037	0.0890938	0.765332	4.54119	0.0330886
SLC19A1	-2	-0.374827	-0.719745	-0.0299085	0.0331785	1039	1.97666	0.159743	4.53654	0.0331785
MAK	-2	-0.235776	-0.452912	-0.0186403	0.0333189	1040	0.00051249	0.981939	4.52932	0.0333189
YAE1	2	0.275721	0.0217733	0.529668	0.0333363	1041	0.403459	0.525308	4.52843	0.0333363
ADPGK	-2	-0.347626	-0.667844	-0.0274074	0.0333605	1042	0.694922	0.404495	4.52718	0.0333605
CRYBB2	-2	-0.443628	-0.852381	-0.0348751	0.0334044	1043	0.00167282	0.967376	4.52493	0.0334044
EML1	2	0.370079	0.0290607	0.711097	0.0334211	1045	0.531044	0.466168	4.52407	0.0334211
CPNE3	2	0.275637	0.021626	0.529647	0.0334341	1046	0.0525767	0.818639	4.52341	0.0334341
PRUNE2	2	0.568656	0.0445246	1.09279	0.0334648	1047	0.0247929	0.874884	4.52184	0.0334648
CDR2	2	0.313818	0.0245614	0.603075	0.0334709	1049	0.6917	0.405587	4.52153	0.0334709
ARHGAP19	-2	-0.203136	-0.390435	-0.0158375	0.0335288	1050	0.539214	0.462759	4.51857	0.0335288
ATP6V0B	-2	-0.396301	-0.761863	-0.0307382	0.0336061	1051	1.07977	0.298749	4.51464	0.0336061
FXYD1	2	0.951392	0.0737232	1.82906	0.0336201	1052	1.40751	0.23547	4.51392	0.0336201
MSTO1	2	0.332349	0.0256828	0.639016	0.0336611	1053	0.00613403	0.937573	4.51183	0.0336611
FNDC4	2	0.375761	0.02898	0.722542	0.0336906	1054	0.0413607	0.838843	4.51034	0.0336906
ESD	2	0.25911	0.0199264	0.498293	0.033733	1055	0.00868273	0.92576	4.50819	0.033733
UPP1	-2	-0.245505	-0.472313	-0.0186965	0.0338773	1056	0.441124	0.506581	4.50089	0.0338773
SPO11	-2	-0.0892906	-0.171826	-0.00675572	0.0339729	1057	0.236405	0.626815	4.49607	0.0339729
PUS7L	-2	-0.238209	-0.458396	-0.0180225	0.0339733	1058	0.154303	0.694456	4.49605	0.0339733
MAP3K15	-2	-0.112969	-0.217439	-0.00849971	0.0340543	1060	0.0769274	0.781505	4.49198	0.0340543
YIPF6	2	0.228391	0.017174	0.439609	0.0340628	1061	0.575822	0.447955	4.49155	0.0340628
CPOX	-2	-0.183905	-0.354009	-0.0138017	0.0340913	1062	0.892546	0.344788	4.49012	0.0340913
TATDN1	2	0.274535	0.020601	0.528469	0.0340929	1063	0.47645	0.490035	4.49004	0.0340929
GALNT10	2	0.607108	0.0454928	1.16872	0.0341135	1064	1.63551	0.200942	4.48901	0.0341135
SLC25A6	-2	-0.162286	-0.312429	-0.0121432	0.0341343	1065	0.240639	0.623745	4.48796	0.0341343
CENPK	-2	-0.571569	-1.10058	-0.0425545	0.0342068	1067	1.11955	0.290015	4.48434	0.0342068
GDPD5	2	0.498443	0.0370883	0.959799	0.0342153	1068	0.134933	0.713371	4.48391	0.0342153
SERPINI1	2	0.309737	0.0229997	0.596473	0.0342449	1069	0.00256961	0.959572	4.48244	0.0342449
AQP1	2	0.499483	0.0370802	0.961886	0.0342485	1070	0.332584	0.564142	4.48226	0.0342485
TOR3A	-2	-0.506586	-0.975573	-0.037598	0.0342521	1071	0.275938	0.599376	4.48208	0.0342521
NR3C2	2	0.602072	0.0445125	1.15963	0.0343077	1072	0.935212	0.333512	4.4793	0.0343077
ATP1A2	2	1.08199	0.0795228	2.08446	0.0343923	1073	0.0871917	0.767778	4.4751	0.0343923
MTX3	2	0.266518	0.0195799	0.513456	0.0343984	1074	0.202709	0.652543	4.47479	0.0343984
CSN1S1	2	2.62437	0.191918	5.05682	0.0344637	1075	0.31568	0.574216	4.47155	0.0344637
CPNE2	-2	-0.251199	-0.484114	-0.0182831	0.0345311	1076	0.119356	0.729734	4.46821	0.0345311
CCDC22	-2	-0.245601	-0.473416	-0.0177871	0.0346014	1079	0.347023	0.555803	4.46474	0.0346014
RAB33A	-2	-0.2335	-0.450113	-0.0168866	0.0346215	1080	0.306148	0.580054	4.46375	0.0346215
AURKB	-2	-0.531177	-1.02394	-0.0384143	0.0346216	1081	1.13013	0.287748	4.46374	0.0346216
RRP12	-2	-0.300584	-0.579582	-0.0215858	0.0347204	1082	1.12542	0.288753	4.45887	0.0347204
HAUS8	-2	-0.26499	-0.511056	-0.018923	0.034799	1083	1.16851	0.279707	4.45501	0.034799
OPLAH	-2	-0.180661	-0.34847	-0.0128526	0.0348515	1084	0.171225	0.679025	4.45243	0.0348515
GINM1	2	0.260278	0.0184855	0.50207	0.0348749	1085	0.152874	0.695803	4.45129	0.0348749
TACC2	2	0.528412	0.0373846	1.01944	0.0349285	1086	0.000214724	0.988309	4.44867	0.0349285
DDX21	-2	-0.311477	-0.600941	-0.0220131	0.0349433	1087	0.0834081	0.772731	4.44794	0.0349433
APMAP	-2	-0.411337	-0.79369	-0.0289849	0.0349841	1089	0.252932	0.615018	4.44595	0.0349841
STAT2	-2	-0.274986	-0.530657	-0.019315	0.0350282	1092	0.21981	0.639185	4.4438	0.0350282
RRP8	-2	-0.282023	-0.544243	-0.0198028	0.0350327	1093	1.11124	0.291814	4.44358	0.0350327
TEX2	2	0.186829	0.0130961	0.360561	0.0350562	1094	0.305397	0.580519	4.44243	0.0350562
HECTD2	2	0.311182	0.0217358	0.600627	0.0351049	1095	0.0144623	0.904278	4.44007	0.0351049
FBXW5	-2	-0.195807	-0.37795	-0.013664	0.0351179	1096	0.0104779	0.91847	4.43943	0.0351179
RAB15	-2	-0.339952	-0.656238	-0.023666	0.0351507	1097	0.241898	0.622838	4.43784	0.0351507
KIF6	2	0.0722696	0.00503054	0.139509	0.0351523	1098	0.117162	0.732133	4.43776	0.0351523
PPP1R3A	-2	-0.109782	-0.211958	-0.00760691	0.0352146	1101	0.400737	0.526709	4.43474	0.0352146
PMPCB	-2	-0.119098	-0.229948	-0.00824783	0.0352221	1102	0.016585	0.89753	4.43438	0.0352221
PALM	2	0.722215	0.0499159	1.39451	0.0352492	1104	0.0863276	0.768899	4.43306	0.0352492
KLHDC1	2	0.473123	0.0326803	0.913565	0.0352573	1105	0.105581	0.745232	4.43267	0.0352573
EPB41L5	2	0.475144	0.0326008	0.917687	0.035348	1106	0.0835066	0.7726	4.42828	0.035348
CPSF3	-2	-0.278961	-0.538795	-0.0191269	0.0353574	1107	0.112694	0.737097	4.42783	0.0353574
EZH2	-2	-0.519612	-1.00386	-0.0353624	0.0354578	1108	0.629895	0.427394	4.42299	0.0354578
DENND1A	-2	-0.275559	-0.532367	-0.0187514	0.0354592	1109	0.868955	0.351245	4.42293	0.0354592
ZFYVE26	-2	-0.279175	-0.539385	-0.0189662	0.0354813	1110	0.134242	0.714073	4.42186	0.0354813
DUSP14	2	0.429935	0.0291953	0.830675	0.0354873	1111	0.0354404	0.850676	4.42158	0.0354873
RNF44	-2	-0.265156	-0.512423	-0.017888	0.0355749	1112	0.188592	0.664091	4.41737	0.0355749
ITGB1BP2	-2	-0.277334	-0.535966	-0.0187015	0.0355807	1113	0.0554467	0.813843	4.41709	0.0355807
PDLIM4	2	0.280017	0.0186567	0.541377	0.03574	1114	0.187301	0.665173	4.40947	0.03574
RAB13	-2	-0.284725	-0.550522	-0.0189282	0.0357694	1115	0.0493463	0.824205	4.40806	0.0357694
TPSAB1	2	0.770679	0.0510262	1.49033	0.0358228	1116	0.458465	0.498342	4.40552	0.0358228
TTC39C	-2	-0.448022	-0.866453	-0.0295913	0.0358546	1117	0.00587597	0.938898	4.40401	0.0358546
FCGR2A	-2	-0.643272	-1.24414	-0.042402	0.0358809	1118	0.0409942	0.839549	4.40275	0.0358809
CHST12	2	0.321949	0.0211469	0.622751	0.035927	1119	0.172187	0.678175	4.40057	0.035927
WDSUB1	2	0.315416	0.0207108	0.610121	0.0359314	1120	0.234699	0.628061	4.40036	0.0359314
ZNF667	2	0.430028	0.0281051	0.831951	0.035992	1121	0.015023	0.902449	4.39748	0.035992
HCLS1	-2	-0.648384	-1.2548	-0.0419712	0.0361161	1123	0.636768	0.424883	4.39161	0.0361161
PGRMC2	2	0.314396	0.020289	0.608503	0.0361557	1124	0.0903438	0.76374	4.38975	0.0361557
RPL31	2	0.178738	0.011533	0.345943	0.0361574	1125	0.606645	0.436054	4.38966	0.0361574
PAG1	-2	-0.799622	-1.54797	-0.0512703	0.0362383	1127	1.48099	0.22362	4.38585	0.0362383
COPB2	-2	-0.279532	-0.54118	-0.0178837	0.0362664	1128	0.699485	0.402957	4.38453	0.0362664
KISS1R	-2	-0.286518	-0.554799	-0.0182379	0.036331	1129	0.488039	0.484803	4.3815	0.036331
KIR2DL2	-2	-0.212231	-0.411046	-0.0134164	0.0364183	1130	0.187069	0.665368	4.37741	0.0364183
RBM15	-2	-0.258774	-0.501213	-0.0163344	0.036437	1132	0.0297075	0.863156	4.37653	0.036437
PLEKHG6	2	0.246624	0.0155516	0.477697	0.0364498	1134	0.277615	0.598269	4.37593	0.0364498
SARNP	-2	-0.222443	-0.430935	-0.0139513	0.0365178	1135	0.790485	0.373954	4.37276	0.0365178
EPHX3	-2	-0.329356	-0.63812	-0.0205923	0.0365568	1137	0.182923	0.668873	4.37094	0.0365568
ICAM1	-2	-0.51631	-1.00042	-0.0322018	0.0365876	1138	0.260081	0.610064	4.36951	0.0365876
CAVIN1	2	0.415077	0.0254109	0.804744	0.0368179	1139	0.000456388	0.982956	4.35881	0.0368179
XG	2	0.815414	0.0493416	1.58149	0.0369603	1140	0.763926	0.382103	4.35224	0.0369603
GALNT12	2	0.641435	0.0387877	1.24408	0.0369685	1141	0.109012	0.741272	4.35186	0.0369685
[truncated: 8,040 more rows]

## Sheet: Shared
Shared down-regulated genes
[truncated: 33 more rows]

## Sheet: Combined
Symbol	Perturbation	logFC	logFC_CI.L	logFC_CI.U	P	Perturbation_ranking	het_Test statistic	Het_P
[truncated: 2,022 more rows]

[truncated: 2 more sheets: CD, UC]
