# Supplementary material for: Gene Expression Meta-Analysis of Potential Shared and Unique Pathways between Autoimmune Diseases under Anti-TNFα Therapy
Source: Genes (Basel). 2022 Apr 27;13(5):776. doi: 10.3390/genes13050776 (PMC9140437; doi:10.3390/genes13050776)
Supplement: Supplementary file 1 [file genes-13-00776-s001.zip › Supplementary Table S2.xlsx]

## Sheet: Reactome_IBD_down
ID	Description	GeneRatio	BgRatio	pvalue	p.adjust	qvalue	geneID	Count
R-HSA-449147	Signaling by Interleukins	101/801	462/10867	2.41145e-24	2.67671e-21	2.34799e-21	S100A12/FPR1/CXCL10/CXCL8/IL13RA2/IL1B/CXCL1/SAA1/MMP3/SOCS3/ALOX5/CXCL2/TWIST1/ITGAX/ICAM1/PTAFR/IL1A/CCR1/CCL4/CCL3L3/RIPK2/DUSP4/IL1RN/NOD2/CCR2/IL18RAP/BCL6/TNF/CSF2RB/LYN/IFNG/BATF/CD86/PTGS2/IL15RA/TIMP1/SOCS1/IRAK3/NOS2/MMP1/PSMB9/ZEB1/CCL11/CSF3R/IL10RA/CCL2/PTPN7/IL18R1/HCK/LAMA5/ITGB2/STAT4/S1PR1/INPP5D/IL16/IL1RAP/IL6/LCN2/IL2RA/IL27RA/IL15/HIF1A/LCK/IL33/EBI3/STAT5A/S100B/FYN/FSCN1/PT…	101
R-HSA-6798695	Neutrophil degranulation	93/801	480/10867	1.24613e-18	6.91604e-16	6.06671e-16	CHI3L1/FCGR3B/S100A12/FPR1/TCN1/S100A9/S100A8/CXCL1/FGR/CXCR2/MNDA/ALOX5/SELL/ITGAX/HSPA6/PTAFR/TLR2/ARHGAP9/MCEMP1/SERPINA3/LTF/CTSH/GMFG/CD300A/RAB31/GPR84/FCN1/CD55/TCIRG1/SLC2A3/RAB24/VNN1/ADGRG3/PRDX4/FCGR2A/PECAM1/C3AR1/CFP/TNFAIP6/DEGS1/STOM/GYG1/C3/HK3/CD53/ITGB2/TYROBP/IMPDH1/LILRA3/NCKAP1L/TBC1D10C/RHOG/LCN2/C5AR1/PLAU/CD14/PLEKHO2/FCER1G/LPCAT1/DOCK2/ITGAL/GCA/ADA2/PTPN6/ADAM8/OLR1/S10…	93
R-HSA-6785807	Interleukin-4 and Interleukin-13 signaling	39/801	108/10867	7.959e-18	2.94483e-15	2.58318e-15	CXCL8/IL13RA2/IL1B/SAA1/MMP3/SOCS3/ALOX5/TWIST1/ITGAX/ICAM1/IL1A/BCL6/TNF/BATF/PTGS2/TIMP1/SOCS1/NOS2/MMP1/ZEB1/CCL11/CCL2/LAMA5/ITGB2/S1PR1/IL6/LCN2/HIF1A/FSCN1/STAT1/FGF2/ANXA1/MMP9/CEBPD/CCL22/MMP2/IL23A/TGFB1/VCAM1	39
R-HSA-6783783	Interleukin-10 signaling	25/801	47/10867	1.06146e-16	2.94554e-14	2.58381e-14	FPR1/CXCL10/CXCL8/IL1B/CXCL1/CXCL2/ICAM1/PTAFR/IL1A/CCR1/CCL4/CCL3L3/IL1RN/CCR2/TNF/CD86/PTGS2/TIMP1/IL10RA/CCL2/IL6/CSF3/IL1R1/CCL20/CCL22	25
R-HSA-1474244	Extracellular matrix organization	66/801	301/10867	3.19658e-16	7.09642e-14	6.22493e-14	MMP10/MMP3/ITGAX/ICAM1/MMP7/MADCAM1/CTSK/ADAMTS9/ICAM2/COL18A1/PCOLCE/JAM2/TIMP1/PECAM1/MMP1/EMILIN2/LAMA5/ITGB2/LOXL2/ADAMTS5/ICAM3/COL4A2/LAMB2/COL9A3/ITGAL/MMP13/VWF/LTBP2/ADAM8/FGF2/P3H1/EFEMP2/FBN1/ACTN1/LOXL1/COL4A1/COL6A3/HTRA1/COL12A1/TNC/CTSB/COL7A1/MMP9/SERPINE1/SDC2/BGN/LAMA4/DCN/SPP1/COL8A1/MMP12/KDR/MFAP2/MMP2/PXDN/VCAN/COL15A1/COL5A2/LOX/TGFB1/COL6A1/LUM/LAMC1/VCAM1/SPARC/EFEMP1	66
R-HSA-380108	Chemokine receptors bind chemokines	26/801	59/10867	9.25372e-15	1.71194e-12	1.5017e-12	CXCL9/CXCL10/CXCL8/CXCL1/CXCL6/CXCL13/CXCR2/CXCL2/CXCL11/CXCL3/CCR1/CCL4/CCL3L3/PF4/CCR2/CXCL5/ACKR4/CCL11/CCL2/CXCR1/ACKR3/PPBP/CCL20/CCL13/CCL22/CXCR4	26
R-HSA-166658	Complement cascade	23/801	58/10867	4.86717e-12	7.71795e-10	6.77013e-10	C4BPB/CFI/FCN3/C4BPA/C4B_2/FCN1/CD55/C3AR1/CFP/C3/SERPING1/CFB/C5AR1/CLU/C2/CD19/C1QB/CD81/CFH/C1QA/C1S/C1QC/MASP1	23
R-HSA-977606	Regulation of Complement cascade	20/801	47/10867	2.58091e-11	3.58102e-09	3.14124e-09	C4BPB/CFI/C4BPA/C4B_2/CD55/C3AR1/CFP/C3/SERPING1/CFB/C5AR1/CLU/C2/CD19/C1QB/CD81/CFH/C1QA/C1S/C1QC	20
R-HSA-202733	Cell surface interactions at the vascular wall	35/801	137/10867	4.01288e-11	4.94922e-09	4.34142e-09	SELL/ITGAX/PF4/SLC7A5/TREM1/LYN/JAM2/THBD/PECAM1/MMP1/ITGB2/GYPC/INPP5D/SELE/FCER1G/CD48/DOK2/LCK/SLC7A11/ITGAL/JAML/PF4V1/FYN/ESAM/PTPN6/OLR1/CD84/SELP/PROCR/ANGPT2/SDC2/SIRPA/CD74/CAV1/TGFB1	35
R-HSA-198933	Immunoregulatory interactions between a Lymphoid and a non-Lymphoid cell	33/801	132/10867	2.70244e-10	2.99971e-08	2.63132e-08	SELL/ICAM1/FCGR2B/MADCAM1/CD300A/ICAM2/SIGLEC10/IFITM1/TREM1/MICB/CD300LF/C3/ITGB2/TYROBP/LILRA3/CLEC2B/CD3D/ICAM3/ITGAL/JAML/LAIR2/CD19/LILRB4/FCGR3A/SLAMF7/PILRA/LILRB1/CD200/LILRA2/LAIR1/CD81/CD40/VCAM1	33
R-HSA-76002	Platelet activation signaling and aggregation	50/801	263/10867	3.44886e-10	3.48022e-08	3.05282e-08	SERPINA3/PLCG2/GNA15/PIK3R5/PF4/LCP2/APBB1IP/RAC2/LYN/TIMP1/PECAM1/PLEK/GNG11/GNB5/ARRB2/SERPING1/RAPGEF4/RHOG/FERMT3/PDPN/FCER1G/CLU/LCK/F2RL2/ECM1/GNAI2/CYRIB/FYN/VWF/ANXA5/PTPN6/PRKCB/VEGFC/GNB4/ACTN1/SELP/ITPR1/SRGN/PIK3CG/PPBP/CALU/SERPINE1/RARRES2/F5/ISLR/IGF2/PIK3R3/MMRN1/TGFB1/SPARC	50
R-HSA-909733	Interferon alpha/beta signaling	23/801	70/10867	4.22401e-10	3.9072e-08	3.42737e-08	SOCS3/MX2/IFIT3/IFITM1/IRF7/IFITM2/XAF1/SOCS1/ISG20/IFITM3/IFNAR2/GBP2/MX1/PTPN6/IRF9/STAT1/IRF1/IFIT2/BST2/ISG15/OAS2/IFI6/STAT2	23
R-HSA-375276	Peptide ligand-binding receptors	42/801	201/10867	4.60142e-10	3.9289e-08	3.44641e-08	PROK2/FPR1/CXCL9/CXCL10/CXCL8/CXCL1/CXCL6/CXCL13/SAA1/CXCR2/CXCL2/PNOC/CXCL11/CXCL3/CCR1/CCL4/CCL3L3/PF4/CCR2/AGT/CXCL5/ACKR4/C3AR1/CCL11/CCL2/C3/C5AR1/EDNRA/APLNR/F2RL2/ANXA1/CXCR1/ACKR3/PPBP/FPR2/EDNRB/ACKR1/CCL20/CCL13/NMU/CCL22/CXCR4	42
R-HSA-2022090	Assembly of collagen fibrils and other multimeric structures	21/801	61/10867	9.19527e-10	7.29054e-08	6.39521e-08	MMP3/MMP7/COL18A1/PCOLCE/LOXL2/COL4A2/COL9A3/MMP13/LOXL1/COL4A1/COL6A3/COL12A1/CTSB/COL7A1/MMP9/COL8A1/PXDN/COL15A1/COL5A2/LOX/COL6A1	21
R-HSA-216083	Integrin cell surface interactions	25/801	85/10867	1.04383e-09	7.72437e-08	6.77576e-08	ITGAX/ICAM1/MADCAM1/ICAM2/COL18A1/JAM2/PECAM1/ITGB2/ICAM3/COL4A2/COL9A3/ITGAL/VWF/FBN1/COL4A1/COL6A3/TNC/COL7A1/SPP1/COL8A1/KDR/COL5A2/COL6A1/LUM/VCAM1	25
R-HSA-373076	Class A/1 (Rhodopsin-like receptors)	57/801	335/10867	1.65137e-09	1.14564e-07	1.00495e-07	PROK2/FPR1/CXCL9/CXCL10/CXCL8/CXCL1/CXCL6/CXCL13/SAA1/CXCR2/P2RY13/HCAR3/CXCL2/PTAFR/PNOC/CXCL11/CXCL3/CCR1/CCL4/CCL3L3/CYSLTR1/PF4/CCR2/AGT/GPR65/CXCL5/ACKR4/GPR183/C3AR1/GPR68/CCL11/CCL2/C3/S1PR1/C5AR1/EDNRA/APLNR/F2RL2/ADRB2/ANXA1/PTGFR/P2RY6/P2RY14/CXCR1/ACKR3/PPBP/FPR2/EDNRB/ACKR1/LPAR6/CCL20/CCL13/NMU/S1PR3/CCL22/CXCR4/FFAR2	57
R-HSA-1442490	Collagen degradation	21/801	64/10867	2.5099e-09	1.60093e-07	1.40432e-07	MMP10/MMP3/MMP7/CTSK/COL18A1/MMP1/COL4A2/COL9A3/MMP13/COL4A1/COL6A3/COL12A1/CTSB/COL7A1/MMP9/COL8A1/MMP12/MMP2/COL15A1/COL5A2/COL6A1	21
R-HSA-500792	GPCR ligand binding	71/801	467/10867	2.5961e-09	1.60093e-07	1.40432e-07	PROK2/FPR1/CXCL9/CXCL10/CXCL8/CXCL1/CXCL6/CXCL13/SAA1/CXCR2/P2RY13/HCAR3/CXCL2/PTAFR/PNOC/CXCL11/CXCL3/CCR1/RAMP3/CCL4/CCL3L3/CYSLTR1/PF4/CCR2/AGT/GPR65/CXCL5/ACKR4/CD55/ADGRE2/GPR183/C3AR1/GNG11/GPR68/CCL11/CCL2/C3/GNB5/WNT5A/S1PR1/CALCRL/C5AR1/WNT2/EDNRA/FZD10/APLNR/F2RL2/ADRB2/ANXA1/GNB4/PTGFR/ADM/P2RY6/P2RY14/CXCR1/ACKR3/PPBP/FPR2/EDNRB/ADGRE3/ACKR1/LPAR6/CCL20/CCL13/NMU/ADGRE1/S1PR3/CCL22/CX…	71
R-HSA-913531	Interferon Signaling	39/801	199/10867	1.30309e-08	7.27314e-07	6.37995e-07	SOCS3/GBP5/ICAM1/PTAFR/MX2/IFIT3/IFITM1/IRF7/IFNG/IFITM2/XAF1/SOCS1/ISG20/IFITM3/GBP1/IFNAR2/IFI30/PML/GBP2/MX1/PTPN6/IRF9/STAT1/IRF1/IFIT2/UBE2L6/GBP4/HERC5/HLA-DRB1/BST2/TRIM22/HLA-DPB1/ISG15/OAS2/HLA-DQA1/IFI6/STAT2/HLA-DPA1/VCAM1	39
R-HSA-418594	G alpha (i) signalling events	53/801	318/10867	1.31048e-08	7.27314e-07	6.37995e-07	FPR1/CXCL9/CXCL10/CXCL8/CXCL1/CXCL6/CXCL13/SAA1/CXCR2/P2RY13/HCAR3/CXCL2/PNOC/PDE4B/CXCL11/CXCL3/CCR1/RGS19/CCL4/GNA15/PF4/CCR2/AGT/CXCL5/GPSM3/GPR183/C3AR1/RGS1/GNG11/C3/GNB5/RGS18/C5AR1/RGS5/APLNR/GNAI2/ANXA1/GNB4/ITPR1/P2RY14/CXCR1/ACKR3/PPBP/FPR2/CCL20/CCL13/RGS13/NMU/PRKAR2B/S1PR3/RGS4/CXCR4/RGS10	53
R-HSA-166663	Initial triggering of complement	12/801	23/10867	1.50239e-08	7.94121e-07	6.96598e-07	FCN3/C4B_2/FCN1/CFP/C3/CFB/C2/C1QB/C1QA/C1S/C1QC/MASP1	12
R-HSA-1474228	Degradation of the extracellular matrix	31/801	140/10867	2.15844e-08	1.08903e-06	9.55292e-07	MMP10/MMP3/MMP7/CTSK/ADAMTS9/COL18A1/TIMP1/MMP1/LAMA5/ADAMTS5/COL4A2/COL9A3/MMP13/ADAM8/FBN1/COL4A1/COL6A3/HTRA1/COL12A1/CTSB/COL7A1/MMP9/DCN/SPP1/COL8A1/MMP12/MMP2/COL15A1/COL5A2/COL6A1/LAMC1	31
R-HSA-877300	Interferon gamma signaling	23/801	91/10867	1.12031e-07	5.4067e-06	4.74272e-06	SOCS3/GBP5/ICAM1/PTAFR/IRF7/IFNG/SOCS1/GBP1/IFI30/PML/GBP2/PTPN6/IRF9/STAT1/IRF1/GBP4/HLA-DRB1/TRIM22/HLA-DPB1/OAS2/HLA-DQA1/HLA-DPA1/VCAM1	23
R-HSA-1474290	Collagen formation	22/801	90/10867	3.96514e-07	1.83388e-05	1.60866e-05	MMP3/MMP7/COL18A1/PCOLCE/LOXL2/COL4A2/COL9A3/MMP13/P3H1/LOXL1/COL4A1/COL6A3/COL12A1/CTSB/COL7A1/MMP9/COL8A1/PXDN/COL15A1/COL5A2/LOX/COL6A1	22
R-HSA-114604	GPVI-mediated activation cascade	13/801	35/10867	5.53318e-07	2.45673e-05	2.15503e-05	PLCG2/PIK3R5/LCP2/RAC2/LYN/RHOG/PDPN/FCER1G/LCK/FYN/PTPN6/PIK3CG/PIK3R3	13
R-HSA-76005	Response to elevated platelet cytosolic Ca2+	27/801	134/10867	1.28329e-06	5.47867e-05	4.80585e-05	SERPINA3/PF4/TIMP1/PECAM1/PLEK/SERPING1/FERMT3/CLU/ECM1/CYRIB/VWF/ANXA5/PRKCB/VEGFC/ACTN1/SELP/SRGN/PPBP/CALU/SERPINE1/RARRES2/F5/ISLR/IGF2/MMRN1/TGFB1/SPARC	27
R-HSA-9658195	Leishmania infection	41/801	254/10867	1.40526e-06	5.77717e-05	5.06769e-05	IL1B/FGR/IL1A/RAMP3/PLCG2/CYSLTR1/P2RX7/RHBDF2/GPR84/LYN/DPEP2/FCGR2A/C3AR1/ENTPD1/GNG11/BTK/CD163/C3/HCK/ELMO1/GNB5/WNT5A/NCKAP1L/CALCRL/IL6/GPR176/GGT5/ARPC1B/GNAI2/FYN/FCGR3A/ADRB2/CASP1/GNB4/ADM/ITPR1/MYO5A/NLRP3/WIPF1/PRKAR2B/PTHLH	41
R-HSA-3000178	ECM proteoglycans	19/801	76/10867	1.69455e-06	6.71768e-05	5.8927e-05	ITGAX/LAMA5/COL4A2/LAMB2/COL9A3/COL4A1/COL6A3/TNC/SERPINE1/BGN/LAMA4/DCN/VCAN/COL5A2/TGFB1/COL6A1/LUM/LAMC1/SPARC	19
R-HSA-114608	Platelet degranulation	26/801	129/10867	2.00086e-06	7.65847e-05	6.71795e-05	SERPINA3/PF4/TIMP1/PECAM1/PLEK/SERPING1/FERMT3/CLU/ECM1/CYRIB/VWF/ANXA5/VEGFC/ACTN1/SELP/SRGN/PPBP/CALU/SERPINE1/RARRES2/F5/ISLR/IGF2/MMRN1/TGFB1/SPARC	26
R-HSA-381426	Regulation of Insulin-like Growth Factor (IGF) transport and uptake by Insulin-like Growth Factor Binding Proteins (IGFBPs)	25/801	125/10867	3.63312e-06	0.000134425	0.000117917	FAM20C/TIMP1/MMP1/IGFBP5/C3/IGFBP6/VWA1/IL6/APOL1/CCN1/IGFBP7/LAMB2/FAM20A/FBN1/TNC/CALU/SDC2/F5/SPP1/LGALS1/IGF2/MMP2/VCAN/LAMC1/SPARCL1	25
R-HSA-2022870	Chondroitin sulfate biosynthesis	9/801	20/10867	4.91441e-06	0.000175968	0.000154358	CSGALNACT1/CHST15/CHST11/CSGALNACT2/CHSY1/CHST7/BGN/DCN/VCAN	9
R-HSA-168898	Toll-like Receptor Cascades	28/801	157/10867	9.90595e-06	0.000335567	0.000294357	S100A12/S100A9/S100A8/SAA1/TLR1/TLR2/PLCG2/RIPK2/DUSP4/TLR8/NOD2/CTSK/LY96/IRF7/SOCS1/IRAK3/BTK/BIRC3/LY86/ITGB2/CD14/S100B/IRAK2/NFKBIA/CTSB/DUSP7/MAP3K8/CD180	28
R-HSA-983695	Antigen activates B Cell Receptor (BCR) leading to generation of second messengers	11/801	32/10867	9.97631e-06	0.000335567	0.000294357	PLCG2/LYN/BTK/CD19/FYN/PIK3AP1/PTPN6/ITPR1/CD79A/CD79B/PIK3CD	11
R-HSA-451927	Interleukin-2 family signaling	13/801	44/10867	1.04402e-05	0.000340842	0.000298984	CSF2RB/IL15RA/STAT4/INPP5D/IL2RA/IL15/LCK/STAT5A/PTPN6/STAT1/PIK3CD/PIK3R3/HAVCR2	13
R-HSA-166016	Toll Like Receptor 4 (TLR4) Cascade	25/801	135/10867	1.50254e-05	0.000476521	0.000418001	S100A12/S100A9/S100A8/SAA1/TLR1/TLR2/PLCG2/RIPK2/DUSP4/NOD2/LY96/IRF7/SOCS1/IRAK3/BTK/BIRC3/LY86/ITGB2/CD14/S100B/IRAK2/NFKBIA/DUSP7/MAP3K8/CD180	25
R-HSA-166786	Creation of C4 and C2 activators	7/801	14/10867	2.49624e-05	0.000769675	0.000675153	FCN3/FCN1/C1QB/C1QA/C1S/C1QC/MASP1	7
R-HSA-8957275	Post-translational protein phosphorylation	21/801	108/10867	3.35795e-05	0.00100738	0.00088367	FAM20C/TIMP1/IGFBP5/C3/VWA1/IL6/APOL1/CCN1/IGFBP7/LAMB2/FAM20A/FBN1/TNC/CALU/SDC2/F5/SPP1/LGALS1/VCAN/LAMC1/SPARCL1	21
R-HSA-1592389	Activation of Matrix Metalloproteinases	10/801	33/10867	8.68457e-05	0.00253681	0.00222527	MMP10/MMP3/MMP7/CTSK/COL18A1/TIMP1/MMP1/MMP13/MMP9/MMP2	10
R-HSA-2029481	FCGR activation	6/801	12/10867	9.8855e-05	0.00274323	0.00240634	FGR/LYN/FCGR2A/HCK/FYN/FCGR3A	6
R-HSA-210990	PECAM1 interactions	6/801	12/10867	9.8855e-05	0.00274323	0.00240634	LYN/PECAM1/INPP5D/LCK/FYN/PTPN6	6
R-HSA-416476	G alpha (q) signalling events	32/801	216/10867	0.000110853	0.00300113	0.00263257	PROK2/SAA1/MMP3/PTAFR/RGS19/GNA15/CYSLTR1/AGT/GPR65/RGS1/GNG11/GPR68/BTK/GNB5/RGS18/RGS5/EDNRA/F2RL2/ANXA1/GNB4/PTGFR/P2RY6/ITPR1/FPR2/EDNRB/LPAR6/RGS13/NMU/RGS2/RGS4/PIK3R3/FFAR2	32
R-HSA-5602498	MyD88 deficiency (TLR2/4)	7/801	17/10867	0.000116206	0.0030697	0.00269272	S100A9/S100A8/TLR1/TLR2/LY96/BTK/CD14	7
R-HSA-388841	Costimulation by the CD28 family	15/801	69/10867	0.000118916	0.0030697	0.00269272	CD274/LYN/CD86/ICOS/CD3D/LCK/FYN/PTPN6/HLA-DRB1/HLA-DPB1/AKT3/HLA-DQA1/MAP3K8/PIK3R3/HLA-DPA1	15
R-HSA-166058	MyD88:MAL(TIRAP) cascade initiated on plasma membrane	19/801	101/10867	0.000124939	0.00308184	0.00270337	S100A12/S100A9/S100A8/SAA1/TLR1/TLR2/RIPK2/DUSP4/NOD2/LY96/SOCS1/IRAK3/BTK/CD14/S100B/IRAK2/NFKBIA/DUSP7/MAP3K8	19
R-HSA-168188	Toll Like Receptor TLR6:TLR2 Cascade	19/801	101/10867	0.000124939	0.00308184	0.00270337	S100A12/S100A9/S100A8/SAA1/TLR1/TLR2/RIPK2/DUSP4/NOD2/LY96/SOCS1/IRAK3/BTK/CD14/S100B/IRAK2/NFKBIA/DUSP7/MAP3K8	19
R-HSA-389948	PD-1 signaling	8/801	23/10867	0.000152039	0.00366877	0.00321822	CD274/CD3D/LCK/PTPN6/HLA-DRB1/HLA-DPB1/HLA-DQA1/HLA-DPA1	8
R-HSA-2243919	Crosslinking of collagen fibrils	7/801	18/10867	0.00017812	0.00411901	0.00361317	PCOLCE/LOXL2/COL4A2/LOXL1/COL4A1/PXDN/LOX	7
R-HSA-5603041	IRAK4 deficiency (TLR2/4)	7/801	18/10867	0.00017812	0.00411901	0.00361317	S100A9/S100A8/TLR1/TLR2/LY96/BTK/CD14	7
R-HSA-168179	Toll Like Receptor TLR1:TLR2 Cascade	19/801	104/10867	0.00018675	0.00414586	0.00363672	S100A12/S100A9/S100A8/SAA1/TLR1/TLR2/RIPK2/DUSP4/NOD2/LY96/SOCS1/IRAK3/BTK/CD14/S100B/IRAK2/NFKBIA/DUSP7/MAP3K8	19
R-HSA-181438	Toll Like Receptor 2 (TLR2) Cascade	19/801	104/10867	0.00018675	0.00414586	0.00363672	S100A12/S100A9/S100A8/SAA1/TLR1/TLR2/RIPK2/DUSP4/NOD2/LY96/SOCS1/IRAK3/BTK/CD14/S100B/IRAK2/NFKBIA/DUSP7/MAP3K8	19
R-HSA-1793185	Chondroitin sulfate/dermatan sulfate metabolism	12/801	50/10867	0.00021071	0.00455624	0.0039967	CSGALNACT1/CHST15/CHST11/DSE/CSGALNACT2/CHSY1/CHST7/SDC2/BGN/DCN/VCAN/HYAL1	12
R-HSA-5668599	RHO GTPases Activate NADPH Oxidases	8/801	24/10867	0.000213445	0.00455624	0.0039967	S100A9/S100A8/NCF1/NCF2/RAC2/NCF4/PRKCB/CYBB	8
R-HSA-446652	Interleukin-1 family signaling	23/801	141/10867	0.000243486	0.00509943	0.00447319	S100A12/IL1B/SAA1/ALOX5/IL1A/RIPK2/IL1RN/NOD2/IL18RAP/IRAK3/PSMB9/PTPN7/IL18R1/IL1RAP/IL33/S100B/PTPN6/IRAK2/CASP1/NFKBIA/IL1R1/PTPN14/MAP3K8	23
R-HSA-9662851	Anti-inflammatory response favouring Leishmania parasite infection	26/801	169/10867	0.000259911	0.00514263	0.00451108	FGR/RAMP3/PLCG2/CYSLTR1/RHBDF2/GPR84/LYN/DPEP2/FCGR2A/GNG11/CD163/HCK/GNB5/CALCRL/IL6/GPR176/GGT5/GNAI2/FYN/FCGR3A/ADRB2/GNB4/ADM/ITPR1/PRKAR2B/PTHLH	26
R-HSA-9664433	Leishmania parasite growth and survival	26/801	169/10867	0.000259911	0.00514263	0.00451108	FGR/RAMP3/PLCG2/CYSLTR1/RHBDF2/GPR84/LYN/DPEP2/FCGR2A/GNG11/CD163/HCK/GNB5/CALCRL/IL6/GPR176/GGT5/GNAI2/FYN/FCGR3A/ADRB2/GNB4/ADM/ITPR1/PRKAR2B/PTHLH	26
R-HSA-8948216	Collagen chain trimerization	11/801	44/10867	0.000261852	0.00514263	0.00451108	COL18A1/COL4A2/COL9A3/COL4A1/COL6A3/COL12A1/COL7A1/COL8A1/COL15A1/COL5A2/COL6A1	11
R-HSA-1630316	Glycosaminoglycan metabolism	21/801	124/10867	0.000264081	0.00514263	0.00451108	CHST2/CSGALNACT1/CHST15/CHST11/DSE/CSGALNACT2/CHSY1/HPSE/HS3ST3A1/LYVE1/HS3ST1/CHST7/SDC2/BGN/DCN/CEMIP/ST3GAL1/VCAN/HYAL1/HS3ST3B1/LUM	21
R-HSA-9705462	Inactivation of CSF3 (G-CSF) signaling	8/801	25/10867	0.000293796	0.00562265	0.00493215	SOCS3/LYN/SOCS1/CSF3R/HCK/STAT5A/STAT1/CSF3	8
R-HSA-9660826	Purinergic signaling in leishmaniasis infection	8/801	26/10867	0.000397232	0.00724106	0.0063518	IL1B/IL1A/P2RX7/C3AR1/ENTPD1/C3/CASP1/NLRP3	8
R-HSA-9664424	Cell recruitment (pro-inflammatory response)	8/801	26/10867	0.000397232	0.00724106	0.0063518	IL1B/IL1A/P2RX7/C3AR1/ENTPD1/C3/CASP1/NLRP3	8
R-HSA-140877	Formation of Fibrin Clot (Clotting Cascade)	10/801	39/10867	0.000397932	0.00724106	0.0063518	PF4/THBD/SERPING1/SERPINE2/PF4V1/VWF/PROCR/TFPI/F5/F3	10
R-HSA-202433	Generation of second messenger molecules	9/801	34/10867	0.000600329	0.0107478	0.00942792	PLCG2/LCP2/CD3D/LCK/HLA-DRB1/HLA-DPB1/HLA-DQA1/FYB1/HLA-DPA1	9
R-HSA-168643	Nucleotide-binding domain leucine rich repeat containing receptor (NLR) signaling pathways	12/801	57/10867	0.000761769	0.0134217	0.0117734	RIPK2/NOD2/P2RX7/TNFAIP3/CASP4/AIM2/BIRC3/IRAK2/CASP1/PANX1/NLRP3/CYLD	12
R-HSA-1433557	Signaling by SCF-KIT	10/801	43/10867	0.000917188	0.0159075	0.0139539	LYN/SOCS1/LCK/STAT5A/FYN/PTPN6/FES/STAT1/MMP9/PIK3R3	10
R-HSA-112409	RAF-independent MAPK1/3 activation	7/801	23/10867	0.00099069	0.0169179	0.0148403	DUSP4/PEA15/IL6/DUSP10/DUSP2/DUSP7/DUSP5	7
R-HSA-1650814	Collagen biosynthesis and modifying enzymes	13/801	67/10867	0.00105116	0.0173447	0.0152147	COL18A1/PCOLCE/COL4A2/COL9A3/P3H1/COL4A1/COL6A3/COL12A1/COL7A1/COL8A1/COL15A1/COL5A2/COL6A1	13
R-HSA-3000171	Non-integrin membrane-ECM interactions	12/801	59/10867	0.00105243	0.0173447	0.0152147	LAMA5/COL4A2/LAMB2/FGF2/ACTN1/COL4A1/TNC/SDC2/LAMA4/COL5A2/TGFB1/LAMC1	12
R-HSA-9013149	RAC1 GTPase cycle	26/801	185/10867	0.00106256	0.0173447	0.0152147	NCF1/ARHGAP9/NCF2/ARHGAP25/CHN1/DOCK4/NCF4/NCKAP1L/DOCK2/ARHGAP29/ARHGDIB/DEF6/ARHGAP24/ARHGEF6/DOCK11/CYBB/ARHGAP30/FMNL1/TIAM1/TAGAP/WIPF1/PREX1/CAV1/PIK3R3/MCAM/FERMT2	26
R-HSA-8851680	Butyrophilin (BTN) family interactions	5/801	12/10867	0.00109856	0.0176724	0.0155021	BTN2A2/CD209/BTN3A1/BTN3A3/XDH	5
R-HSA-3000157	Laminin interactions	8/801	30/10867	0.00114326	0.0178736	0.0156786	COL18A1/LAMA5/COL4A2/LAMB2/COL4A1/COL7A1/LAMA4/LAMC1	8
R-HSA-9674555	Signaling by CSF3 (G-CSF)	8/801	30/10867	0.00114326	0.0178736	0.0156786	SOCS3/LYN/SOCS1/CSF3R/HCK/STAT5A/STAT1/CSF3	8
R-HSA-9009391	Extra-nuclear estrogen signaling	14/801	77/10867	0.00133306	0.0202922	0.0178002	MMP3/MMP7/GNG11/SPHK1/GNB5/GNAI2/GNB4/MMP9/CAV2/AKT3/S1PR3/MMP2/CAV1/PIK3R3	14
R-HSA-1566948	Elastic fibre formation	10/801	45/10867	0.00133453	0.0202922	0.0178002	EMILIN2/LOXL2/LTBP2/EFEMP2/FBN1/LOXL1/MFAP2/LOX/TGFB1/EFEMP1	10
R-HSA-2029480	Fcgamma receptor (FCGR) dependent phagocytosis	15/801	86/10867	0.00141344	0.0210735	0.0184855	FGR/PLCG2/LYN/FCGR2A/BTK/HCK/ELMO1/NCKAP1L/PLPP5/ARPC1B/FYN/FCGR3A/ITPR1/MYO5A/WIPF1	15
R-HSA-5260271	Diseases of Immune System	8/801	31/10867	0.00144287	0.0210735	0.0184855	S100A9/S100A8/TLR1/TLR2/LY96/BTK/CD14/NFKBIA	8
R-HSA-5602358	Diseases associated with the TLR signaling cascade	8/801	31/10867	0.00144287	0.0210735	0.0184855	S100A9/S100A8/TLR1/TLR2/LY96/BTK/CD14/NFKBIA	8
R-HSA-397795	G-protein beta:gamma signalling	8/801	32/10867	0.00180154	0.0259703	0.022781	PIK3R5/GNG11/BTK/GNB5/ARHGEF6/GNB4/PIK3CG/AKT3	8
R-HSA-202430	Translocation of ZAP-70 to Immunological synapse	6/801	19/10867	0.00185513	0.0260657	0.0228647	CD3D/LCK/HLA-DRB1/HLA-DPB1/HLA-DQA1/HLA-DPA1	6
R-HSA-416700	Other semaphorin interactions	6/801	19/10867	0.00185513	0.0260657	0.0228647	CD72/PLXNC1/TYROBP/SEMA4A/PLXND1/SEMA4D	6
R-HSA-9664323	FCGR3A-mediated IL10 synthesis	9/801	40/10867	0.00210029	0.0291415	0.0255627	FGR/PLCG2/LYN/FCGR2A/HCK/FYN/FCGR3A/ITPR1/PRKAR2B	9
R-HSA-512988	Interleukin-3, Interleukin-5 and GM-CSF signaling	10/801	48/10867	0.00223843	0.0304356	0.0266979	CSF2RB/LYN/HCK/INPP5D/IL2RA/STAT5A/FYN/PTPN6/PIK3CD/PIK3R3	10
R-HSA-194138	Signaling by VEGF	17/801	108/10867	0.00224839	0.0304356	0.0266979	NCF1/NCF2/NCF4/SPHK1/ELMO1/NCKAP1L/SH2D2A/FYN/PRKCB/CDH5/VEGFC/ITPR1/CYBB/AKT3/KDR/CAV1/NRP1	17
R-HSA-71240	Tryptophan catabolism	5/801	14/10867	0.00245255	0.0320995	0.0281575	KYNU/IDO1/KMO/SLC7A5/TDO2	5
R-HSA-877312	Regulation of IFNG signaling	5/801	14/10867	0.00245255	0.0320995	0.0281575	SOCS3/IFNG/SOCS1/PTPN6/STAT1	5
R-HSA-9669938	Signaling by KIT in disease	6/801	20/10867	0.00248699	0.0320995	0.0281575	LYN/LCK/STAT5A/FYN/STAT1/PIK3R3	6
R-HSA-9670439	Signaling by phosphorylated juxtamembrane	6/801	20/10867	0.00248699	0.0320995	0.0281575	LYN/LCK/STAT5A/FYN/STAT1/PIK3R3	6
R-HSA-373755	Semaphorin interactions, extracellular and kinase domain KIT mutants	12/801	65/10867	0.00252066	0.0321602	0.0282107	CD72/PLXNC1/TYROBP/SEMA4A/FYN/FES/MYH10/PLXND1/RND1/SEMA4D/DPYSL3/NRP1	12
R-HSA-5621480	Dectin-2 family	7/801	27/10867	0.00276948	0.0349332	0.0306431	CLEC4E/PLCG2/CLEC4A/LYN/FCER1G/FYN/CLEC4D	7
R-HSA-186797	Signaling by PDGF	11/801	58/10867	0.00301929	0.0376564	0.0330319	COL4A2/STAT5A/COL9A3/PDGFRB/STAT1/COL4A1/COL6A3/THBS2/SPP1/COL5A2/COL6A1	11
R-HSA-5686938	Regulation of TLR by endogenous ligand	6/801	21/10867	0.00326773	0.040302	0.0353526	S100A9/S100A8/TLR1/TLR2/LY96/CD14	6
R-HSA-5620971	Pyroptosis	7/801	28/10867	0.00346178	0.0409759	0.0359438	IL1B/GZMB/IL1A/CASP4/CASP5/CASP1/IRF1	7
R-HSA-9664407	Parasite infection	11/801	59/10867	0.00347003	0.0409759	0.0359438	FGR/LYN/BTK/HCK/ELMO1/NCKAP1L/ARPC1B/FYN/FCGR3A/MYO5A/WIPF1	11
R-HSA-9664417	Leishmania phagocytosis	11/801	59/10867	0.00347003	0.0409759	0.0359438	FGR/LYN/BTK/HCK/ELMO1/NCKAP1L/ARPC1B/FYN/FCGR3A/MYO5A/WIPF1	11
R-HSA-9664422	FCGR3A-mediated phagocytosis	11/801	59/10867	0.00347003	0.0409759	0.0359438	FGR/LYN/BTK/HCK/ELMO1/NCKAP1L/ARPC1B/FYN/FCGR3A/MYO5A/WIPF1	11
R-HSA-6803157	Antimicrobial peptides	15/801	95/10867	0.0038616	0.0451198	0.0395788	S100A9/S100A8/TLR1/TLR2/LTF/GNLY/CCR2/LCN2/DEFB4B/CLU/DEFA1/RNASE6/PI3/LYZ/S100A7	15
R-HSA-1236975	Antigen processing-Cross presentation	16/801	105/10867	0.00416114	0.0472852	0.0414783	S100A9/S100A8/NCF1/TLR1/TLR2/NCF2/LY96/NCF4/PSMB9/BTK/TAP1/CD14/MRC1/CYBB/MRC2/TAP2	16
R-HSA-140875	Common Pathway of Fibrin Clot Formation	6/801	22/10867	0.00421733	0.0472852	0.0414783	PF4/THBD/SERPINE2/PF4V1/PROCR/F5	6
R-HSA-202427	Phosphorylation of CD3 and TCR zeta chains	6/801	22/10867	0.00421733	0.0472852	0.0414783	CD3D/LCK/HLA-DRB1/HLA-DPB1/HLA-DQA1/HLA-DPA1	6
R-HSA-389357	CD28 dependent PI3K/Akt signaling	6/801	22/10867	0.00421733	0.0472852	0.0414783	CD86/LCK/FYN/AKT3/MAP3K8/PIK3R3	6
R-HSA-5669034	TNFs bind their physiological receptors	7/801	29/10867	0.00427834	0.0474782	0.0416475	CD27/TNFSF15/TNFSF13B/TNFSF9/TNFSF13/TNFRSF17/TNFRSF9	7
R-HSA-2219530	Constitutive Signaling by Aberrant PI3K in Cancer	13/801	78/10867	0.00432008	0.0474782	0.0416475	RAC2/CD86/FGF7/ICOS/RHOG/LCK/CD19/FYN/PIK3AP1/PDGFRB/FGF2/PIK3CD/PIK3R3	13

## Sheet: Reactome_IBD_up
ID	Description	GeneRatio	BgRatio	pvalue	p.adjust	qvalue	geneID	Count
R-HSA-8978868	Fatty acid metabolism	21/424	177/10867	5.28303e-06	0.00237892	0.0022454	ACSF2/EPHX2/CYP2J2/ACOX1/ACSM3/SLC22A5/HADH/ACADS/ACSL5/CPT2/HADHA/PTGR1/PHYH/HPGD/ACOT11/EHHADH/PON3/NUDT7/CPT1A/ACADM/CROT	21
R-HSA-211859	Biological oxidations	24/424	222/10867	5.85221e-06	0.00237892	0.0022454	ADH1C/SLC26A2/MAOA/CYP2J2/UGT2A3/UGT1A8/CYP4F12/CES3/UGDH/ACSS2/SLC35D1/UGP2/CYP2S1/CES2/NAT2/ALDH1A1/UGT1A10/AOC1/SULT1A2/ADH6/SULT1A1/CYP3A5/PAPSS2/CYP2B6	24
R-HSA-77286	mitochondrial fatty acid beta-oxidation of saturated fatty acids	5/424	11/10867	3.3581e-05	0.00910045	0.00858966	ACSM3/HADH/ACADS/HADHA/ACADM	5
R-HSA-70895	Branched-chain amino acid catabolism	6/424	21/10867	0.000112126	0.0184901	0.0174523	ACAT1/ALDH6A1/BCAT2/MCCC1/HIBCH/AUH	6
R-HSA-4090294	SUMOylation of intracellular receptors	7/424	30/10867	0.000122256	0.0184901	0.0174523	NR5A2/NR3C2/PPARG/VDR/PPARA/NR1I2/THRB	7
R-HSA-71403	Citric acid cycle (TCA cycle)	6/424	22/10867	0.000149138	0.0184901	0.0174523	SUCLG2/SUCLG1/SDHD/FAHD1/NNT/SDHB	6
R-HSA-383280	Nuclear Receptor transcription pathway	9/424	52/10867	0.000159202	0.0184901	0.0174523	NR5A2/NR3C2/PPARG/HNF4G/VDR/PPARA/HNF4A/NR1I2/THRB	9
R-HSA-211945	Phase I - Functionalization of compounds	13/424	106/10867	0.000236412	0.0240254	0.0226769	ADH1C/MAOA/CYP2J2/CYP4F12/CES3/ACSS2/CYP2S1/CES2/ALDH1A1/AOC1/ADH6/CYP3A5/CYP2B6	13
R-HSA-156588	Glucuronidation	6/424	25/10867	0.000320475	0.0289496	0.0273247	UGT2A3/UGT1A8/UGDH/SLC35D1/UGP2/UGT1A10	6
R-HSA-74182	Ketone body metabolism	4/424	10/10867	0.000397845	0.0323448	0.0305293	HMGCS2/BDH1/ACAT1/HMGCL	4
R-HSA-77289	Mitochondrial Fatty Acid Beta-Oxidation	7/424	37/10867	0.000488321	0.0360914	0.0340657	ACSF2/ACSM3/HADH/ACADS/HADHA/ACOT11/ACADM	7
R-HSA-1483191	Synthesis of PC	6/424	28/10867	0.000617327	0.0416393	0.0393022	SLC44A3/SLC44A1/CHPT1/CHKA/SLC44A5/SLC44A4	6
R-HSA-9033241	Peroxisomal protein import	9/424	63/10867	0.00070119	0.0416393	0.0393022	EPHX2/ACOX1/ECH1/HMGCL/PHYH/PEX26/EHHADH/NUDT7/CROT	9
R-HSA-9012999	RHO GTPase cycle	32/424	449/10867	0.000717036	0.0416393	0.0393022	ARHGAP44/CKB/VAV3/RHOU/WASL/DSP/PIK3R1/RRAS2/NET1/FAM83B/ABCD3/PLEKHG6/SH3RF1/OCRL/CFTR/DNMBP/ARHGEF9/LRRC1/FNBP1L/ARHGAP32/PDE5A/IQGAP2/RALGAPA1/MPP7/LETM1/KCTD3/ARHGAP42/FAM13A/CDC42BPA/NOX1/PRAG1/CHN2	32
R-HSA-1475029	Reversible hydration of carbon dioxide	4/424	12/10867	0.00088113	0.0447724	0.0422594	CA1/CA12/CA2/CA4	4
R-HSA-71384	Ethanol oxidation	4/424	12/10867	0.00088113	0.0447724	0.0422594	ADH1C/ACSS2/ALDH1A1/ADH6	4

## Sheet: Reactome_PsO_down
ID	Description	GeneRatio	BgRatio	pvalue	p.adjust	qvalue	geneID	Count
R-HSA-6809371	Formation of the cornified envelope	21/293	130/10867	3.3829e-11	2.69617e-08	2.4535e-08	KLK13/DSG3/SPRR1B/TGM1/KRT16/DSC2/SPRR2B/SPRR1A/JUP/KRT6C/KRT6B/IVL/CDSN/KLK8/SPRR2G/TGM5/LCE3D/KRT6A/KLK5/PI3/KRT80	21
R-HSA-909733	Interferon alpha/beta signaling	13/293	70/10867	3.65318e-08	1.45579e-05	1.32476e-05	IFI6/IRF7/OAS3/ISG20/STAT1/IFIT3/OAS1/RSAD2/MX1/IFI27/MX2/ISG15/OAS2	13
R-HSA-2500257	Resolution of Sister Chromatid Cohesion	16/293	126/10867	2.55954e-07	6.13976e-05	5.58713e-05	CENPA/CCNB1/ZWINT/CENPE/AURKB/MAD2L1/KIF2C/CDK1/NUF2/CDC20/BIRC5/CCNB2/CENPF/NDC80/CDCA5/KIF2A	16
R-HSA-6805567	Keratinization	21/293	214/10867	3.08144e-07	6.13976e-05	5.58713e-05	KLK13/DSG3/SPRR1B/TGM1/KRT16/DSC2/SPRR2B/SPRR1A/JUP/KRT6C/KRT6B/IVL/CDSN/KLK8/SPRR2G/TGM5/LCE3D/KRT6A/KLK5/PI3/KRT80	21
R-HSA-68882	Mitotic Anaphase	21/293	236/10867	1.55215e-06	0.000220781	0.000200909	UBE2C/CENPA/CCNB1/PSMA5/ZWINT/PTTG1/CENPE/AURKB/MAD2L1/LMNB1/KIF2C/CDK1/NUF2/CDC20/BIRC5/CCNB2/CENPF/NDC80/CDCA5/KIF2A/CHMP4C	21
R-HSA-2555396	Mitotic Metaphase and Anaphase	21/293	237/10867	1.66209e-06	0.000220781	0.000200909	UBE2C/CENPA/CCNB1/PSMA5/ZWINT/PTTG1/CENPE/AURKB/MAD2L1/LMNB1/KIF2C/CDK1/NUF2/CDC20/BIRC5/CCNB2/CENPF/NDC80/CDCA5/KIF2A/CHMP4C	21
R-HSA-68877	Mitotic Prometaphase	19/293	204/10867	2.514e-06	0.000286237	0.000260473	CENPA/CCNB1/ZWINT/CENPE/AURKB/MAD2L1/KIF2C/CDK1/NUF2/NEK2/NCAPG/PLK4/CDC20/BIRC5/CCNB2/CENPF/NDC80/CDCA5/KIF2A	19
R-HSA-69205	G1/S-Specific Transcription	7/293	28/10867	7.01757e-06	0.000695188	0.000632615	TFDP1/RRM2/CCNE1/CDC45/CDK1/TYMS/TK1	7
R-HSA-68886	M Phase	28/293	418/10867	8.25592e-06	0.000695188	0.000632615	UBE2C/CENPA/CCNB1/CNEP1R1/PSMA5/KIF20A/ZWINT/KIF23/PTTG1/CENPE/AURKB/MAD2L1/LMNB1/KIF2C/CDK1/NUF2/NEK2/NCAPG/PLK4/CDC20/BIRC5/CCNB2/CENPF/NDC80/CDCA5/MASTL/KIF2A/CHMP4C	28
R-HSA-141424	Amplification of signal from the kinetochores	12/293	96/10867	9.7437e-06	0.000695188	0.000632615	CENPA/ZWINT/CENPE/AURKB/MAD2L1/KIF2C/NUF2/CDC20/BIRC5/CENPF/NDC80/KIF2A	12
R-HSA-141444	Amplification of signal from unattached kinetochores via a MAD2 inhibitory signal	12/293	96/10867	9.7437e-06	0.000695188	0.000632615	CENPA/ZWINT/CENPE/AURKB/MAD2L1/KIF2C/NUF2/CDC20/BIRC5/CENPF/NDC80/KIF2A	12
R-HSA-69618	Mitotic Spindle Checkpoint	13/293	113/10867	1.04671e-05	0.000695188	0.000632615	UBE2C/CENPA/ZWINT/CENPE/AURKB/MAD2L1/KIF2C/NUF2/CDC20/BIRC5/CENPF/NDC80/KIF2A	13
R-HSA-69620	Cell Cycle Checkpoints	21/293	294/10867	4.59522e-05	0.00277441	0.00252469	UBE2C/CENPA/CCNB1/PSMA5/CCNE1/ZWINT/CDC45/CENPE/AURKB/MAD2L1/KIF2C/CDK1/NUF2/CDC20/BIRC5/CCNB2/CCNE2/CENPF/NDC80/KIF2A/RMI2	21
R-HSA-453279	Mitotic G1 phase and G1/S transition	14/293	149/10867	4.8735e-05	0.00277441	0.00252469	TFDP1/CCNB1/PRIM1/LYN/RRM2/PSMA5/MYC/CCNE1/CDC45/TOP2A/CDK1/CCNE2/TYMS/TK1	14
R-HSA-2467813	Separation of Sister Chromatids	16/293	191/10867	5.82473e-05	0.00309488	0.00281631	UBE2C/CENPA/PSMA5/ZWINT/PTTG1/CENPE/AURKB/MAD2L1/KIF2C/NUF2/CDC20/BIRC5/CENPF/NDC80/CDCA5/KIF2A	16
R-HSA-1538133	G0 and Early G1	6/293	27/10867	6.69908e-05	0.00333698	0.00303662	TFDP1/MYC/CCNE1/TOP2A/CDK1/CCNE2	6
R-HSA-9648025	EML4 and NUDC in mitotic spindle formation	12/293	117/10867	7.22396e-05	0.00338676	0.00308193	CENPA/ZWINT/CENPE/AURKB/MAD2L1/KIF2C/NUF2/CDC20/BIRC5/CENPF/NDC80/KIF2A	12
R-HSA-913531	Interferon Signaling	16/293	199/10867	9.50312e-05	0.00420777	0.00382903	TRIM62/IFI6/IRF7/OAS3/ISG20/STAT1/IFIT3/OAS1/RSAD2/MX1/IFI27/GBP6/MX2/ISG15/OAS2/TRIM10	16
R-HSA-174143	APC/C-mediated degradation of cell cycle proteins	10/293	88/10867	0.0001226	0.00488563	0.00444588	UBE2C/CCNB1/PSMA5/PTTG1/AURKA/AURKB/MAD2L1/CDK1/NEK2/CDC20	10
R-HSA-453276	Regulation of mitotic cell cycle	10/293	88/10867	0.0001226	0.00488563	0.00444588	UBE2C/CCNB1/PSMA5/PTTG1/AURKA/AURKB/MAD2L1/CDK1/NEK2/CDC20	10
R-HSA-2514853	Condensation of Prometaphase Chromosomes	4/293	11/10867	0.000147103	0.00558291	0.0050804	CCNB1/CDK1/NCAPG/CCNB2	4
R-HSA-983189	Kinesins	8/293	59/10867	0.000170403	0.00617323	0.00561759	KIF11/KIF4A/KIF20A/KIF23/CENPE/KIF2C/KIFC1/KIF2A	8
R-HSA-69206	G1/S Transition	12/293	131/10867	0.000213898	0.00741204	0.0067449	TFDP1/CCNB1/PRIM1/RRM2/PSMA5/MYC/CCNE1/CDC45/CDK1/CCNE2/TYMS/TK1	12
R-HSA-2453902	The canonical retinoid cycle in rods (twilight vision)	5/293	23/10867	0.000310797	0.010321	0.00939206	RDH16/RDH10/DHRS9/SDR9C7/RDH12	5
R-HSA-5663220	RHO GTPases Activate Formins	12/293	140/10867	0.000396281	0.0126334	0.0114963	CENPA/ZWINT/CENPE/AURKB/MAD2L1/KIF2C/NUF2/CDC20/BIRC5/CENPF/NDC80/KIF2A	12
R-HSA-4419969	Depolymerisation of the Nuclear Lamina	4/293	15/10867	0.000558651	0.0171248	0.0155834	CCNB1/CNEP1R1/LMNB1/CDK1	4
R-HSA-449147	Signaling by Interleukins	25/293	462/10867	0.000719351	0.0212342	0.0193229	IL36G/IRAK2/LYN/IL36RN/CEBPD/PIM1/MAPKAPK3/PSMA5/MYC/S100A12/HMOX1/NOD2/LCN2/LCP1/CCL22/SERPINB2/LMNB1/STAT1/BIRC5/IL7R/IL22RA1/IL19/IL1F10/HAVCR2/CCL20	25
R-HSA-176409	APC/C:Cdc20 mediated degradation of mitotic proteins	8/293	76/10867	0.000975994	0.027781	0.0252805	UBE2C/CCNB1/PSMA5/PTTG1/MAD2L1/CDK1/NEK2/CDC20	8
R-HSA-176814	Activation of APC/C and APC/C:Cdc20 mediated degradation of mitotic proteins	8/293	77/10867	0.0010642	0.0292471	0.0266146	UBE2C/CCNB1/PSMA5/PTTG1/MAD2L1/CDK1/NEK2/CDC20	8
R-HSA-6804114	TP53 Regulates Transcription of Genes Involved in G2 Cell Cycle Arrest	4/293	18/10867	0.00117487	0.0312125	0.0284031	TFDP1/CCNB1/AURKA/CDK1	4
R-HSA-6798695	Neutrophil degranulation	25/293	480/10867	0.00123716	0.031807	0.0289441	HPSE/CSTB/PGM2/PRSS3/PRSS2/PSMA5/SERPINB3/GM2A/JUP/FABP5/S100A12/PYCARD/LCN2/S100A9/SERPINA3/LYZ/PNP/GGH/FCN1/ARG1/CD53/TCN1/ACP3/CALML5/S100P	25
R-HSA-1660662	Glycosphingolipid metabolism	6/293	46/10867	0.00137964	0.0343617	0.0312689	SMPD3/UGCG/ARSF/GM2A/ESYT3/GBA	6
R-HSA-2995383	Initiation of Nuclear Envelope (NE) Reformation	4/293	19/10867	0.00145688	0.0351859	0.0320189	CCNB1/LMNB1/CDK1/CCNB2	4
R-HSA-6791312	TP53 Regulates Transcription of Cell Cycle Genes	6/293	48/10867	0.00172798	0.040506	0.0368601	TFDP1/CCNB1/CCNE1/AURKA/CDK1/CCNE2	6
R-HSA-2465910	MASTL Facilitates Mitotic Progression	3/293	10/10867	0.00202245	0.046054	0.0419088	CCNB1/CDK1/MASTL	3

## Sheet: Reactome_PsO_up
ID	Description	GeneRatio	BgRatio	pvalue	p.adjust	qvalue	geneID	Count
R-HSA-3560783	Defective B4GALT7 causes EDS, progeroid type	5/142	20/10867	4.70004e-06	0.000719107	0.000662953	CSPG4/GPC2/GPC6/BGN/HSPG2	5
R-HSA-3560801	Defective B3GAT3 causes JDSSDHD	5/142	20/10867	4.70004e-06	0.000719107	0.000662953	CSPG4/GPC2/GPC6/BGN/HSPG2	5
R-HSA-4420332	Defective B3GALT6 causes EDSP2 and SEMDJL1	5/142	20/10867	4.70004e-06	0.000719107	0.000662953	CSPG4/GPC2/GPC6/BGN/HSPG2	5
R-HSA-3560782	Diseases associated with glycosaminoglycan metabolism	6/142	41/10867	1.38183e-05	0.00158564	0.00146183	CSPG4/GPC2/GPC6/SLC26A2/BGN/HSPG2	6
R-HSA-1971475	A tetrasaccharide linker sequence is required for GAG synthesis	5/142	26/10867	1.87211e-05	0.00171859	0.00158439	CSPG4/GPC2/GPC6/BGN/HSPG2	5
R-HSA-975634	Retinoid metabolism and transport	5/142	44/10867	0.000255887	0.0195754	0.0180468	RETSAT/GPC2/GPC6/HSPG2/GPIHBP1	5
R-HSA-6806667	Metabolism of fat-soluble vitamins	5/142	48/10867	0.000386919	0.0253708	0.0233897	RETSAT/GPC2/GPC6/HSPG2/GPIHBP1	5
R-HSA-1793185	Chondroitin sulfate/dermatan sulfate metabolism	5/142	50/10867	0.000468857	0.0257971	0.0237827	CSPG4/GPC2/GPC6/BGN/HSPG2	5
R-HSA-3781865	Diseases of glycosylation	8/142	143/10867	0.000562809	0.0257971	0.0237827	POMGNT1/CSPG4/MUC20/GPC2/GPC6/SLC26A2/BGN/HSPG2	8
R-HSA-3000157	Laminin interactions	4/142	30/10867	0.000588111	0.0257971	0.0237827	ITGA7/LAMB2/COL18A1/HSPG2	4
R-HSA-3656237	Defective EXT2 causes exostoses 2	3/142	14/10867	0.000715481	0.0257971	0.0237827	GPC2/GPC6/HSPG2	3
R-HSA-3656253	Defective EXT1 causes exostoses 1, TRPS2 and CHDS	3/142	14/10867	0.000715481	0.0257971	0.0237827	GPC2/GPC6/HSPG2	3
R-HSA-1638091	Heparan sulfate/heparin (HS-GAG) metabolism	5/142	55/10867	0.000730637	0.0257971	0.0237827	CSPG4/GPC2/GPC6/BGN/HSPG2	5
R-HSA-381340	Transcriptional regulation of white adipocyte differentiation	6/142	84/10867	0.000788765	0.0258602	0.0238409	ADIRF/NCOR2/CHD9/FABP4/PPARGC1A/PPARG	6
R-HSA-76009	Platelet Aggregation (Plug Formation)	4/142	39/10867	0.00161171	0.0493183	0.0454672	VWF/TLN1/ADRA2A/RAPGEF3	4

## Sheet: Reactome_RA_down
ID	Description	GeneRatio	BgRatio	pvalue	p.adjust	qvalue	geneID	Count
R-HSA-69620	Cell Cycle Checkpoints	28/283	294/10867	2.70688e-09	2.72582e-06	2.47038e-06	H2AX/SPC25/CDK2/H2BC8/BUB1B/MAD2L1/KIF2C/CDC20/MCM5/CENPA/MCM10/CENPF/KNTC1/ZWINT/CCNB2/CDC45/PSMB2/RMI2/CCNA2/SGO2/CENPU/MCM2/RFC4/CENPK/AURKB/UBE2C/PLK1/UBE2S	28
R-HSA-6798695	Neutrophil degranulation	36/283	480/10867	8.99568e-09	4.52933e-06	4.10487e-06	LILRA3/PTGES2/GNS/CLEC5A/CCT2/FPR2/PTAFR/S100P/CD14/CANT1/PLAU/CD300A/CSTB/AP2A2/FCN1/GPI/PLAUR/TNFRSF1B/TMC6/P2RX1/PYGL/DEFA1/SLC2A3/ARPC5/SNAP25/STK10/MCEMP1/GLA/PECAM1/CTSC/FCGR2A/PTX3/MANBA/IQGAP2/VNN1/TLR2	36
R-HSA-69618	Mitotic Spindle Checkpoint	16/283	113/10867	3.35634e-08	1.12661e-05	1.02103e-05	SPC25/BUB1B/MAD2L1/KIF2C/CDC20/CENPA/CENPF/KNTC1/ZWINT/SGO2/CENPU/CENPK/AURKB/UBE2C/PLK1/UBE2S	16
R-HSA-68962	Activation of the pre-replicative complex	9/283	33/10867	1.08125e-07	2.72206e-05	2.46697e-05	CDK2/POLA2/MCM5/MCM10/GMNN/PRIM1/CDC45/POLE2/MCM2	9
R-HSA-141424	Amplification of signal from the kinetochores	14/283	96/10867	1.68883e-07	2.83442e-05	2.5688e-05	SPC25/BUB1B/MAD2L1/KIF2C/CDC20/CENPA/CENPF/KNTC1/ZWINT/SGO2/CENPU/CENPK/AURKB/PLK1	14
R-HSA-141444	Amplification of signal from unattached kinetochores via a MAD2 inhibitory signal	14/283	96/10867	1.68883e-07	2.83442e-05	2.5688e-05	SPC25/BUB1B/MAD2L1/KIF2C/CDC20/CENPA/CENPF/KNTC1/ZWINT/SGO2/CENPU/CENPK/AURKB/PLK1	14
R-HSA-69306	DNA Replication	16/283	128/10867	1.98914e-07	2.86152e-05	2.59336e-05	CDK2/GINS3/POLD1/POLA2/MCM5/MCM10/GMNN/PRIM1/CDC45/PSMB2/POLE2/CCNA2/MCM2/RFC4/UBE2C/UBE2S	16
R-HSA-6785807	Interleukin-4 and Interleukin-13 signaling	14/283	108/10867	7.45352e-07	9.38212e-05	8.5029e-05	SOCS3/PTGS2/IL1B/PIM1/IL6/F13A1/VEGFA/TNFRSF1B/CXCL8/BATF/ICAM1/CEBPD/HMOX1/MYC	14
R-HSA-2500257	Resolution of Sister Chromatid Cohesion	15/283	126/10867	9.11231e-07	0.000101957	9.24021e-05	SPC25/BUB1B/MAD2L1/KIF2C/CDC20/CENPA/CENPF/KNTC1/ZWINT/CCNB2/SGO2/CENPU/CENPK/AURKB/PLK1	15
R-HSA-69190	DNA strand elongation	8/283	32/10867	1.17059e-06	0.000117878	0.000106831	GINS3/POLD1/POLA2/MCM5/PRIM1/CDC45/MCM2/RFC4	8
R-HSA-9648025	EML4 and NUDC in mitotic spindle formation	14/283	117/10867	1.98842e-06	0.000182031	0.000164973	SPC25/BUB1B/MAD2L1/KIF2C/CDC20/CENPA/CENPF/KNTC1/ZWINT/SGO2/CENPU/CENPK/AURKB/PLK1	14
R-HSA-69239	Synthesis of DNA	14/283	120/10867	2.69909e-06	0.000214889	0.000194751	CDK2/GINS3/POLD1/POLA2/MCM5/PRIM1/CDC45/PSMB2/POLE2/CCNA2/MCM2/RFC4/UBE2C/UBE2S	14
R-HSA-6783783	Interleukin-10 signaling	9/283	47/10867	2.77413e-06	0.000214889	0.000194751	PTGS2/IL1B/PTAFR/IL6/IL1R2/TNFRSF1B/CXCL8/CCL3L3/ICAM1	9
R-HSA-5663220	RHO GTPases Activate Formins	15/283	140/10867	3.4917e-06	0.000251153	0.000227617	MRTFA/SPC25/BUB1B/MAD2L1/KIF2C/CDC20/CENPA/CENPF/KNTC1/ZWINT/SGO2/CENPU/CENPK/AURKB/PLK1	15
R-HSA-69242	S Phase	16/283	162/10867	4.81145e-06	0.000323009	0.000292739	CDK2/GINS3/POLD1/POLA2/MCM5/GSK3B/PRIM1/CDC45/PSMB2/POLE2/CCNA2/MCM2/RFC4/UBE2C/UBE2S/MYC	16
R-HSA-68877	Mitotic Prometaphase	18/283	204/10867	6.12369e-06	0.00038541	0.000349292	SPC25/BUB1B/MAD2L1/KIF2C/CDC20/CENPA/CENPF/KNTC1/ZWINT/NCAPG/CCNB2/PLK4/SGO2/CENPU/CENPK/AURKB/PLK1/CNTRL	18
R-HSA-453279	Mitotic G1 phase and G1/S transition	15/283	149/10867	7.56417e-06	0.0004273	0.000387257	CDK2/POLA2/MCM5/TK1/MCM10/GMNN/TYMS/PRIM1/TOP2A/CDC45/PSMB2/POLE2/CCNA2/MCM2/MYC	15
R-HSA-69206	G1/S Transition	14/283	131/10867	7.63794e-06	0.0004273	0.000387257	CDK2/POLA2/MCM5/TK1/MCM10/GMNN/TYMS/PRIM1/CDC45/PSMB2/POLE2/CCNA2/MCM2/MYC	14
R-HSA-2467813	Separation of Sister Chromatids	17/283	191/10867	9.92048e-06	0.000505593	0.000458213	SPC25/BUB1B/MAD2L1/KIF2C/CDC20/CENPA/CENPF/KNTC1/ZWINT/PSMB2/SGO2/CENPU/CENPK/AURKB/UBE2C/PLK1/UBE2S	17
R-HSA-449147	Signaling by Interleukins	29/283	462/10867	1.00416e-05	0.000505593	0.000458213	IL2RA/IL12RB2/SOCS3/PTGS2/IL1B/IL18RAP/PIM1/PTAFR/IL6/RPS6KA1/F13A1/VEGFA/IL1R2/TNIP2/TNFRSF1B/PSMB2/CXCL8/BATF/IRAK1/SNAP25/PTPN7/CCL3L3/ICAM1/CEBPD/VAV1/HMOX1/MYC/IL21R/IRAK3	29
R-HSA-174143	APC/C-mediated degradation of cell cycle proteins	11/283	88/10867	1.6605e-05	0.000760057	0.00068883	CDK2/BUB1B/MAD2L1/CDC20/AURKA/PSMB2/CCNA2/AURKB/UBE2C/PLK1/UBE2S	11
R-HSA-453276	Regulation of mitotic cell cycle	11/283	88/10867	1.6605e-05	0.000760057	0.00068883	CDK2/BUB1B/MAD2L1/CDC20/AURKA/PSMB2/CCNA2/AURKB/UBE2C/PLK1/UBE2S	11
R-HSA-68882	Mitotic Anaphase	18/283	236/10867	4.43912e-05	0.00194356	0.00176143	SPC25/BUB1B/MAD2L1/KIF2C/CDC20/CENPA/CENPF/KNTC1/ZWINT/CCNB2/PSMB2/SGO2/CENPU/CENPK/AURKB/UBE2C/PLK1/UBE2S	18
R-HSA-2555396	Mitotic Metaphase and Anaphase	18/283	237/10867	4.69283e-05	0.00196903	0.00178451	SPC25/BUB1B/MAD2L1/KIF2C/CDC20/CENPA/CENPF/KNTC1/ZWINT/CCNB2/PSMB2/SGO2/CENPU/CENPK/AURKB/UBE2C/PLK1/UBE2S	18
R-HSA-69002	DNA Replication Pre-Initiation	10/283	85/10867	6.83259e-05	0.00275217	0.00249426	CDK2/POLA2/MCM5/MCM10/GMNN/PRIM1/CDC45/PSMB2/POLE2/MCM2	10
R-HSA-73886	Chromosome Maintenance	13/283	141/10867	7.73811e-05	0.00299703	0.00271617	H2AX/CTC1/CDK2/H2BC8/POLD1/POLA2/CENPA/PRIM1/CCNA2/CENPU/RFC4/CENPK/HJURP	13
R-HSA-195258	RHO GTPase Effectors	21/283	327/10867	0.000127927	0.00477119	0.00432407	H2AX/MRTFA/SPC25/H2BC8/BUB1B/MAD2L1/KIF2C/CDC20/CENPA/CENPF/KNTC1/ZWINT/ARPC5/SGO2/CENPU/PRC1/CENPK/AURKB/PLK1/IQGAP2/KIF14	21
R-HSA-141405	Inhibition of the proteolytic activity of APC/C required for the onset of anaphase by mitotic spindle checkpoint components	5/283	21/10867	0.000167004	0.00579905	0.00525561	BUB1B/MAD2L1/CDC20/UBE2C/UBE2S	5
R-HSA-141430	Inactivation of APC/C via direct inhibition of the APC/C complex	5/283	21/10867	0.000167004	0.00579905	0.00525561	BUB1B/MAD2L1/CDC20/UBE2C/UBE2S	5
R-HSA-176974	Unwinding of DNA	4/283	12/10867	0.000188965	0.00634293	0.00574851	GINS3/MCM5/CDC45/MCM2	4
R-HSA-68886	M Phase	24/283	418/10867	0.00023699	0.00769835	0.00697692	H2AX/SPC25/H2BC8/BUB1B/MAD2L1/KIF2C/CDC20/CENPA/KIF20A/CENPF/KNTC1/ZWINT/NCAPG/CCNB2/PSMB2/PLK4/SGO2/CENPU/CENPK/AURKB/UBE2C/PLK1/UBE2S/CNTRL	24
R-HSA-176408	Regulation of APC/C activators between G1/S and early anaphase	9/283	81/10867	0.00024508	0.00771236	0.00698962	CDK2/BUB1B/MAD2L1/CDC20/PSMB2/CCNA2/UBE2C/PLK1/UBE2S	9
R-HSA-5693538	Homology Directed Repair	12/283	138/10867	0.000252887	0.00771688	0.00699371	H2AX/TIMELESS/CDK2/H2BC8/POLD1/RAD51AP1/PARP1/EME1/RMI2/POLE2/CCNA2/RFC4	12
R-HSA-180786	Extension of Telomeres	7/283	51/10867	0.000327194	0.00969072	0.00878258	CTC1/CDK2/POLD1/POLA2/PRIM1/CCNA2/RFC4	7
R-HSA-176187	Activation of ATR in response to replication stress	6/283	37/10867	0.000348441	0.00998002	0.00904477	CDK2/MCM5/MCM10/CDC45/MCM2/RFC4	6
R-HSA-69091	Polymerase switching	4/283	14/10867	0.000366694	0.00998002	0.00904477	POLD1/POLA2/PRIM1/RFC4	4
R-HSA-69109	Leading Strand Synthesis	4/283	14/10867	0.000366694	0.00998002	0.00904477	POLD1/POLA2/PRIM1/RFC4	4
R-HSA-69273	Cyclin A/B1/B2 associated events during G2/M transition	5/283	25/10867	0.000400357	0.0106095	0.00961523	CDK2/FOXM1/CCNB2/CCNA2/PLK1	5
R-HSA-5693532	DNA Double-Strand Break Repair	13/283	167/10867	0.000419096	0.0108213	0.00980719	H2AX/TIMELESS/CDK2/H2BC8/POLD1/RAD51AP1/PARP1/EME1/RMI2/POLE2/CCNA2/RFC4/PRKDC	13
R-HSA-174411	Polymerase switching on the C-strand of the telomere	5/283	26/10867	0.000485229	0.0119177	0.0108009	CTC1/POLD1/POLA2/PRIM1/RFC4	5
R-HSA-179409	APC-Cdc20 mediated degradation of Nek2A	5/283	26/10867	0.000485229	0.0119177	0.0108009	BUB1B/MAD2L1/CDC20/UBE2C/UBE2S	5
R-HSA-156711	Polo-like kinase mediated events	4/283	16/10867	0.00063983	0.015301	0.0138671	FOXM1/CENPF/CCNB2/PLK1	4
R-HSA-5693567	HDR through Homologous Recombination (HRR) or Single Strand Annealing (SSA)	11/283	132/10867	0.000653371	0.015301	0.0138671	H2AX/TIMELESS/CDK2/H2BC8/POLD1/RAD51AP1/EME1/RMI2/POLE2/CCNA2/RFC4	11
R-HSA-176814	Activation of APC/C and APC/C:Cdc20 mediated degradation of mitotic proteins	8/283	77/10867	0.000850098	0.0194557	0.0176324	BUB1B/MAD2L1/CDC20/PSMB2/CCNA2/UBE2C/PLK1/UBE2S	8
R-HSA-73894	DNA Repair	19/283	335/10867	0.00121998	0.0273003	0.024742	H2AX/DTL/TIMELESS/CDK2/ELL/FANCI/H2BC8/POLD1/PCLAF/RAD51AP1/PARP1/TDG/EME1/RMI2/POLE2/CCNA2/UBE2T/RFC4/PRKDC	19
R-HSA-1442490	Collagen degradation	7/283	64/10867	0.00131681	0.0288267	0.0261253	MMP12/MMP13/COL1A1/COL5A1/MMP11/COL3A1/CTSL	7
R-HSA-2132295	MHC class II antigen presentation	10/283	123/10867	0.00137735	0.0295105	0.026745	KIF11/KIF15/KIF2C/DNM2/KIF4A/KIF20A/AP2A2/AP2M1/CTSL/CTSC	10
R-HSA-69186	Lagging Strand Synthesis	4/283	20/10867	0.00156902	0.0329167	0.029832	POLD1/POLA2/PRIM1/RFC4	4
R-HSA-216083	Integrin cell surface interactions	8/283	85/10867	0.00162593	0.0334146	0.0302832	COL1A1/COL5A1/ITGA2B/SPP1/COL3A1/PECAM1/ICAM1/ITGB7	8
R-HSA-174417	Telomere C-strand (Lagging Strand) Synthesis	5/283	34/10867	0.00173169	0.0348763	0.0316079	CTC1/POLD1/POLA2/PRIM1/RFC4	5
R-HSA-198933	Immunoregulatory interactions between a Lymphoid and a non-Lymphoid cell	10/283	132/10867	0.00233591	0.0461228	0.0418005	SIGLEC7/LILRA3/JAML/COL1A1/CD300A/CD1D/COL3A1/ICAM1/NECTIN2/ITGB7	10
R-HSA-2559582	Senescence-Associated Secretory Phenotype (SASP)	9/283	112/10867	0.00256344	0.0496421	0.04499	H2AX/CDK2/IL6/H2BC8/RPS6KA1/CXCL8/CCNA2/UBE2C/UBE2S	9
R-HSA-157579	Telomere Maintenance	9/283	113/10867	0.00272336	0.0517438	0.0468948	H2AX/CTC1/CDK2/H2BC8/POLD1/POLA2/PRIM1/CCNA2/RFC4	9
R-HSA-174184	Cdc20:Phospho-APC/C mediated degradation of Cyclin A	7/283	73/10867	0.0028326	0.0528228	0.0478727	BUB1B/MAD2L1/CDC20/PSMB2/CCNA2/UBE2C/UBE2S	7
R-HSA-174178	APC/C:Cdh1 mediated degradation of Cdc20 and other APC/C:Cdh1 targeted proteins in late mitosis/early G1	7/283	74/10867	0.00306051	0.0550346	0.0498772	CDC20/AURKA/PSMB2/AURKB/UBE2C/PLK1/UBE2S	7
R-HSA-179419	APC:Cdc20 mediated degradation of cell cycle proteins prior to satisfation of the cell cycle checkpoint	7/283	74/10867	0.00306051	0.0550346	0.0498772	BUB1B/MAD2L1/CDC20/PSMB2/CCNA2/UBE2C/UBE2S	7

## Sheet: Reactome_RA_up
ID	Description	GeneRatio	BgRatio	pvalue	p.adjust	qvalue	geneID	Count
-	-	-	-	-	-	-	-	-

## Sheet: Reactome_Combined_down
ID	Description	GeneRatio	BgRatio	pvalue	p.adjust	qvalue	geneID	Count
R-HSA-6783783	Interleukin-10 signaling	22/276	47/10867	2.92846e-23	2.04992e-20	1.83106e-20	CXCL8/PTAFR/IL1B/TNF/CCR2/FPR1/CCL20/CCL3L3/IL10RA/IL1RN/CCR1/CCL22/CXCL1/ICAM1/CXCL10/CXCL2/IL1A/CD86/IL6/TNFRSF1B/CCL2/PTGS2	22
R-HSA-449147	Signaling by Interleukins	49/276	462/10867	5.73734e-18	2.00807e-15	1.79367e-15	NOD2/LYN/CXCL8/PTAFR/S100A12/CEBPD/STAT1/IL1B/IL18RAP/TNF/CCR2/FPR1/CCL20/MMP9/BATF/CCL3L3/LCN2/IL10RA/IL2RA/SOCS1/IL1RN/RIPK2/SOD2/CCR1/CCL22/CXCL1/SOCS3/PTPN7/PSMB9/LCP1/IL12RB1/ICAM1/IL7R/CXCL10/CXCL2/IL1A/NOS2/CD86/ITGB2/IL6/TNFRSF1B/CSF3R/HCK/IL24/CCL2/PIK3CD/PTGS2/IL13RA2/OSM	49
R-HSA-6798695	Neutrophil degranulation	49/276	480/10867	2.80838e-17	6.55289e-15	5.85326e-15	S100A9/PTAFR/S100A12/MCEMP1/CD14/SERPINA3/GM2A/FCN1/ADAM8/FPR1/CD53/MMP9/TCN1/LCN2/DEFA1/VNN1/C3AR1/DOCK2/ARHGAP9/CXCL1/LILRA3/HSPA6/COTL1/ADA2/PRDX4/RAB31/FCGR2A/S100A8/CXCR2/PLAU/LPCAT1/CD300A/FCER1G/ITGB2/SERPINB3/GCA/LYZ/TNFRSF1B/GMFG/PLAUR/CLEC5A/FPR2/C5AR1/CYBB/C3/S100P/S100A7/PPBP/PTPRC	49
R-HSA-380108	Chemokine receptors bind chemokines	18/276	59/10867	2.83029e-15	4.95301e-13	4.4242e-13	CXCL8/CCR2/CCL20/CCL3L3/CXCL9/CCL13/CXCL13/CCR1/CCL22/CXCL1/CXCR2/CXCL10/CXCL2/CXCL3/CCL2/CXCR4/PPBP/CXCL11	18
R-HSA-6785807	Interleukin-4 and Interleukin-13 signaling	21/276	108/10867	2.51862e-13	3.52607e-11	3.1496e-11	CXCL8/CEBPD/STAT1/IL1B/TNF/MMP9/BATF/LCN2/SOCS1/CCL22/SOCS3/ICAM1/IL1A/NOS2/ITGB2/IL6/TNFRSF1B/CCL2/PTGS2/IL13RA2/OSM	21
R-HSA-375276	Peptide ligand-binding receptors	24/276	201/10867	2.51268e-10	2.93145e-08	2.61847e-08	CXCL8/CCR2/FPR1/CCL20/CCL3L3/CXCL9/CCL13/CXCL13/PNOC/C3AR1/CCR1/CCL22/CXCL1/CXCR2/CXCL10/CXCL2/FPR2/CXCL3/CCL2/C5AR1/CXCR4/C3/PPBP/CXCL11	24
R-HSA-373076	Class A/1 (Rhodopsin-like receptors)	30/276	335/10867	1.68676e-09	1.68676e-07	1.50667e-07	CXCL8/PTAFR/CCR2/FPR1/CCL20/CCL3L3/GPR68/CXCL9/CCL13/CXCL13/PNOC/C3AR1/CCR1/CCL22/CXCL1/HCAR3/GPR65/CXCR2/CXCL10/CXCL2/GPR183/FPR2/CXCL3/CCL2/C5AR1/CXCR4/FFAR2/C3/PPBP/CXCL11	30
R-HSA-418594	G alpha (i) signalling events	27/276	318/10867	3.58427e-08	3.13623e-06	2.80139e-06	GNA15/CXCL8/RGS1/CCR2/RGS18/FPR1/CCL20/RGS19/CXCL9/CCL13/CXCL13/PNOC/C3AR1/CCR1/CXCL1/HCAR3/CXCR2/CXCL10/CXCL2/GPR183/FPR2/CXCL3/C5AR1/CXCR4/C3/PPBP/CXCL11	27
R-HSA-500792	GPCR ligand binding	33/276	467/10867	8.93118e-08	6.94648e-06	6.20482e-06	CXCL8/PTAFR/CCR2/FPR1/CCL20/CCL3L3/GPR68/CXCL9/CCL13/WNT5A/CXCL13/PNOC/C3AR1/CCR1/CCL22/CXCL1/ADGRE2/HCAR3/GPR65/CXCR2/CXCL10/CXCL2/GPR183/FPR2/CXCL3/CCL2/C5AR1/CALCRL/CXCR4/FFAR2/C3/PPBP/CXCL11	33
R-HSA-913531	Interferon Signaling	20/276	199/10867	1.54029e-07	1.0341e-05	9.23689e-06	IRF7/ISG20/PTAFR/STAT1/GBP5/MX1/OAS2/MX2/GBP1/TRIM22/UBE2L6/SOCS1/SOCS3/IRF1/ICAM1/IFI30/HLA-DPB1/ISG15/IFIT2/IFI6	20
R-HSA-909733	Interferon alpha/beta signaling	12/276	70/10867	1.62501e-07	1.0341e-05	9.23689e-06	IRF7/ISG20/STAT1/MX1/OAS2/MX2/SOCS1/SOCS3/IRF1/ISG15/IFIT2/IFI6	12
R-HSA-877300	Interferon gamma signaling	13/276	91/10867	4.50748e-07	2.62936e-05	2.34863e-05	IRF7/PTAFR/STAT1/GBP5/OAS2/GBP1/TRIM22/SOCS1/SOCS3/IRF1/ICAM1/IFI30/HLA-DPB1	13
R-HSA-5602498	MyD88 deficiency (TLR2/4)	6/276	17/10867	2.48609e-06	0.000133867	0.000119574	S100A9/CD14/BTK/S100A8/LY96/FGG	6
R-HSA-5603041	IRAK4 deficiency (TLR2/4)	6/276	18/10867	3.65002e-06	0.000182501	0.000163016	S100A9/CD14/BTK/S100A8/LY96/FGG	6
R-HSA-166016	Toll Like Receptor 4 (TLR4) Cascade	14/276	135/10867	8.14873e-06	0.000380274	0.000339673	S100A9/NOD2/IRF7/S100A12/CD14/BTK/SOCS1/RIPK2/S100A8/ITGB2/PLCG2/BIRC3/LY96/FGG	14
R-HSA-168898	Toll-like Receptor Cascades	15/276	157/10867	1.06032e-05	0.000463888	0.00041436	S100A9/NOD2/IRF7/S100A12/CD14/BTK/SOCS1/RIPK2/TLR8/S100A8/ITGB2/PLCG2/BIRC3/LY96/FGG	15
R-HSA-5668599	RHO GTPases Activate NADPH Oxidases	6/276	24/10867	2.32729e-05	0.000958294	0.00085598	S100A9/NCF2/RAC2/NCF4/S100A8/CYBB	6
R-HSA-6803157	Antimicrobial peptides	11/276	95/10867	2.73826e-05	0.0010491	0.00093709	S100A9/PI3/CCR2/RNASE6/LCN2/DEFA1/S100A8/GNLY/LYZ/DEFB4B/S100A7	11
R-HSA-198933	Immunoregulatory interactions between a Lymphoid and a non-Lymphoid cell	13/276	132/10867	2.99348e-05	0.0010491	0.00093709	FCGR2B/LAIR2/LILRA3/SIGLEC10/TREM1/ICAM1/SLAMF7/CD300A/ITGB2/LILRB1/CLEC2B/CD19/C3	13
R-HSA-9705462	Inactivation of CSF3 (G-CSF) signaling	6/276	25/10867	2.99743e-05	0.0010491	0.00093709	LYN/STAT1/SOCS1/SOCS3/CSF3R/HCK	6
R-HSA-5620971	Pyroptosis	6/276	28/10867	5.98043e-05	0.00199348	0.00178064	GZMB/IL1B/CASP4/CASP5/IRF1/IL1A	6
R-HSA-1236975	Antigen processing-Cross presentation	11/276	105/10867	6.98201e-05	0.00222155	0.00198436	S100A9/CD14/TAP1/BTK/NCF2/NCF4/PSMB9/S100A8/CYBB/LY96/FGG	11
R-HSA-9674555	Signaling by CSF3 (G-CSF)	6/276	30/10867	9.03176e-05	0.0027488	0.00245532	LYN/STAT1/SOCS1/SOCS3/CSF3R/HCK	6
R-HSA-166658	Complement cascade	8/276	58/10867	9.96631e-05	0.00290684	0.00259649	FCN1/CFB/C3AR1/FCN3/CD19/C5AR1/C3/C4BPB	8
R-HSA-5260271	Diseases of Immune System	6/276	31/10867	0.00010963	0.00295158	0.00263645	S100A9/CD14/BTK/S100A8/LY96/FGG	6
R-HSA-5602358	Diseases associated with the TLR signaling cascade	6/276	31/10867	0.00010963	0.00295158	0.00263645	S100A9/CD14/BTK/S100A8/LY96/FGG	6
R-HSA-983695	Antigen activates B Cell Receptor (BCR) leading to generation of second messengers	6/276	32/10867	0.000132083	0.00342437	0.00305876	LYN/BTK/PIK3AP1/PLCG2/CD19/PIK3CD	6
R-HSA-5686938	Regulation of TLR by endogenous ligand	5/276	21/10867	0.000148499	0.00371247	0.0033161	S100A9/CD14/S100A8/LY96/FGG	5
R-HSA-114604	GPVI-mediated activation cascade	6/276	35/10867	0.000221938	0.00535713	0.00478517	LYN/RAC2/PDPN/LCP2/FCER1G/PLCG2	6
R-HSA-166058	MyD88:MAL(TIRAP) cascade initiated on plasma membrane	10/276	101/10867	0.000238073	0.00537584	0.00480188	S100A9/NOD2/S100A12/CD14/BTK/SOCS1/RIPK2/S100A8/LY96/FGG	10
R-HSA-168188	Toll Like Receptor TLR6:TLR2 Cascade	10/276	101/10867	0.000238073	0.00537584	0.00480188	S100A9/NOD2/S100A12/CD14/BTK/SOCS1/RIPK2/S100A8/LY96/FGG	10
R-HSA-9658195	Leishmania infection	17/276	254/10867	0.000260206	0.00569201	0.00508429	LYN/RHBDF2/IL1B/CD163/BTK/WNT5A/C3AR1/NLRP3/DPEP2/FCGR2A/MYO5A/IL1A/IL6/PLCG2/HCK/CALCRL/C3	17
R-HSA-168179	Toll Like Receptor TLR1:TLR2 Cascade	10/276	104/10867	0.000302565	0.00622927	0.00556419	S100A9/NOD2/S100A12/CD14/BTK/SOCS1/RIPK2/S100A8/LY96/FGG	10
R-HSA-181438	Toll Like Receptor 2 (TLR2) Cascade	10/276	104/10867	0.000302565	0.00622927	0.00556419	S100A9/NOD2/S100A12/CD14/BTK/SOCS1/RIPK2/S100A8/LY96/FGG	10
R-HSA-9660826	Purinergic signaling in leishmaniasis infection	5/276	26/10867	0.000432622	0.00841209	0.00751396	IL1B/C3AR1/NLRP3/IL1A/C3	5
R-HSA-9664424	Cell recruitment (pro-inflammatory response)	5/276	26/10867	0.000432622	0.00841209	0.00751396	IL1B/C3AR1/NLRP3/IL1A/C3	5
R-HSA-5621480	Dectin-2 family	5/276	27/10867	0.000520035	0.00983851	0.00878808	LYN/CLEC4A/FCER1G/PLCG2/CLEC4E	5
R-HSA-168643	Nucleotide-binding domain, leucine rich repeat containing receptor (NLR) signaling pathways	7/276	57/10867	0.000563678	0.0101173	0.00903711	NOD2/PANX1/CASP4/RIPK2/NLRP3/AIM2/BIRC3	7
R-HSA-5218859	Regulated Necrosis	7/276	57/10867	0.000563678	0.0101173	0.00903711	GZMB/IL1B/CASP4/CASP5/IRF1/IL1A/BIRC3	7
R-HSA-977606	Regulation of Complement cascade	6/276	47/10867	0.00113796	0.0199144	0.0177882	CFB/C3AR1/CD19/C5AR1/C3/C4BPB	6
R-HSA-2871809	FCERI mediated Ca+2 mobilization	5/276	33/10867	0.00135013	0.023051	0.0205899	LYN/BTK/LCP2/FCER1G/PLCG2	5
R-HSA-1236974	ER-Phagosome pathway	8/276	90/10867	0.00200416	0.0328137	0.0293103	S100A9/CD14/TAP1/BTK/PSMB9/S100A8/LY96/FGG	8
R-HSA-1222556	ROS and RNS production in phagocytes	5/276	36/10867	0.0020157	0.0328137	0.0293103	NCF2/RAC2/NCF4/NOS2/CYBB	5
R-HSA-1059683	Interleukin-6 signaling	3/276	11/10867	0.00229851	0.0365673	0.0326631	STAT1/SOCS3/IL6	3
R-HSA-166663	Initial triggering of complement	4/276	23/10867	0.00246257	0.0383066	0.0342168	FCN1/CFB/FCN3/C3	4
R-HSA-202733	Cell surface interactions at the vascular wall	10/276	137/10867	0.00255895	0.0389405	0.0347829	LYN/SLC7A5/THBD/CD48/CD2/TREM1/SLC7A11/FCER1G/SELE/ITGB2	10
R-HSA-6783589	Interleukin-6 family signaling	4/276	24/10867	0.0028968	0.042245	0.0377347	STAT1/SOCS3/IL6/OSM	4
R-HSA-982772	Growth hormone receptor signaling	4/276	24/10867	0.0028968	0.042245	0.0377347	LYN/STAT1/SOCS1/SOCS3	4
R-HSA-2029481	FCGR activation	3/276	12/10867	0.00300749	0.0429642	0.038377	LYN/FCGR2A/HCK	3

## Sheet: Reactome_Combined_up
ID	Description	GeneRatio	BgRatio	pvalue	p.adjust	qvalue	geneID	Count
-	-	-	-	-	-	-	-	-

## Sheet: Reactome_CD_down
ID	Description	GeneRatio	BgRatio	pvalue	p.adjust	qvalue	geneID
R-HSA-449147	Signaling by Interleukins	75/656	462/10867	1.34854e-15	1.46182e-12	1.35564e-12	IL1B/IL1RN/CXCL10/S100A12/CXCL1/IL13RA2/CCL11/ANXA1/TIMP1/DUSP4/IL18R1/ITGAX/IFNG/IL18RAP/SOCS1/LYN/HCK/SOD2/CXCL8/FPR1/ZEB1/SOCS3/STAT1/IL15RA/STAT2/SAA1/RIPK2/LAMA5/ALOX5/TYK2/MMP1/PTPN7/IRAK3/PTPN6/PSMB9/IL2RA/GSTO1/EBI3/HIF1A/S100B/PTPN13/PIK3R3/MMP3/IL1R1/IL33/PTAFR/IL16/STAT4/CXCL2/DUSP7/INPP5D/IL1A/ICAM1/IL27RA/IL10RA/FSCN1/PTGS2/CCL2/CCR1/NOS2/NOD2/TWIST1/CEBPD/CCL4/PTPN14/LCK/ITGB2/LCN2/…
R-HSA-6798695	Neutrophil degranulation	74/656	480/10867	3.47017e-14	1.88083e-11	1.74422e-11	S100A8/S100A9/FCGR3B/CXCR2/S100A12/MNDA/RAB31/CXCL1/FGR/CD300A/GMFG/ARHGAP9/ITGAX/BST2/MCEMP1/PPBP/HBB/CFP/HSPA6/COTL1/CHI3L1/MMP25/TCN1/CD55/TLR2/RAB24/FPR1/DEGS1/CTSB/CTSH/S100A11/RHOG/PLAUR/LYZ/TYROBP/ALOX5/HK3/LTF/PTPN6/GM2A/NCKAP1L/FCER1G/ADGRG3/TBC1D10C/CLEC12A/AP1M1/LAIR1/GCA/LPCAT1/SELL/CLEC5A/BIN2/GPR84/PTAFR/C3/PRDX4/C3AR1/LILRA3/FCGR2A/SERPINA3/CFD/VNN1/PECAM1/CRISPLD2/TCIRG1/PNP/CD53/…
R-HSA-6785807	Interleukin-4 and Interleukin-13 signaling	31/656	108/10867	1.07391e-13	3.8804e-11	3.59855e-11	IL1B/IL13RA2/CCL11/ANXA1/TIMP1/ITGAX/SOCS1/CXCL8/ZEB1/SOCS3/STAT1/SAA1/LAMA5/ALOX5/TYK2/MMP1/HIF1A/MMP3/IL1A/ICAM1/FSCN1/PTGS2/CCL2/NOS2/TWIST1/CEBPD/ITGB2/LCN2/BATF/BCL6/FN1
R-HSA-380108	Chemokine receptors bind chemokines	22/656	59/10867	1.14943e-12	3.11496e-10	2.8887e-10	CXCL11/CXCL10/CXCR2/CXCL9/CXCL1/CXCL5/CCL11/PPBP/CXCL6/CXCL8/CCL13/PF4/CXCL3/CXCL13/CXCL16/CXCL2/CCL2/CCR1/CCL4/ACKR4/ACKR3/CXCR4
R-HSA-909733	Interferon alpha/beta signaling	23/656	70/10867	7.54694e-12	1.63618e-09	1.51733e-09	BST2/IFITM2/IFITM3/SOCS1/IFI6/SOCS3/IFIT3/STAT1/STAT2/IRF7/XAF1/ISG20/TYK2/IFNAR2/GBP2/PTPN6/IFIT2/IRF1/IFI35/IRF9/ISG15/IFITM1/USP18
R-HSA-6783783	Interleukin-10 signaling	18/656	47/10867	7.88702e-11	1.42492e-08	1.32142e-08	IL1B/IL1RN/CXCL10/CXCL1/TIMP1/CXCL8/FPR1/TYK2/IL1R1/PTAFR/CXCL2/IL1A/ICAM1/IL10RA/PTGS2/CCL2/CCR1/CCL4
R-HSA-913531	Interferon Signaling	37/656	199/10867	6.19132e-10	9.5877e-08	8.89129e-08	GBP1/BST2/IFNG/UBE2L6/IFITM2/IFITM3/SOCS1/IFI6/TRIM22/GBP5/SOCS3/IFIT3/STAT1/IFI30/STAT2/IRF7/XAF1/PML/ISG20/TYK2/IFNAR2/GBP2/HLA-DPA1/PTPN6/IFIT2/IRF1/HLA-DRB1/HLA-DPB1/IFI35/IRF9/PTAFR/ISG15/IFITM1/MT2A/ICAM1/HLA-DQA1/USP18
R-HSA-1474244	Extracellular matrix organization	45/656	301/10867	1.24556e-08	1.68774e-06	1.56515e-06	MMP10/TIMP1/EFEMP2/ITGAX/P3H1/MMP25/LTBP2/ADAMTS9/CRTAP/CTSB/ADAMTS1/EMILIN2/COL16A1/LAMA5/MADCAM1/MMP1/ICAM2/FBN2/PTPRS/ICAM3/ADAMTS5/COL4A5/COL6A3/PLOD1/COL9A3/JAM2/LAMA4/MMP3/FBN1/MMP7/CTSK/LAMB1/ICAM1/PECAM1/LUM/EMILIN1/ACTN1/COL4A1/LAMB2/SDC2/ITGB2/LAMA3/COL18A1/MMP13/FN1
R-HSA-877300	Interferon gamma signaling	21/656	91/10867	7.3057e-08	8.79931e-06	8.16017e-06	GBP1/IFNG/SOCS1/TRIM22/GBP5/SOCS3/STAT1/IFI30/IRF7/PML/GBP2/HLA-DPA1/PTPN6/IRF1/HLA-DRB1/HLA-DPB1/IRF9/PTAFR/MT2A/ICAM1/HLA-DQA1
R-HSA-418594	G alpha (i) signalling events	44/656	318/10867	1.82479e-07	1.97807e-05	1.83439e-05	CXCL11/CXCL10/CXCR2/CXCL9/CXCL1/GNG11/CXCL5/P2RY14/ANXA1/RGS18/PPBP/RGS10/CXCL6/RGS19/P2RY13/CXCL8/FPR1/GPSM3/GNA15/SAA1/CCL13/PDE4B/ADCY4/GAL/GNB5/PNOC/PF4/C3/CXCL3/CXCL13/CXCL16/CXCL2/C3AR1/GNAI2/CCR1/AGT/CCL4/RGS5/PLA2G4A/ACKR3/CXCR4/HCAR3/RGS1/GPR183
R-HSA-198933	Immunoregulatory interactions between a Lymphoid and a non-Lymphoid cell	25/656	132/10867	2.66741e-07	2.62861e-05	2.43768e-05	CLEC2B/CD300A/CD81/TYROBP/LILRA2/MADCAM1/LAIR2/SIGLEC10/ICAM2/MICB/LILRB1/ICAM3/LILRB4/FCGR2B/LAIR1/HCST/SELL/C3/IFITM1/LILRA3/ICAM1/JAML/CD3D/CD300LF/ITGB2
R-HSA-375276	Peptide ligand-binding receptors	32/656	201/10867	3.93993e-07	3.55907e-05	3.30055e-05	CXCL11/CXCL10/PROK2/CXCR2/CXCL9/CXCL1/CXCL5/CCL11/ANXA1/PPBP/CXCL6/CXCL8/FPR1/SAA1/CCL13/F2RL2/GAL/PNOC/PF4/C3/CXCL3/CXCL13/CXCL16/CXCL2/C3AR1/CCL2/CCR1/AGT/CCL4/ACKR4/ACKR3/CXCR4
R-HSA-202733	Cell surface interactions at the vascular wall	25/656	137/10867	5.57398e-07	4.64784e-05	4.31024e-05	ITGAX/THBD/LYN/DOK2/SLC7A11/GYPC/MMP1/PTPN6/FCER1G/CD74/SLC7A5/PF4/SELL/JAM2/CD48/INPP5D/PECAM1/PROCR/JAML/ESAM/MERTK/SDC2/LCK/ITGB2/FN1
R-HSA-76002	Platelet activation, signaling and aggregation	37/656	263/10867	1.16935e-06	9.05415e-05	8.3965e-05	GNG11/TIMP1/ANXA5/PPBP/ARRB2/CALU/RAC2/LYN/PIK3R5/GNA15/RHOG/PLCG2/SRGN/CYRIB/PTPN6/F2RL2/GNB5/FCER1G/RAPGEF4/PF4/PIK3R3/ECM1/GNAI2/SERPINA3/CFD/PECAM1/CLU/ACTN1/PDPN/SERPING1/LCK/PLA2G4A/APBB1IP/LCP2/MANF/FN1/SERPINA1
R-HSA-1474228	Degradation of the extracellular matrix	24/656	140/10867	2.98306e-06	0.000215576	0.000199918	MMP10/TIMP1/MMP25/ADAMTS9/CTSB/ADAMTS1/COL16A1/LAMA5/MMP1/FBN2/ADAMTS5/COL4A5/COL6A3/COL9A3/MMP3/FBN1/MMP7/CTSK/LAMB1/COL4A1/LAMA3/COL18A1/MMP13/FN1
R-HSA-114604	GPVI-mediated activation cascade	11/656	35/10867	3.92057e-06	0.000265618	0.000246325	RAC2/LYN/PIK3R5/RHOG/PLCG2/PTPN6/FCER1G/PIK3R3/PDPN/LCK/LCP2
R-HSA-381426	Regulation of Insulin-like Growth Factor (IGF) transport and uptake by Insulin-like Growth Factor Binding Proteins (IGFBPs)	22/656	125/10867	4.92661e-06	0.000314144	0.000291326	TIMP1/GZMH/CALU/MXRA8/EVA1A/IGFBP7/MMP1/FBN1/CCN1/C3/IGFBP5/LAMB1/IGFBP2/SHISA5/VWA1/IGFBP6/LGALS1/MSLN/LAMB2/SDC2/FN1/SERPINA1
R-HSA-166658	Complement cascade	14/656	58/10867	6.30739e-06	0.000379845	0.000352255	C1QB/CFP/FCN3/CD55/CD81/C4B_2/C4BPB/C3/C3AR1/C2/CFD/CLU/SERPING1/FCN1
R-HSA-216083	Integrin cell surface interactions	17/656	85/10867	1.02205e-05	0.000583104	0.00054075	ITGAX/COL16A1/MADCAM1/ICAM2/ICAM3/COL4A5/COL6A3/COL9A3/JAM2/FBN1/ICAM1/PECAM1/LUM/COL4A1/ITGB2/COL18A1/FN1
R-HSA-373076	Class A/1 (Rhodopsin-like receptors)	41/656	335/10867	1.12682e-05	0.000610737	0.000566376	CXCL11/CXCL10/PROK2/CXCR2/CXCL9/CXCL1/CXCL5/CCL11/P2RY14/ANXA1/PPBP/CXCL6/P2RY13/CXCL8/FPR1/SAA1/CCL13/F2RL2/GAL/PNOC/ADRB2/PF4/LPAR6/PTAFR/C3/CXCL3/CXCL13/CXCL16/CXCL2/C3AR1/GPR65/CCL2/CCR1/AGT/GPR68/CCL4/ACKR4/ACKR3/CXCR4/HCAR3/GPR183
R-HSA-500792	GPCR ligand binding	51/656	467/10867	2.48707e-05	0.0012838	0.00119055	CXCL11/CXCL10/PROK2/CXCR2/CXCL9/CXCL1/GNG11/CXCL5/CCL11/P2RY14/ANXA1/RAMP3/PPBP/CXCL6/P2RY13/CD55/CXCL8/FPR1/SAA1/WNT2B/FZD10/CCL13/F2RL2/GAL/GNB5/PNOC/ADRB2/ADGRE1/ADM/PF4/LPAR6/PTAFR/C3/CXCL3/CXCL13/CXCL16/CXCL2/C3AR1/GPR65/WNT2/CCL2/CCR1/AGT/GPR68/CCL4/ACKR4/WNT5A/ACKR3/CXCR4/HCAR3/GPR183
R-HSA-166663	Initial triggering of complement	8/656	23/10867	3.68079e-05	0.00173477	0.00160877	C1QB/CFP/FCN3/C4B_2/C3/C2/CFD/FCN1
R-HSA-389948	PD-1 signaling	8/656	23/10867	3.68079e-05	0.00173477	0.00160877	CD274/HLA-DPA1/PTPN6/HLA-DRB1/HLA-DPB1/CD3D/LCK/HLA-DQA1
R-HSA-8957275	Post-translational protein phosphorylation	18/656	108/10867	7.45828e-05	0.00336866	0.00312397	TIMP1/CALU/MXRA8/EVA1A/IGFBP7/FBN1/CCN1/C3/IGFBP5/LAMB1/SHISA5/VWA1/LGALS1/MSLN/LAMB2/SDC2/FN1/SERPINA1
R-HSA-977606	Regulation of Complement cascade	11/656	47/10867	8.42091e-05	0.00365131	0.00338609	C1QB/CFP/CD55/CD81/C4B_2/C4BPB/C3/C3AR1/C2/CLU/SERPING1
R-HSA-1442490	Collagen degradation	13/656	64/10867	9.43799e-05	0.00393492	0.0036491	MMP10/CTSB/COL16A1/MMP1/COL4A5/COL6A3/COL9A3/MMP3/MMP7/CTSK/COL4A1/COL18A1/MMP13
R-HSA-912694	Regulation of IFNA signaling	8/656	26/10867	9.97689e-05	0.00400554	0.00371459	SOCS1/SOCS3/STAT1/STAT2/TYK2/IFNAR2/PTPN6/USP18
R-HSA-1592389	Activation of Matrix Metalloproteinases	9/656	33/10867	0.000104696	0.00405324	0.00375883	MMP10/TIMP1/MMP25/MMP1/MMP3/MMP7/CTSK/COL18A1/MMP13
R-HSA-168898	Toll-like Receptor Cascades	22/656	157/10867	0.000181914	0.00679982	0.00630591	S100A8/S100A9/LY96/S100A12/DUSP4/SOCS1/TLR2/CTSB/TLR8/SAA1/IRF7/RIPK2/LY86/PLCG2/IRAK3/CNPY3/S100B/DUSP7/CTSK/BTK/NOD2/ITGB2
R-HSA-451927	Interleukin-2 family signaling	10/656	44/10867	0.000228796	0.00826716	0.00766667	STAT1/IL15RA/PTPN6/IL2RA/PIK3R3/STAT4/INPP5D/LCK/IL3RA/IL15
R-HSA-3000157	Laminin interactions	8/656	30/10867	0.000301456	0.0105412	0.00977558	LAMA5/COL4A5/LAMA4/LAMB1/COL4A1/LAMB2/LAMA3/COL18A1
R-HSA-210990	PECAM1 interactions	5/656	12/10867	0.000437923	0.0143851	0.0133402	LYN/PTPN6/INPP5D/PECAM1/LCK
R-HSA-8984722	Interleukin-35 Signalling	5/656	12/10867	0.000437923	0.0143851	0.0133402	STAT1/TYK2/EBI3/STAT4/IL27RA
R-HSA-9705462	Inactivation of CSF3 (G-CSF) signaling	7/656	25/10867	0.000521873	0.0166385	0.01543	SOCS1/LYN/HCK/SOCS3/STAT1/TYK2/CSF3R
R-HSA-3000178	ECM proteoglycans	13/656	76/10867	0.0005627	0.0174276	0.0161618	ITGAX/LAMA5/PTPRS/COL4A5/COL6A3/COL9A3/LAMA4/LAMB1/LUM/COL4A1/LAMB2/LAMA3/FN1
R-HSA-202430	Translocation of ZAP-70 to Immunological synapse	6/656	19/10867	0.000650991	0.0196021	0.0181783	HLA-DPA1/HLA-DRB1/HLA-DPB1/CD3D/LCK/HLA-DQA1
R-HSA-418346	Platelet homeostasis	14/656	88/10867	0.000745825	0.0215295	0.0199657	GNG11/FGR/IRAG1/ORAI1/KCNMB1/PTPN6/NOS3/GNB5/P2RX5/PECAM1/NOS2/GUCY1B1/PLA2G4A/LRP8
R-HSA-202433	Generation of second messenger molecules	8/656	34/10867	0.000754725	0.0215295	0.0199657	PLCG2/HLA-DPA1/HLA-DRB1/HLA-DPB1/CD3D/LCK/HLA-DQA1/LCP2
R-HSA-446652	Interleukin-1 family signaling	19/656	141/10867	0.000802178	0.0222964	0.0206769	IL1B/IL1RN/S100A12/IL18R1/IL18RAP/SAA1/RIPK2/ALOX5/PTPN7/IRAK3/PTPN6/PSMB9/S100B/PTPN13/IL1R1/IL33/IL1A/NOD2/PTPN14
R-HSA-5621480	Dectin-2 family	7/656	27/10867	0.000867448	0.0235078	0.0218003	CLEC4E/LYN/PLCG2/FCER1G/CLEC4A/MUC5AC/CLEC10A
R-HSA-1474290	Collagen formation	14/656	90/10867	0.000937631	0.0247901	0.0229894	P3H1/CRTAP/CTSB/COL16A1/COL4A5/COL6A3/PLOD1/COL9A3/MMP3/MMP7/COL4A1/LAMA3/COL18A1/MMP13
R-HSA-877312	Regulation of IFNG signaling	5/656	14/10867	0.00100032	0.0258179	0.0239426	IFNG/SOCS1/SOCS3/STAT1/PTPN6
R-HSA-166016	Toll Like Receptor 4 (TLR4) Cascade	18/656	135/10867	0.001234	0.0311083	0.0288487	S100A8/S100A9/LY96/S100A12/DUSP4/SOCS1/TLR2/SAA1/IRF7/RIPK2/LY86/PLCG2/IRAK3/S100B/DUSP7/BTK/NOD2/ITGB2
R-HSA-3299685	Detoxification of Reactive Oxygen Species	8/656	37/10867	0.00136719	0.0336826	0.0312361	GPX7/NCF1/SOD2/NCF4/GPX8/ATOX1/GPX1/NCF2
R-HSA-202427	Phosphorylation of CD3 and TCR zeta chains	6/656	22/10867	0.00153252	0.0369168	0.0342353	HLA-DPA1/HLA-DRB1/HLA-DPB1/CD3D/LCK/HLA-DQA1
R-HSA-9674555	Signaling by CSF3 (G-CSF)	7/656	30/10867	0.00169791	0.0400115	0.0371053	SOCS1/LYN/HCK/SOCS3/STAT1/TYK2/CSF3R
R-HSA-114608	Platelet degranulation	17/656	129/10867	0.00189582	0.0437249	0.0405489	TIMP1/ANXA5/PPBP/CALU/SRGN/CYRIB/PF4/ECM1/SERPINA3/CFD/PECAM1/CLU/ACTN1/SERPING1/MANF/FN1/SERPINA1

## Sheet: Reactome_CD_up
ID	Description	GeneRatio	BgRatio	pvalue	p.adjust	qvalue	geneID
R-HSA-71406	Pyruvate metabolism and Citric Acid (TCA) cycle	15/438	55/10867	2.57e-09	1.92e-06	1.85e-06	FAHD1/PDP2/SUCLG2/SDHD/SUCLG1/DLAT/NNT/SDHB/PDHA1/DLD/BSG/FH/PDHX/ME2/IDH3A
R-HSA-71403	Citric acid cycle (TCA cycle)	10/438	22/10867	4.28e-09	1.92e-06	1.85e-06	FAHD1/SUCLG2/SDHD/SUCLG1/NNT/SDHB/DLD/FH/ME2/IDH3A
R-HSA-1428517	The citric acid (TCA) cycle and respiratory electron transport	24/438	178/10867	1.87e-07	5.61e-05	5.4e-05	FAHD1/PDP2/SUCLG2/SDHD/SUCLG1/ATP5F1B/DLAT/NDUFA5/NNT/SDHB/PDHA1/DLD/BSG/NDUFA10/FH/LRPPRC/PDHX/NUBPL/ETFB/ATP5F1A/SCO1/ME2/IDH3A/NDUFS1
R-HSA-70895	Branched-chain amino acid catabolism	8/438	21/10867	8.37e-07	0.000188158	0.000181097	HIBCH/ACADSB/ACAT1/AUH/DLD/BCKDHB/BCAT2/MCCC1
R-HSA-1483206	Glycerophospholipid biosynthesis	18/438	129/10867	3.94e-06	0.000708217	0.00068164	MBOAT1/PLA2G12A/GPD1L/SLC44A3/GPD2/HADHA/SLC44A5/LPCAT3/CHPT1/GPAM/AGPAT5/CDS1/MIGA1/SLC44A1/CHKA/ABHD3/SLC44A4/LIPH
R-HSA-1483257	Phospholipid metabolism	23/438	212/10867	1.46e-05	0.00219084	0.00210862	PLEKHA6/MBOAT1/PLA2G12A/GPD1L/MTM1/SLC44A3/GPD2/HADHA/SLC44A5/LPCAT3/CHPT1/GPAM/AGPAT5/CDS1/MIGA1/SLC44A1/CHKA/PIP5K1B/ABHD3/PIK3R1/SLC44A4/OCRL/LIPH
R-HSA-1483191	Synthesis of PC	7/438	28/10867	9.34e-05	0.0119906	0.0115406	SLC44A3/SLC44A5/CHPT1/SLC44A1/CHKA/ABHD3/SLC44A4
R-HSA-389661	Glyoxylate metabolism and glycine degradation	7/438	31/10867	0.000186723	0.020983	0.0201956	PXMP2/DLAT/LIAS/PDHA1/DLD/BCKDHB/PDHX
R-HSA-204174	Regulation of pyruvate dehydrogenase (PDH) complex	5/438	16/10867	0.000313993	0.0313644	0.0301874	PDP2/DLAT/PDHA1/DLD/PDHX
R-HSA-8853334	Signaling by FGFR3 fusions in cancer	4/438	10/10867	0.000450391	0.0404901	0.0389706	GAB1/KRAS/PIK3R1/FGFR3
R-HSA-77289	Mitochondrial Fatty Acid Beta-Oxidation	7/438	37/10867	0.000593203	0.0458389	0.0441187	HADH/ACSF2/HADHA/ECI1/ACAA2/ACSM3/ACADM
R-HSA-9012999	RHO GTPase cycle	33/438	449/10867	0.000611866	0.0458389	0.0441187	VAV3/NET1/SH3RF1/ABCD3/MPP7/DSG2/RALGAPA1/ARHGAP44/KTN1/FAM83B/LRRC1/MACO1/NDUFA5/FNBP1L/LETM1/RHOU/ARHGEF9/ARHGAP12/SOS2/ARHGAP5/RRAS2/ARHGAP18/ADD3/PARD6B/WASL/DSP/PIK3R1/NIPSNAP2/IQGAP2/OCRL/FGD4/CFTR/PKN2
R-HSA-77286	mitochondrial fatty acid beta-oxidation of saturated fatty acids	4/438	11/10867	0.000685316	0.0473922	0.0456137	HADH/HADHA/ACSM3/ACADM

[truncated: 2 more sheets: Reactome_UC_down, Reactome_UC_up]
