# Supplementary material for: Gene Expression Meta-Analysis of Potential Shared and Unique Pathways between Autoimmune Diseases under Anti-TNFα Therapy
Source: Genes (Basel). 2022 Apr 27;13(5):776. doi: 10.3390/genes13050776 (PMC9140437; doi:10.3390/genes13050776)
Supplement: Supplementary file 1 [file genes-13-00776-s001.zip › Supplementary Table S3.xlsx]

## Sheet: GO_IBD_down
ID	Ontology	Description	GeneRatio	BgRatio	pvalue	p.adjust	qvalue	geneID	Count
GO:0050900	Biological Process	leukocyte migration	119/1233	369/18723	5.44085e-51	2.95928e-47	2.00109e-47	S100A12/CXCL9/CXCL10/CXCL8/S100A9/S100A8/CXCL1/CXCL6/CXCL13/SAA1/CCL18/ADA/CXCR2/ALOX5/RIPOR2/CXCL2/SELL/ICAM1/PTAFR/PDE4B/CXCL11/CXCL3/CCR1/CCL4/CCL3L3/MADCAM1/NOD2/CD300A/PF4/THY1/CCR2/RHOH/CXCL5/TNF/CHST2/RAC2/TREM1/LYN/GPSM3/ADGRE2/NINJ1/JAM2/GPR183/AIF1/PECAM1/C3AR1/CCL11/CSF3R/CCL2/HCK/ITGB2/CORO1A/PLA2G7/WNT5A/S1PR1/NCKAP1L/RHOG/IL16/IL6/SLAMF8/C5AR1/CKLF/SPI1/SELE/IL27RA/FCER1G/CCR5/LCK/E…	119
GO:0042110	Biological Process	T cell activation	134/1233	487/18723	2.09394e-48	5.69446e-45	3.85064e-45	IL1B/ADA/LILRB2/RIPOR2/CD274/ICAM1/IL1A/FCGR2B/RIPK2/CEBPB/NOD2/CD300A/SASH3/THY1/CCR2/CLEC7A/APBB1IP/BCL6/RHOH/CD27/RAC2/CLEC4A/LYN/CD55/IFNG/BATF/TCIRG1/CD86/VNN1/GPR183/AIF1/SOCS1/PRDM1/MICB/HLX/CCL2/XBP1/IL18R1/IL4I1/CORO1A/LY9/HLA-DMB/ICOS/NCKAP1L/VSIG4/IL6/TNFSF13B/HLA-DOB/BTN2A2/SPI1/CD3D/IL2RA/IL27RA/IL15/EGR3/FCER1G/CD48/TNFSF9/SEMA4A/LCK/LRRC32/EBI3/CD83/DOCK2/HLA-DQB1/CD209/DUSP10/VSIR…	134
GO:0007159	Biological Process	leukocyte cell-cell adhesion	115/1233	371/18723	2.71498e-47	4.92226e-44	3.32847e-44	S100A9/S100A8/IL1B/ADA/ALOX5/LILRB2/RIPOR2/SELL/CD274/ICAM1/PTAFR/IL1A/FCGR2B/RIPK2/CEBPB/MADCAM1/NOD2/CD300A/SASH3/THY1/CCR2/BCL6/RHOH/CD27/TNF/CHST2/RAC2/LYN/CD55/IFNG/CD86/VNN1/JAM2/AIF1/SOCS1/PECAM1/HLX/CCL2/XBP1/IL4I1/ITGB2/CORO1A/HLA-DMB/ICOS/NCKAP1L/VSIG4/FERMT3/IL6/TNFSF13B/HLA-DOB/BTN2A2/SELE/IL2RA/IL27RA/IL15/EGR3/TNFSF9/LCK/LRRC32/EBI3/CD83/HLA-DQB1/CD209/DUSP10/VSIR/ITGAL/CYRIB/FYN/LI…	115
GO:1903039	Biological Process	positive regulation of leukocyte cell-cell adhesion	89/1233	239/18723	4.9225e-44	6.49517e-41	4.39208e-41	IL1B/ADA/ALOX5/LILRB2/CD274/ICAM1/PTAFR/IL1A/RIPK2/NOD2/SASH3/THY1/CCR2/BCL6/RHOH/CD27/TNF/CHST2/LYN/CD55/IFNG/CD86/VNN1/AIF1/SOCS1/HLX/CCL2/XBP1/IL4I1/ITGB2/CORO1A/HLA-DMB/ICOS/NCKAP1L/IL6/TNFSF13B/HLA-DOB/SELE/IL2RA/IL27RA/IL15/EGR3/TNFSF9/LCK/EBI3/CD83/HLA-DQB1/CD209/DUSP10/VSIR/CYRIB/FYN/LILRB4/PTPN6/DOCK8/ADAM8/RASAL3/HLA-DMA/LILRB1/ANXA1/CBFB/SELP/LEF1/IL12RB1/TNFSF11/CD81/HLA-DRB1/HLA-DPB1…	89
GO:0019221	Biological Process	cytokine-mediated signaling pathway	126/1233	472/18723	5.97092e-44	6.49517e-41	4.39208e-41	CXCL9/CXCL10/CXCL8/IL13RA2/IL1B/CXCL1/CXCL6/CXCL13/CCL18/CXCR2/LILRB2/CXCL2/CXCL11/CXCL3/IL1A/DUOX2/CCR1/CCL4/CCL3L3/RIPK2/ROBO1/IL1RN/PF4/CCR2/IL18RAP/CXCL5/TNF/IFITM1/CSF2RB/ACKR4/IRF7/IFNG/ACSL1/IFITM2/TNFAIP3/CASP4/AIM2/IL15RA/SOCS1/IRAK3/ZBP1/IFITM3/CD300LF/CARD16/CCL11/CSF3R/BIRC3/IL10RA/CCL2/IL18R1/IFNAR2/HCK/SPHK1/STAT4/WNT5A/LILRA3/CCDC3/IL1RAP/IL6/TNFSF13B/SPI1/IL2RA/IL27RA/IL15/HIF1A/C…	126
GO:0060326	Biological Process	cell chemotaxis	101/1233	310/18723	9.15232e-44	8.29657e-41	5.61021e-41	S100A12/CXCL9/CXCL10/CXCL8/S100A9/S100A8/CXCL1/CXCL6/CXCL13/SAA1/CCL18/CXCR2/ALOX5/RIPOR2/CXCL2/PDE4B/CXCL11/CXCL3/CCR1/CCL4/CCL3L3/NOD2/PF4/CCR2/DOCK4/CXCL5/RAC2/TREM1/ACKR4/LYN/GPSM3/ADGRE2/NINJ1/GPR183/AIF1/C3AR1/CCL11/CSF3R/CCL2/ITGB2/CORO1A/PLA2G7/WNT5A/ARRB2/S1PR1/NCKAP1L/RHOG/IL16/IL6/SLAMF8/C5AR1/CKLF/SPI1/EGR3/FCER1G/CCR5/JAML/PF4V1/PDGFRB/ADAM8/FGFR1/CSF1R/FGF2/DEFA1/VEGFC/ANXA1/LEF1/GR…	101
GO:0001819	Biological Process	positive regulation of cytokine production	122/1233	467/18723	1.70002e-41	1.02738e-38	6.94721e-39	CHI3L1/IL1B/FGR/SAA1/GBP5/MNDA/LILRB2/TLR1/TWIST1/CD274/LRRK2/PTAFR/TLR2/PDE4B/IL1A/PLCG2/RIPK2/CEBPB/TLR8/NOD2/SASH3/PF4/P2RX7/CCR2/CLEC7A/AGT/LY96/RGCC/SLC7A5/TNF/FCN1/IRF7/CD55/SPON2/GPSM3/IFNG/BATF/CD86/PTGS2/AIM2/AIF1/C3AR1/IRAK3/NOS2/XBP1/IL18R1/C3/SPHK1/TYROBP/WNT5A/LY9/IL16/IL1RAP/IL6/C5AR1/CD14/IL27RA/IL15/HIF1A/CARD8/FCER1G/CLU/IL33/EBI3/AKAP12/CD83/CADM1/CYRIB/CD2/ADAM8/STAT1/AKIRIN2/C…	122
GO:0002237	Biological Process	response to molecule of bacterial origin	105/1233	363/18723	4.05451e-40	1.83771e-37	1.24267e-37	CXCL9/CXCL10/CXCL8/S100A9/S100A8/IL1B/CXCL1/CXCL6/CXCL13/LILRB2/TLR1/CXCL2/CD274/ICAM1/PTAFR/TLR2/PDE4B/CXCL11/CXCL3/IL1A/KMO/FCGR2B/LTF/PLCG2/RIPK2/CEBPB/NOD2/PF4/LY96/TNIP3/CXCL5/TNF/CSF2RB/LYN/CD55/SPON2/CD86/TNFAIP3/PTGS2/THBD/IRAK3/CLDN1/NOS2/CARD16/IL10RA/CCL2/XBP1/HCK/LY86/WNT5A/IL6/LCN2/C5AR1/GGT5/SPI1/CD14/SELE/CARD8/CCR5/MRC1/AKAP12/DUSP10/CYRIB/PF4V1/ZC3H12A/IRAK2/SOD2/AKIRIN2/IL24/CAS…	105
GO:0050863	Biological Process	regulation of T cell activation	99/1233	329/18723	1.67909e-39	7.02505e-37	4.7504e-37	IL1B/ADA/LILRB2/RIPOR2/CD274/IL1A/FCGR2B/RIPK2/CEBPB/NOD2/CD300A/SASH3/THY1/CCR2/BCL6/RHOH/CD27/RAC2/LYN/CD55/IFNG/CD86/VNN1/AIF1/SOCS1/PRDM1/HLX/CCL2/XBP1/IL4I1/CORO1A/HLA-DMB/ICOS/NCKAP1L/VSIG4/IL6/TNFSF13B/HLA-DOB/BTN2A2/IL2RA/IL27RA/IL15/EGR3/TNFSF9/LCK/LRRC32/EBI3/CD83/HLA-DQB1/CD209/DUSP10/VSIR/CYRIB/CD2/FYN/LILRB4/LAX1/PTPN6/DOCK8/ZC3H12A/ADAM8/RASAL3/IRF1/HLA-DMA/LILRB1/ANXA1/CBFB/LEF1/IL…	99
GO:0050870	Biological Process	positive regulation of T cell activation	80/1233	216/18723	1.8697e-39	7.26378e-37	4.91182e-37	IL1B/ADA/LILRB2/CD274/IL1A/RIPK2/NOD2/SASH3/THY1/CCR2/BCL6/RHOH/CD27/LYN/CD55/IFNG/CD86/VNN1/AIF1/SOCS1/HLX/CCL2/XBP1/IL4I1/CORO1A/HLA-DMB/ICOS/NCKAP1L/IL6/TNFSF13B/HLA-DOB/IL2RA/IL27RA/IL15/EGR3/TNFSF9/LCK/EBI3/CD83/HLA-DQB1/CD209/DUSP10/VSIR/CYRIB/FYN/LILRB4/PTPN6/DOCK8/ADAM8/RASAL3/HLA-DMA/LILRB1/ANXA1/CBFB/LEF1/IL12RB1/TNFSF11/CD81/HLA-DRB1/HLA-DPB1/NLRP3/SIRPA/RASGRP1/NFKBIZ/HLA-DQA1/MAP3K8/…	80
GO:0002443	Biological Process	leukocyte mediated immunity	115/1233	440/18723	3.81032e-39	1.29527e-36	8.75872e-37	IL13RA2/IL1B/FGR/GZMB/CXCL6/ICAM1/PTAFR/C4BPB/FCGR2B/PLCG2/SERPINB9/CTSH/TLR8/CFI/NOD2/CD300A/SASH3/PTGDS/IGLL5/IGHM/CCR2/IL18RAP/CLEC7A/C4BPA/BCL6/CD27/TNF/RAC2/TREM1/LYN/IRF7/CD55/SPON2/BATF/TCIRG1/ADGRE2/NOS2/AZGP1/LAT2/BTK/IL18R1/C3/IL4I1/ITGB2/CORO1A/TYROBP/ARRB2/SERPING1/INPP5D/HLA-DMB/NCKAP1L/MAD2L2/IL6/SERPINB4/HLA-DOB/SPI1/IL27RA/FCER1G/CLU/PRF1/C2/HLA-DQB1/CADM1/CYRIB/CD19/LILRB4/MYO1G/…	115
GO:0050867	Biological Process	positive regulation of cell activation	112/1233	420/18723	4.93282e-39	1.57821e-36	1.0672e-36	IL1B/FGR/ADA/LILRB2/CD38/CD274/LRRK2/PTAFR/IL1A/RIPK2/NOD2/SASH3/IGLL5/THY1/IGHM/CCR2/CLEC7A/BCL6/RHOH/CD27/LYN/CD55/IFNG/CD86/VNN1/GPR183/IL15RA/AIF1/SOCS1/PLEK/BTK/HLX/CCL2/XBP1/IL4I1/ITGB2/CORO1A/TYROBP/WNT5A/INPP5D/HLA-DMB/ICOS/NCKAP1L/MAD2L2/IL6/TNFSF13B/HLA-DOB/IL2RA/IL27RA/IL15/EGR3/TNFSF9/LCK/IL33/EBI3/CD83/HLA-DQB1/CD209/DUSP10/VSIR/CYRIB/CD2/FYN/LILRB4/PDGFRB/PTPN6/DOCK8/ADAM8/RASAL3/HL…	112
GO:1903131	Biological Process	mononuclear cell differentiation	108/1233	426/18723	1.7576e-35	4.61312e-33	3.11943e-33	IL1B/ADA/LILRB2/IL1A/FCGR2B/PLCG2/RIPK2/CEBPB/CMTM7/BATF3/SASH3/CCR2/UBD/BCL6/RHOH/CD27/MFNG/HHEX/LYN/IRF7/IFNG/BATF/TCIRG1/CD86/VNN1/ADGRG3/GPR183/IL15RA/SOCS1/PRDM1/GPR68/BTK/HLX/XBP1/IL18R1/IL4I1/DNAJB9/INPP5D/LY9/NCKAP1L/MS4A1/IL6/TNFSF13B/SLAMF8/TCF3/SPI1/CD3D/IL2RA/IL15/EGR3/FCER1G/TNFSF9/SEMA4A/LCK/CD83/DOCK2/DUSP10/VSIR/CD19/CD2/LILRB4/PTPN6/ZC3H12A/FES/ADAM8/CSF1R/IRF1/LILRB1/ANXA1/CBFB/…	108
GO:0002460	Biological Process	adaptive immune response based on somatic recombination of immune receptors built from immunoglobulin superfamily domains	98/1233	356/18723	1.78113e-35	4.61312e-33	3.11943e-33	IL13RA2/IL1B/CXCL13/ADA/CD274/ICAM1/C4BPB/FCGR2B/RIPK2/CTSH/TLR8/CFI/NOD2/SASH3/IGLL5/IGHM/CCR2/CLEC7A/C4BPA/BCL6/CD27/TNF/IRF7/CD55/BATF/TCIRG1/TNFAIP3/AZGP1/BTK/HLX/IL18R1/C3/IL4I1/SERPING1/INPP5D/LY9/HLA-DMB/NCKAP1L/MAD2L2/IL6/TNFSF13B/HLA-DOB/IL27RA/FCER1G/SEMA4A/CLU/EBI3/PRF1/C2/HLA-DQB1/CYRIB/CD19/LILRB4/MYO1G/KLHL6/PTPN6/ZC3H12A/HLA-DMA/LILRB1/ANXA1/TNFSF13/LEF1/RFTN1/BTN3A3/C1QB/IL12RB1/I…	98
GO:0002697	Biological Process	regulation of immune effector process	94/1233	339/18723	2.47324e-34	5.60498e-32	3.79013e-32	IL13RA2/IL1B/FGR/CXCL6/NCF1/ICAM1/PTAFR/C4BPB/FCGR2B/PLCG2/RIPK2/SERPINB9/NOD2/CD300A/MZB1/SASH3/CCR2/IL18RAP/CLEC7A/C4BPA/BCL6/SLC7A5/TNF/RAC2/LYN/CD55/SPON2/IFNG/CD86/ADGRE2/IRAK3/NOS2/AZGP1/BTK/HLX/XBP1/IL18R1/C3/IL4I1/ITGB2/DNAJB9/TYROBP/WNT5A/ARRB2/SERPING1/HLA-DMB/NCKAP1L/VSIG4/MAD2L2/IL6/SERPINB4/SLAMF8/SPI1/IL27RA/DUSP10/CADM1/CYRIB/LILRB4/PTPN6/ZC3H12A/FES/CD84/LILRB1/ANXA1/TNFSF13/IL12R…	94
GO:0071216	Biological Process	cellular response to biotic stimulus	79/1233	246/18723	6.91443e-34	1.39287e-31	9.41872e-32	CXCL9/CXCL10/CXCL8/IL1B/CXCL1/CXCL6/CXCL13/LILRB2/TLR1/CXCL2/CD274/ICAM1/PTAFR/TLR2/PDE4B/CXCL11/CXCL3/IL1A/KMO/FCGR2B/LTF/PLCG2/RIPK2/CEBPB/NOD2/PF4/CLEC7A/LY96/TNIP3/CXCL5/TNF/LYN/CD55/SPON2/CD86/TNFAIP3/NOS2/CARD16/BTK/CCL2/XBP1/HCK/LY86/WNT5A/IL6/LCN2/SPI1/CD14/CARD8/TIGAR/CCR5/MRC1/CYRIB/PF4V1/ZC3H12A/IRAK2/IL24/CASP1/DEFA1/LILRB1/CSF3/NFKBIA/CD68/ZFP36/LILRA2/TFPI/CD40/PPBP/SERPINE1/EDNRB/N…	79
GO:0002253	Biological Process	activation of immune response	98/1233	375/18723	2.01002e-33	3.76982e-31	2.54918e-31	FPR1/IL1B/FGR/ADA/MNDA/CD38/PDE4B/C4BPB/FCGR2B/PLCG2/RIPK2/THEMIS2/CFI/NOD2/CD300A/IGLL5/THY1/IGHM/LCP2/CLEC7A/FCN3/C4BPA/RGCC/FCN1/LYN/CD55/AIM2/C3AR1/ZBP1/MICB/LAT2/CFP/GBP1/BTK/C3/HCK/TYROBP/SERPING1/INPP5D/CMTM3/NCKAP1L/VSIG4/MS4A1/CFB/C5AR1/BTN2A2/FCER1G/CLU/LCK/C2/HLA-DQB1/CD19/FYN/LILRB4/MYO1G/LAX1/KLHL6/PTPN6/PRKCB/ZC3H12A/BANK1/LPXN/CD247/BTN3A1/RFTN1/BTN3A3/LILRA2/C1QB/ITK/CD81/IGHV1-69…	98
GO:0070661	Biological Process	leukocyte proliferation	88/1233	318/18723	4.05974e-32	7.12287e-30	4.81654e-30	IL1B/ADA/LST1/MNDA/LILRB2/CD38/CD274/IL1A/FCGR2B/RIPK2/CEBPB/CD300A/MZB1/SASH3/CCR2/BCL6/RAC2/HHEX/LYN/CD55/TCIRG1/CD86/TNFAIP3/GPR183/AIF1/BTK/IL4I1/CORO1A/TYROBP/INPP5D/HLA-DMB/NCKAP1L/VSIG4/MS4A1/IL6/TNFSF13B/BTN2A2/IL2RA/IL27RA/IL15/TNFSF9/CLU/IL33/LRRC32/EBI3/DOCK2/CD209/VSIR/CD19/FYN/LILRB4/PTPN6/DOCK8/RASAL3/CSF1R/IRF1/LILRB1/ANXA1/BTN3A1/LEF1/GREM1/IL12RB1/PIK3CG/TNFSF11/TMEM131L/CD81/HLA…	88
GO:0002263	Biological Process	cell activation involved in immune response	82/1233	279/18723	4.9744e-32	8.45493e-30	5.71729e-30	IL13RA2/FGR/ADA/ICAM1/PTAFR/FCGR2B/PLCG2/RIPK2/CD300A/PTGDS/CCR2/CLEC7A/APBB1IP/BCL6/MFNG/RAC2/LYN/IFNG/BATF/CD86/ADGRE2/GPR183/DYSF/LAT2/BTK/HLX/XBP1/IL18R1/ITGB2/CORO1A/TYROBP/LY9/HLA-DMB/NCKAP1L/MAD2L2/IL6/SPI1/IL27RA/FCER1G/SEMA4A/DOCK2/ITGAL/CD19/ZC3H12A/FES/CD84/LILRB1/ANXA1/TNFSF13/DOCK11/LEF1/LILRA2/IL12RB1/PIK3CG/CD81/HLA-DRB1/CD40/BCL3/NLRP3/RASGRP1/NFKBIZ/PIK3CD/CD180/ITGAM/LGALS1/RORA…	82
GO:0002274	Biological Process	myeloid leukocyte activation	73/1233	223/18723	5.32661e-32	8.77923e-30	5.93658e-30	S100A12/CXCL8/IL13RA2/FGR/CXCL6/CXCR2/TLR1/LRRK2/PTAFR/TLR2/FCGR2B/PLCG2/BATF3/CD300A/PTGDS/CCR2/IL18RAP/LCP2/UBD/RHOH/TNF/RAC2/LYN/IFNG/BATF/CST7/ADGRE2/DYSF/AIF1/CD300LF/LAT2/BTK/SPHK1/ITGB2/TYROBP/WNT5A/GPR137B/VSIG4/NAMPT/IL6/C5AR1/SPI1/IL15/FCER1G/CLU/IL33/DOCK2/CD2/LILRB4/ZC3H12A/FES/CD84/CD200/CD93/LILRA2/ADGRF5/PIK3CG/BATF2/FPR2/CLEC4D/STAP1/RASGRP1/PIK3CD/ITGAM/PREX1/RORA/CD74/SLAMF1/C1Q…	73
GO:0032103	Biological Process	positive regulation of response to external stimulus	101/1233	427/18723	1.62997e-30	2.333e-28	1.57759e-28	S100A12/CXCL10/CXCL8/S100A9/S100A8/IL1B/CXCL13/CXCR2/GBP5/MNDA/RIPOR2/LRRK2/TLR2/CCR1/CCL4/PLCG2/RIPK2/C2CD4A/CEBPB/TLR8/NOD2/CCR2/IL18RAP/CLEC7A/AGT/LY96/TNF/RAC2/FCN1/LYN/IRF7/GPSM3/IFNG/NINJ1/PTGS2/TGM2/AIM2/AIF1/THBD/C3AR1/ZBP1/BTK/C3/HCK/LY86/TYROBP/PLA2G7/WNT5A/S1PR1/NCKAP1L/IL16/IL6/C5AR1/SPI1/IL15/IL33/ALOX5AP/CADM1/FYN/PDGFRB/ADAM8/FGFR1/AKIRIN2/OSMR/CSF1R/FGF2/VEGFC/PARP9/NFKBIA/LILRA2/…	101
GO:0070663	Biological Process	regulation of leukocyte proliferation	72/1233	245/18723	3.05726e-28	3.86708e-26	2.61495e-26	IL1B/ADA/LST1/MNDA/LILRB2/CD38/CD274/IL1A/FCGR2B/RIPK2/CEBPB/CD300A/MZB1/SASH3/CCR2/BCL6/RAC2/HHEX/LYN/CD55/CD86/TNFAIP3/GPR183/AIF1/BTK/IL4I1/CORO1A/TYROBP/INPP5D/HLA-DMB/NCKAP1L/VSIG4/IL6/TNFSF13B/BTN2A2/IL2RA/IL27RA/IL15/TNFSF9/IL33/LRRC32/EBI3/CD209/VSIR/LILRB4/PTPN6/RASAL3/CSF1R/IRF1/LILRB1/ANXA1/GREM1/IL12RB1/TMEM131L/CD81/HLA-DRB1/BST2/CD40/HLA-DPB1/CCL8/TNFRSF1B/IGF2/CD74/SLAMF1/IL23A/CCL…	72
GO:1902105	Biological Process	regulation of leukocyte differentiation	77/1233	279/18723	3.91434e-28	4.83865e-26	3.27194e-26	ADA/LILRB2/CCR1/FCGR2B/LTF/RIPK2/CEBPB/SASH3/PF4/CCR2/BCL6/RHOH/CD27/TNF/LYN/IRF7/IFNG/CD86/VNN1/EVI2B/IL15RA/SOCS1/PRDM1/GPR68/BTK/HLX/XBP1/TESC/IL4I1/TYROBP/INPP5D/GPR137B/NCKAP1L/SLAMF8/IL2RA/IL15/EGR3/TNFSF9/CD83/DUSP10/VSIR/CD2/LILRB4/LILRB3/PTPN6/ZC3H12A/FES/ADAM8/HCLS1/FBXW7/IRF1/LILRB1/ANXA1/CBFB/FBN1/LEF1/IL12RB1/TNFSF11/TMEM131L/HLA-DRB1/RASSF2/MAFB/NLRP3/RASGRP1/NFKBIZ/SLC9B2/INHBA/IL7…	77
GO:0046651	Biological Process	lymphocyte proliferation	78/1233	288/18723	6.85241e-28	8.28228e-26	5.60054e-26	IL1B/ADA/LST1/MNDA/LILRB2/CD38/CD274/IL1A/FCGR2B/RIPK2/CEBPB/CD300A/MZB1/SASH3/CCR2/BCL6/RAC2/LYN/CD55/CD86/GPR183/AIF1/BTK/IL4I1/CORO1A/TYROBP/INPP5D/HLA-DMB/NCKAP1L/VSIG4/MS4A1/IL6/TNFSF13B/BTN2A2/IL2RA/IL27RA/IL15/TNFSF9/LRRC32/EBI3/DOCK2/CD209/VSIR/CD19/FYN/LILRB4/PTPN6/DOCK8/RASAL3/IRF1/LILRB1/ANXA1/BTN3A1/LEF1/IL12RB1/PIK3CG/TMEM131L/CD81/HLA-DRB1/CD40/HLA-DPB1/CD79A/RASGRP1/TNFRSF1B/CD180/…	78
GO:0050727	Biological Process	regulation of inflammatory response	90/1233	386/18723	8.70024e-27	1.00682e-24	6.80821e-25	S100A12/S100A9/S100A8/DUOXA2/IL1B/FGR/SAA1/MMP3/NCF1/SOCS3/ADA/ALOX5/LRRK2/TLR2/FCGR2B/PLCG2/C2CD4A/CEBPB/NOD2/CCR2/AGT/BCL6/RHBDF2/TNF/SIGLEC10/LYN/GPSM3/IFNG/CST7/TNFAIP3/NINJ1/CASP4/PTGS2/TGM2/ZBP1/BTK/BIRC3/TNFAIP6/C3/HCK/SPHK1/PLA2G7/WNT5A/CALCRL/IL16/IL6/SLAMF8/SELE/IL2RA/IL15/SERPINF1/IL33/ALOX5AP/DUSP10/FYN/PIK3AP1/CASP5/ADAM8/CDH5/OSMR/CASP1/CD200/ANXA1/NFKBIA/ZFP36/LPL/PIK3CG/TNFSF11/IL…	90
GO:0050670	Biological Process	regulation of lymphocyte proliferation	65/1233	225/18723	3.85737e-25	4.06727e-23	2.75032e-23	IL1B/ADA/LST1/MNDA/LILRB2/CD38/CD274/IL1A/FCGR2B/RIPK2/CEBPB/CD300A/MZB1/SASH3/CCR2/BCL6/RAC2/LYN/CD55/CD86/GPR183/AIF1/BTK/IL4I1/CORO1A/TYROBP/INPP5D/HLA-DMB/NCKAP1L/VSIG4/IL6/TNFSF13B/BTN2A2/IL2RA/IL27RA/IL15/TNFSF9/LRRC32/EBI3/CD209/VSIR/LILRB4/PTPN6/RASAL3/IRF1/LILRB1/ANXA1/IL12RB1/TMEM131L/CD81/HLA-DRB1/CD40/HLA-DPB1/TNFRSF1B/IGF2/CD74/SLAMF1/IL23A/CCL19/PRNP/HLA-DPA1/JAK3/HAVCR2/AHR/VCAM1	65
GO:0009615	Biological Process	response to virus	85/1233	367/18723	3.88854e-25	4.06727e-23	2.75032e-23	CXCL9/CXCL10/FGR/ITGAX/TLR2/DUOX2/CCL4/PIM2/MX2/APOBEC3G/IFIT3/TLR8/BATF3/FCN3/BNIP3/TNF/IFITM1/IRF7/SPON2/IFNG/MLKL/IFITM2/TNFAIP3/AIM2/ISG20/IRAK3/ZBP1/IFITM3/MICB/SLFN11/GBP1/CCL11/BIRC3/IFNAR2/APOBEC3F/IL6/PMAIP1/SEC14L1/IL15/HIF1A/CARD8/CLU/PML/PRF1/RTP4/MX1/IRF9/ZC3H12A/STAT1/WDFY4/IRF1/DEFA1/IFIT2/LILRB1/DMBT1/PARP9/IFI44/SHFL/HTRA1/IL12RB1/HERC5/BST2/CD40/RNASE6/TRIM22/BCL3/CCL8/ISG15/OAS…	85
GO:0002685	Biological Process	regulation of leukocyte migration	62/1233	210/18723	1.34938e-24	1.35913e-22	9.19052e-23	CXCL10/CXCL8/CXCL13/ADA/CXCR2/RIPOR2/ICAM1/PTAFR/CCR1/CCL4/MADCAM1/NOD2/CD300A/THY1/CCR2/RHOH/TNF/CHST2/RAC2/LYN/GPSM3/JAM2/AIF1/C3AR1/CCL2/PLA2G7/WNT5A/NCKAP1L/RHOG/IL6/SLAMF8/C5AR1/SPI1/SELE/IL27RA/ECM1/DOCK8/ADAM8/CSF1R/VEGFC/CD200/ANXA1/SELP/GREM1/IL1R1/CD81/SERPINE1/FPR2/RARRES2/CCL8/S100A7/STAP1/PLCB1/CCL20/GPR18/PLVAP/CD74/SLAMF1/CCL19/MSN/CXCL17/SWAP70	62
GO:0006959	Biological Process	humoral immune response	77/1233	317/18723	2.97646e-24	2.89089e-22	1.95484e-22	S100A12/CXCL9/CXCL10/CXCL8/S100A9/IL1B/CXCL1/CXCL6/CXCL13/ALOX5/CXCL2/CXCL11/CXCL3/C4BPB/FCGR2B/LTF/GNLY/CFI/NOD2/PF4/IGLL5/IGHM/CCR2/FCN3/C4BPA/RGCC/CXCL5/TNF/TREM1/FCN1/CD55/SPON2/IFNG/GPR183/CFP/CCL2/C3/SERPING1/VSIG4/MS4A1/KRT6A/IL6/CFB/CLU/EBI3/CD83/C2/HLA-DQB1/PF4V1/PTPN6/DEFA1/DMBT1/SPNS2/C1QB/CD81/IGHV1-69/HLA-DRB1/PPBP/RNASE6/PI3/BCL3/LYZ/RARRES2/S100A7/CFH/CCL13/ACOD1/IGHG1/IGHV3-72/C1Q…	77
GO:0002831	Biological Process	regulation of response to biotic stimulus	77/1233	327/18723	2.40756e-23	2.11205e-21	1.42819e-21	FGR/CXCL6/NCF1/GBP5/MNDA/CD274/FCGR2B/LTF/PLCG2/RIPK2/SERPINB9/APOBEC3G/TLR8/NOD2/IL18RAP/CLEC7A/LY96/FCN1/LYN/IRF7/CD55/TNFAIP3/AIM2/SOCS1/IRAK3/ZBP1/MICB/CARD16/BIRC3/HCK/IL4I1/LY86/TYROBP/WNT5A/ARRB2/SERPING1/APOBEC3F/VSIG4/SERPINB4/SLAMF8/SEC14L1/SPI1/IL15/CARD8/TIGAR/DUSP10/CADM1/FYN/PTPN6/ZC3H12A/ADAM8/STAT1/AKIRIN2/IRF1/LILRB1/PARP9/LRP8/LILRA2/HTRA1/IL12RB1/HERC5/HLA-DRB1/FPR2/ISG15/RASGR…	77
GO:0051607	Biological Process	defense response to virus	66/1233	265/18723	1.38673e-21	1.14279e-19	7.72766e-20	CXCL9/CXCL10/ITGAX/TLR2/MX2/APOBEC3G/IFIT3/TLR8/FCN3/BNIP3/IFITM1/IRF7/SPON2/IFNG/MLKL/IFITM2/TNFAIP3/AIM2/ISG20/ZBP1/IFITM3/MICB/SLFN11/GBP1/BIRC3/IFNAR2/APOBEC3F/IL6/PMAIP1/SEC14L1/IL15/CARD8/PML/PRF1/RTP4/MX1/IRF9/ZC3H12A/STAT1/IRF1/DEFA1/IFIT2/LILRB1/DMBT1/PARP9/SHFL/HTRA1/IL12RB1/HERC5/BST2/CD40/RNASE6/TRIM22/ISG15/OAS2/IFI44L/DDIT4/IFI6/ACOD1/IFI16/MMP12/STAT2/APOBEC1/IL23A/SAMHD1/RNASE2	66
GO:0140546	Biological Process	defense response to symbiont	66/1233	265/18723	1.38673e-21	1.14279e-19	7.72766e-20	CXCL9/CXCL10/ITGAX/TLR2/MX2/APOBEC3G/IFIT3/TLR8/FCN3/BNIP3/IFITM1/IRF7/SPON2/IFNG/MLKL/IFITM2/TNFAIP3/AIM2/ISG20/ZBP1/IFITM3/MICB/SLFN11/GBP1/BIRC3/IFNAR2/APOBEC3F/IL6/PMAIP1/SEC14L1/IL15/CARD8/PML/PRF1/RTP4/MX1/IRF9/ZC3H12A/STAT1/IRF1/DEFA1/IFIT2/LILRB1/DMBT1/PARP9/SHFL/HTRA1/IL12RB1/HERC5/BST2/CD40/RNASE6/TRIM22/ISG15/OAS2/IFI44L/DDIT4/IFI6/ACOD1/IFI16/MMP12/STAT2/APOBEC1/IL23A/SAMHD1/RNASE2	66
GO:1990868	Biological Process	response to chemokine	39/1233	97/18723	2.29023e-21	1.8053e-19	1.22076e-19	CXCL9/CXCL10/CXCL8/CXCL1/CXCL6/CXCL13/CCL18/CXCR2/RIPOR2/CXCL2/CXCL11/CXCL3/CCR1/CCL4/CCL3L3/ROBO1/PF4/CCR2/CXCL5/ACKR4/CCL11/CCL2/HIF1A/CCR5/PF4V1/DOCK8/ZC3H12A/TFF2/CXCR1/ACKR3/PPBP/CCL8/ACKR1/CCL20/CCL13/CCL22/CCL19/CXCR4/LOX	39
GO:0071706	Biological Process	tumor necrosis factor superfamily cytokine production	53/1233	186/18723	1.99629e-20	1.44771e-18	9.78954e-19	TLR1/TWIST1/CD274/LRRK2/PTAFR/TLR2/IL1A/LTF/PLCG2/RIPK2/NOD2/SASH3/PF4/CCR2/CLEC7A/LY96/CLEC4A/SPON2/IFNG/CD86/TNFAIP3/IRAK3/TYROBP/WNT5A/ARRB2/IL6/CD14/IL27RA/CLU/IL33/AKAP12/VSIR/CD2/PTPN6/ZC3H12A/UBE2J1/ADAM8/CD84/LILRB1/ZFP36/LILRA2/CYBB/LPL/BCL3/ACP5/OAS2/SIRPA/RASGRP1/GPR18/SLAMF1/IL23A/CCL19/HAVCR2	53
GO:0002695	Biological Process	negative regulation of leukocyte activation	53/1233	187/18723	2.61247e-20	1.84535e-18	1.24784e-18	IL13RA2/FGR/LST1/MNDA/LILRB2/RIPOR2/CD274/FCGR2B/CEBPB/CD300A/CCR2/BCL6/LYN/SAMSN1/CST7/CD86/TNFAIP3/SOCS1/CD300LF/BTK/HLX/IL4I1/TYROBP/INPP5D/NCKAP1L/VSIG4/TBC1D10C/BTN2A2/SPI1/IL2RA/LRRC32/VSIR/LILRB4/LAX1/PTPN6/ZC3H12A/BANK1/CD84/IRF1/LILRB1/CD200/ANXA1/CBFB/ADGRF5/TMEM131L/HLA-DRB1/INHBA/CD74/LAPTM5/FOXF1/PRNP/JAK3/HAVCR2	53
GO:0034341	Biological Process	response to interferon-gamma	45/1233	141/18723	1.07121e-19	7.2829e-18	4.92476e-18	KYNU/CCL18/GBP5/ICAM1/TLR2/CCL4/CCL3L3/UBD/IFITM1/IFNG/IFITM2/AIF1/SOCS1/CLDN1/NOS2/IFITM3/GBP1/CCL11/CCL2/HCK/WNT5A/CDC42EP2/MRC1/GBP2/STAT1/CASP1/IRF1/PARP9/GBP4/SHFL/IL12RB1/BST2/CD40/CYP27B1/CCL8/SIRPA/CCL20/CCL13/PARP14/ACOD1/CCL22/CD74/CCL19/HLA-DPA1/ASS1	45
GO:0045765	Biological Process	regulation of angiogenesis	72/1233	342/18723	5.94257e-19	3.75833e-17	2.54141e-17	CHI3L1/CXCL10/CXCL8/IL1B/CXCL13/CXCR2/ALOX5/TWIST1/ITGAX/IL1A/ECSCR/CTSH/ADAMTS9/PF4/CCR2/AGT/RGCC/TNF/HHEX/TNFAIP3/ENG/NINJ1/WARS1/C3AR1/CCL11/XBP1/C3/SPHK1/WNT5A/KLF2/PTPRM/IL6/C5AR1/APLNR/COL4A2/HIF1A/CLDN5/SEMA4A/SERPINF1/ECM1/PML/PPP1R16B/PRKCB/ZC3H12A/STAT1/PLXND1/SFRP2/CDH5/FGF2/VEGFC/ENPP2/ADM/GREM1/CYBB/CD40/ANGPT2/SERPINE1/TIE1/PKM/AKT3/THBS2/PIK3CD/MIR1908/DCN/KDR/HYAL1/SULF1/F3/CXCR4/…	72
GO:0006909	Biological Process	phagocytosis	67/1233	308/18723	1.6693e-18	1.00881e-16	6.82169e-17	IL1B/FGR/TLR2/C4BPB/FCGR2B/NCF2/PLCG2/ARHGAP25/NOD2/CD300A/IGLL5/IGHM/CCR2/CLEC7A/FCN3/C4BPA/RHOH/TNF/RAC2/RAB31/FCN1/LYN/SPON2/IFNG/NCF4/RAB34/TGM2/DYSF/IL15RA/AIF1/PECAM1/CD300LF/CCL2/C3/HCK/SPHK1/ITGB2/CORO1A/TYROBP/ELMO1/NCKAP1L/RHOG/CD14/ICAM3/IL15/FCER1G/DOCK2/C2/ITGAL/FYN/MYO1G/ANXA1/P2RY6/CD93/IGHV1-69/FPR2/SIRPA/STAP1/IL2RB/IGHG1/ITGAM/VAV1/SLAMF1/IGHV3-72/SRPX/PTX3/IGHE	67
GO:0030198	Biological Process	extracellular matrix organization	65/1233	301/18723	8.12081e-18	4.64938e-16	3.14395e-16	MMP10/MMP3/EGFL6/MMP7/CTSK/ADAMTS9/AGT/RGCC/TNF/COL18A1/ENG/PRDX4/OLFML2B/FAP/MMP1/VWA1/LOXL2/IL6/TGFBI/PDPN/ADAMTS5/COL4A2/MIA/CCN1/LAMB2/COL9A3/MMP13/FSCN1/SH3PXD2B/ADAM8/SFRP2/AEBP1/EFEMP2/LOXL1/COL4A1/GREM1/COL12A1/MMP9/CAV2/BCL3/TIE1/PAPLN/TNFRSF1B/COL8A1/MMP12/MMP2/CFLAR/CAV1/PXDN/COL15A1/FLRT2/FOXF1/SULF1/PHLDB2/COL5A2/PTX3/LOX/TGFB1/LCP1/COL14A1/LUM/DDR2/SERPINB5/LAMC1/GPM6B	65
GO:0032102	Biological Process	negative regulation of response to external stimulus	79/1233	420/18723	1.26978e-17	7.04731e-16	4.76544e-16	FGR/CXCL13/SAA1/SOCS3/ADA/ALOX5/FCGR2B/LTF/SERPINB9/ROBO1/NOD2/RHBDF2/TNF/SIGLEC10/LYN/CST7/TNFAIP3/AIF1/THBD/IRAK3/FAP/MICB/CARD16/TNFAIP6/CCL2/HCK/WNT5A/ARRB2/SERPING1/SERPINE2/VSIG4/CALCRL/SERPINB4/SLAMF8/PLAU/SEC14L1/IL2RA/CARD8/SEMA4A/SERPINF1/DUSP10/FYN/NUCB2/CDH5/FGF2/LILRB1/CD200/ZFP36/GREM1/LILRA2/HTRA1/HLA-DRB1/TFPI/ANGPT2/SERPINE1/FPR2/ACP5/ISG15/NLRP3/SIRPA/STAP1/SEMA4D/GJA1/PARP14/TN…	79
GO:0016064	Biological Process	immunoglobulin mediated immune response	52/1233	207/18723	1.90243e-17	1.01444e-15	6.85973e-16	IL13RA2/C4BPB/FCGR2B/TLR8/CFI/NOD2/IGLL5/IGHM/C4BPA/BCL6/CD27/TNF/IRF7/CD55/BATF/TCIRG1/BTK/C3/SERPING1/INPP5D/HLA-DMB/MAD2L2/HLA-DOB/IL27RA/FCER1G/CLU/C2/HLA-DQB1/CD19/PTPN6/HLA-DMA/TNFSF13/C1QB/CD81/IGHV1-69/HLA-DRB1/CD40/HLA-DPB1/BCL3/HLA-DQA1/IGHG1/CD74/IGHV3-72/C1QA/C1S/C1QC/TGFB1/HLA-DPA1/C1R/SWAP70/IGHE/HLA-DRA	52
GO:0050920	Biological Process	regulation of chemotaxis	54/1233	223/18723	2.63227e-17	1.38999e-15	9.39925e-16	CXCL10/CXCL8/CXCL13/CXCR2/RIPOR2/CCR1/CCL4/ROBO1/NOD2/CCR2/RAC2/LYN/GPSM3/GPR183/AIF1/C3AR1/CCL2/PLA2G7/WNT5A/S1PR1/NCKAP1L/IL16/IL6/SLAMF8/C5AR1/MYCBP2/SPI1/SEMA4A/CYRIB/PDGFRB/FGFR1/CSF1R/FGF2/VEGFC/GREM1/ANGPT2/SERPINE1/FPR2/TIAM1/RARRES2/S100A7/STAP1/SEMA4D/GPR18/KDR/CD74/SLAMF1/CCL19/F3/CXCR4/TGFB1/CXCL17/SWAP70/NRP1	54
GO:0042060	Biological Process	wound healing	77/1233	422/18723	1.96082e-16	9.52222e-15	6.439e-15	S100A8/SAA1/ALOX5/IL1A/DUOX2/C4BPB/PLCG2/PF4/CLEC7A/TNF/LYN/TNFAIP3/DYSF/TIMP1/THBD/CLDN1/FAP/PLEK/ENTPD1/XBP1/WNT5A/ELK3/SERPING1/SERPINE2/KRT6A/FERMT3/IL6/ANXA6/PDPN/PLAU/HIF1A/FCER1G/LCK/F2RL2/CCN1/SLC7A11/JAML/PF4V1/VWF/PDGFRB/ANXA5/PTPN6/IL24/FGF2/ARHGAP24/ANXA1/TFPI2/SELP/PROCR/HPSE/PLAUR/TNC/PIK3CG/TFPI/CD40/SERPINE1/TNFRSF12A/GJA1/F5/DCN/MMP12/KDR/VAV1/CFLAR/CAV1/MCAM/CDH3/F3/CXCR4/PHLDB2…	77
GO:0045088	Biological Process	regulation of innate immune response	52/1233	218/18723	2.03961e-16	9.68623e-15	6.54991e-15	FGR/NCF1/GBP5/MNDA/FCGR2B/PLCG2/SERPINB9/TLR8/NOD2/IL18RAP/CLEC7A/FCN1/LYN/IRF7/TNFAIP3/AIM2/SOCS1/IRAK3/ZBP1/BIRC3/HCK/TYROBP/WNT5A/ARRB2/SERPING1/VSIG4/SERPINB4/SLAMF8/SPI1/DUSP10/CADM1/FYN/PTPN6/ADAM8/AKIRIN2/IRF1/LILRB1/PARP9/LRP8/LILRA2/FPR2/ISG15/RASGRP1/PARP14/ACOD1/IFI16/MMP12/VAV1/STAT2/SAMHD1/HAVCR2/FFAR2	52
GO:0055074	Biological Process	calcium ion homeostasis	81/1233	460/18723	2.68555e-16	1.2592e-14	8.5148e-15	PROK2/FPR1/CXCL9/CXCL10/CXCL13/SAA1/CXCR2/CD38/CXCL11/CCR1/RAMP3/PLCG2/GNA15/CYSLTR1/THY1/SNX10/P2RX7/CCR2/AGT/GPR65/BNIP3/ACKR4/LYN/CD55/TCIRG1/TGM2/CD52/C3AR1/P2RX5/CCL11/CORO1A/WNT5A/S1PR1/MS4A1/ANXA6/MCUB/TRPA1/C5AR1/EDNRA/APLNR/CCR5/LCK/F2RL2/PML/CD19/FYN/FAM20A/CLIC2/PTPN6/PRKCB/CDH5/FGF2/PTGFR/ADM/P2RY6/ITPR1/PIK3CG/TNFSF11/CXCR1/ACKR3/CD40/CYP27B1/CAV2/FPR2/EDNRB/P2RY8/CCL8/LPAR6/CCL13/GJ…	81
GO:0007204	Biological Process	positive regulation of cytosolic calcium ion concentration	64/1233	319/18723	6.6511e-16	2.94109e-14	1.98879e-14	PROK2/FPR1/CXCL9/CXCL10/CXCL13/SAA1/CXCR2/CD38/CXCL11/CCR1/RAMP3/PLCG2/GNA15/CYSLTR1/THY1/P2RX7/CCR2/AGT/GPR65/ACKR4/LYN/CD55/TGM2/CD52/C3AR1/P2RX5/CORO1A/S1PR1/MS4A1/TRPA1/C5AR1/EDNRA/APLNR/CCR5/LCK/F2RL2/PML/CD19/FYN/CLIC2/PTPN6/FGF2/PTGFR/ADM/P2RY6/ITPR1/PIK3CG/CXCR1/ACKR3/FPR2/EDNRB/P2RY8/LPAR6/GJA1/NMU/S1PR3/CEMIP/GPR18/CAV1/FPR3/CCL19/PRNP/CXCR4/SWAP70	64
GO:0001906	Biological Process	cell killing	47/1233	188/18723	8.24218e-16	3.61526e-14	2.44467e-14	S100A12/GZMB/CXCL6/ICAM1/FCGR2B/LTF/SERPINB9/CTSH/GNLY/PF4/P2RX7/IL18RAP/CLEC7A/TREM1/CD55/IFNG/NOS2/AZGP1/C3/CORO1A/TYROBP/ARRB2/NCKAP1L/KRT6A/SERPINB4/SPI1/APOL1/PRF1/CADM1/CYRIB/PTPN6/SLAMF7/DEFA1/LILRB1/IL12RB1/HLA-DRB1/LYZ/CFH/STAP1/RASGRP1/CCL13/ITGAM/VAV1/IL7R/IL23A/HAVCR2/HLA-DRA	47
GO:0002440	Biological Process	production of molecular mediator of immune response	62/1233	308/18723	1.61707e-15	6.8713e-14	4.64643e-14	IL13RA2/IL1B/FCGR2B/PLCG2/NOD2/MZB1/SASH3/CCR2/CLEC7A/BCL6/SLC7A5/TNF/TREM1/CD55/SPON2/BATF/CD86/IRAK3/BTK/XBP1/IL18R1/DNAJB9/WNT5A/HLA-DMB/MAD2L2/IL6/HLA-DOB/TCF3/IL27RA/IGLV4-60/HLA-DQB1/LILRB4/HLA-DMA/LILRB1/TNFSF13/IGLV6-57/IL1R1/CD81/HLA-DRB1/BST2/CD40/HLA-DPB1/NLRP3/HLA-DQA1/TNFRSF1B/CD74/SLAMF1/LAPTM5/IGLV9-49/IGLV1-44/IGKV4-1/NR4A3/SAMHD1/IGLV3-10/TGFB1/HLA-DPA1/JAK3/IGKV1D-8/SWAP70/FFAR2…	62
GO:0070555	Biological Process	response to interleukin-1	40/1233	143/18723	1.92292e-15	8.10757e-14	5.4824e-14	CHI3L1/CXCL8/IL1B/CCL18/CD38/ICAM1/KMO/CCL4/CCL3L3/RIPK2/CEBPB/IL1RN/IRAK3/ZBP1/GBP1/CCL11/CCL2/KLF2/IL6/LCN2/SELE/HIF1A/AKAP12/GBP2/ZC3H12A/IRAK2/ANXA1/IL1R1/TFPI/CD40/CCL8/SIRPA/PLCB1/CCL20/CCL13/ACOD1/CCL22/RORA/HYAL1/CCL19	40
GO:0043410	Biological Process	positive regulation of MAPK cascade	80/1233	480/18723	9.89235e-15	3.92733e-13	2.65569e-13	CHI3L1/S100A12/IL1B/CCL18/NCF1/LRRK2/ICAM1/CCR1/RAMP3/FCGR2B/CCL4/CCL3L3/PLCG2/RIPK2/PIK3R5/ROBO1/NOD2/CLEC7A/CD27/CAVIN3/TNF/FGD2/GPR183/CCL11/CCL2/GADD45B/SPHK1/WNT5A/IGFBP6/ARRB2/IL6/C5AR1/SPI1/FZD10/AKAP12/GNAI2/PDGFRB/ZC3H12A/PRXL2C/ADAM8/BANK1/FGFR1/FBXW7/ADRB2/CSF1R/FGF2/KSR1/P2RY6/TRAF1/PIK3CG/TNFSF11/CD81/ACKR3/HLA-DRB1/CD40/RASSF2/CAV2/FPR2/XDH/TIAM1/CCL8/S100A7/RASGRP1/PLCB1/CCL20/CCL1…	80
GO:0031341	Biological Process	regulation of cell killing	32/1233	99/18723	1.40269e-14	5.48864e-13	3.71146e-13	CXCL6/ICAM1/FCGR2B/SERPINB9/P2RX7/IL18RAP/CLEC7A/CD55/IFNG/NOS2/AZGP1/TYROBP/ARRB2/NCKAP1L/KRT6A/SERPINB4/SPI1/PRF1/CADM1/CYRIB/LILRB1/IL12RB1/HLA-DRB1/CFH/STAP1/RASGRP1/ITGAM/VAV1/IL7R/IL23A/HAVCR2/HLA-DRA	32
GO:0034612	Biological Process	response to tumor necrosis factor	53/1233	253/18723	3.41759e-14	1.30903e-12	8.85179e-13	CHI3L1/CXCL8/CCL18/ICAM1/CCL4/CCL3L3/UBD/TNF/TNFAIP3/CASP4/PTGS2/AIM2/CLDN1/CARD16/GBP1/CCL11/BIRC3/CCL2/SPHK1/KLF2/CCDC3/LCN2/TNFSF13B/GGT5/CD14/SELE/CARD8/AKAP12/GBP2/ZC3H12A/STAT1/CASP1/NFKBIA/ZFP36/TRAF1/TNFSF11/CD40/CCL8/TNFRSF17/CCL20/CCL13/CYLD/TNFRSF1B/ACOD1/CCL22/PLVAP/RORA/LAPTM5/HYAL1/CCL19/TCL1A/VCAM1/ASS1	53
GO:0002367	Biological Process	cytokine production involved in immune response	31/1233	98/18723	7.06146e-14	2.64878e-12	1.79112e-12	IL1B/PLCG2/NOD2/SASH3/CCR2/CLEC7A/BCL6/SLC7A5/TNF/TREM1/CD55/SPON2/IRAK3/BTK/IL18R1/WNT5A/IL6/LILRB4/LILRB1/IL1R1/CD81/BST2/NLRP3/TNFRSF1B/CD74/SLAMF1/LAPTM5/NR4A3/TGFB1/JAK3/FFAR2	31
GO:0002526	Biological Process	acute inflammatory response	33/1233	112/18723	1.08801e-13	3.97161e-12	2.68564e-12	S100A8/IL1B/SAA1/CXCR2/ICAM1/IL1A/FCGR2B/SERPINA3/C2CD4A/CEBPB/TNF/TREM1/VNN1/PTGS2/BTK/CD163/C3/IL6/LCN2/ALOX5AP/SAA4/ADAM8/OSMR/APOL2/PIK3CG/TNFSF11/EDNRB/NLRP3/F3/VCAM1/FFAR2/PTGES/ASS1	33
GO:0008360	Biological Process	regulation of cell shape	39/1233	154/18723	1.50881e-13	5.43471e-12	3.67499e-12	FGR/LST1/ICAM1/RHOH/RAC2/FGD2/PLEKHO1/CCL11/CCL2/PLXNC1/HCK/ITGB2/CORO1A/FGD3/RHOG/PDPN/PALMD/CDC42EP2/SEMA4A/S100B/FYN/FES/MYH10/PLXND1/CSF1R/ANXA1/RND1/PARVB/STRIP2/FMNL1/SEMA4D/CCL13/KDR/PALM2AKAP2/RDX/RHOQ/MSN/ARHGAP15/FERMT2	39
GO:0002718	Biological Process	regulation of cytokine production involved in immune response	30/1233	96/18723	2.56118e-13	8.98727e-12	6.07726e-12	IL1B/PLCG2/NOD2/SASH3/CCR2/CLEC7A/BCL6/SLC7A5/TNF/CD55/SPON2/IRAK3/BTK/IL18R1/WNT5A/IL6/LILRB4/LILRB1/IL1R1/CD81/BST2/NLRP3/TNFRSF1B/CD74/SLAMF1/LAPTM5/NR4A3/TGFB1/JAK3/FFAR2	30
GO:0019882	Biological Process	antigen processing and presentation	31/1233	106/18723	7.55201e-13	2.44496e-11	1.6533e-11	LILRB2/ICAM1/FCGR2B/CTSH/NOD2/CLEC4A/RAB34/MARCHF1/AZGP1/TAP1/HLA-DMB/HLA-DOB/FCER1G/IFI30/HLA-DQB1/CD209/WDFY4/HLA-DMA/CD68/RFTN1/HLA-DRB1/RAB8B/HLA-DPB1/HLA-DQA1/CTSL/CD74/TAP2/CCL19/HLA-DPA1/CTSE/HLA-DRA	31
GO:0050764	Biological Process	regulation of phagocytosis	29/1233	95/18723	1.24548e-12	3.93846e-11	2.66322e-11	IL1B/FGR/TLR2/FCGR2B/PLCG2/NOD2/CD300A/CLEC7A/TNF/RAB31/IFNG/TGM2/DYSF/IL15RA/CD300LF/CCL2/C3/HCK/SPHK1/NCKAP1L/IL15/FCER1G/DOCK2/C2/FPR2/SIRPA/STAP1/IL2RB/PTX3	29
GO:0052547	Biological Process	regulation of peptidase activity	73/1233	461/18723	2.02656e-12	6.22738e-11	4.211e-11	S100A9/S100A8/CSTA/SERPINA3/LTF/RIPK2/SERPINB9/LAMP3/CTSH/ROBO1/CLEC7A/AGT/CD27/TNF/LYN/CST7/PCOLCE/PTGS2/AIM2/TIMP1/PSMB9/CARD16/BIRC3/OVOS2/C3/ARRB2/SERPING1/SERPINE2/TNFSF15/SERPINB4/PMAIP1/CARD8/LCK/SERPINF1/ECM1/CCN1/PML/VSIR/FYN/SERPINI1/NAIP/TNFAIP8/SFRP2/AKIRIN2/CASP1/TFPI2/SERPINB3/COL6A3/PLAUR/COL7A1/SPOCK1/TFPI/BST2/MMP9/SERPINE1/PI3/XDH/HIP1/NLRP3/PAPLN/IFI6/IFI16/PI15/CFLAR/CAV1/LAPT…	73
GO:0018212	Biological Process	peptidyl-tyrosine modification	64/1233	378/18723	2.41396e-12	7.21402e-11	4.87818e-11	FGR/NCF1/SOCS3/ICAM1/PLCG2/RIPK2/NOD2/CD300A/THY1/TPST2/CLEC7A/AGT/TNF/LYN/IFNG/SAMSN1/SOCS1/PECAM1/TPST1/BTK/HCK/ITGB2/ARRB2/FGF7/IL6/IL15/LCK/FYN/LILRB4/PDGFRB/SH3BP5/PTPN6/FES/SFRP2/BANK1/HCLS1/FGFR1/FBXW7/CSF1R/IL24/CSF3/ENPP2/PARP9/LRP8/GREM1/ITK/CD81/CD40/TIE1/STAP1/SEMA4D/PARP14/KDR/IGF2/CD74/CAV1/IL23A/PRNP/ITGA5/TGFB1/JAK3/DDR2/NRP1/EFEMP1	64
GO:0043299	Biological Process	leukocyte degranulation	25/1233	73/18723	2.48805e-12	7.3948e-11	5.00042e-11	IL13RA2/FGR/PTAFR/FCGR2B/CD300A/PTGDS/CCR2/RAC2/LYN/ADGRE2/LAT2/BTK/HCK/ITGB2/CORO1A/NCKAP1L/SPI1/FES/CD84/PIK3CG/RASGRP1/PIK3CD/ITGAM/FOXF1/NR4A3	25
GO:0071887	Biological Process	leukocyte apoptotic process	30/1233	106/18723	4.49914e-12	1.3086e-10	8.84887e-11	ADA/CXCR2/CD274/IDO1/NOD2/BCL6/CD27/LYN/IRF7/BTK/WNT5A/IL6/IL2RA/PLEKHO2/HIF1A/SLC7A11/DOCK8/ADAM8/HCLS1/LILRB1/ANXA1/GIMAP8/PIK3CD/TSC22D3/CTSL/IL7R/CD74/ST3GAL1/CCL19/JAK3	30
GO:2000106	Biological Process	regulation of leukocyte apoptotic process	26/1233	81/18723	4.99414e-12	1.4372e-10	9.71848e-11	ADA/CXCR2/CD274/IDO1/NOD2/BCL6/CD27/LYN/IRF7/BTK/WNT5A/HIF1A/SLC7A11/DOCK8/ADAM8/HCLS1/LILRB1/ANXA1/GIMAP8/PIK3CD/TSC22D3/IL7R/CD74/ST3GAL1/CCL19/JAK3	26
GO:0003158	Biological Process	endothelium development	34/1233	136/18723	8.06906e-12	2.26225e-10	1.52975e-10	CXCL10/IL1B/ITGAX/ICAM1/TNF/COL18A1/PECAM1/CLDN1/ZEB1/GJA4/S1PR1/LCN2/PDPN/SOX17/CLDN5/PPP1R16B/CDH5/APOLD1/XDH/ROBO4/TIE1/PLCB1/GJA1/S1PR3/KDR/CLIC4/STC1/COL15A1/GJA5/RDX/HEG1/CXCR4/MSN/NRP1	34
GO:0050868	Biological Process	negative regulation of T cell activation	32/1233	122/18723	8.31618e-12	2.31957e-10	1.56851e-10	LILRB2/RIPOR2/CD274/FCGR2B/CEBPB/CD300A/BCL6/CD86/SOCS1/HLX/IL4I1/NCKAP1L/VSIG4/BTN2A2/IL2RA/LRRC32/VSIR/LILRB4/LAX1/PTPN6/ZC3H12A/IRF1/LILRB1/ANXA1/CBFB/TMEM131L/HLA-DRB1/CD74/LAPTM5/PRNP/JAK3/HAVCR2	32
GO:0001909	Biological Process	leukocyte mediated cytotoxicity	32/1233	124/18723	1.33246e-11	3.69759e-10	2.50034e-10	GZMB/CXCL6/ICAM1/FCGR2B/SERPINB9/CTSH/IL18RAP/TREM1/NOS2/AZGP1/CORO1A/TYROBP/ARRB2/NCKAP1L/SERPINB4/SPI1/PRF1/CADM1/CYRIB/PTPN6/SLAMF7/LILRB1/IL12RB1/HLA-DRB1/STAP1/RASGRP1/ITGAM/VAV1/IL7R/IL23A/HAVCR2/HLA-DRA	32
GO:0060759	Biological Process	regulation of response to cytokine stimulus	37/1233	162/18723	1.77705e-11	4.83269e-10	3.2679e-10	TLR2/RIPK2/ROBO1/IL1RN/IRF7/TNFAIP3/CASP4/SOCS1/IRAK3/ZBP1/CD300LF/CARD16/SPHK1/WNT5A/LRRC70/CCDC3/IL6/HIF1A/CARD8/ECM1/PTPN6/IRAK2/CASP1/PARP9/IL1R1/ISG15/STAP1/PARP14/CYLD/MMP12/CD74/STAT2/CAV1/PXDN/LAPTM5/SAMHD1/CXCR4	37
GO:0001503	Biological Process	ossification	65/1233	408/18723	2.58033e-11	6.8796e-10	4.65204e-10	FGR/CTHRC1/ALOX5/TWIST1/MGP/CCR1/LTF/CEBPB/CTSK/SNX10/P2RX7/TNF/IFITM1/TCIRG1/PTGS2/DCHS1/IGFBP5/WNT5A/S1PR1/IL6/HIF1A/EGR2/ECM1/CCN1/MMP13/TWIST2/CHSY1/SFRP2/ADRB2/FGF2/VEGFC/CBFB/LEF1/RUNX2/GREM1/TNC/SRGN/MRC2/TNFSF11/CLEC5A/WWTR1/MMP9/RASSF2/RFLNB/CYP27B1/CDH11/ALPL/ISG15/CHRDL2/SEMA4D/SPP1/IGF2/STC1/MMP2/VCAN/DKK1/COL5A2/LOX/TGFB1/COL6A1/FERMT2/DDR2/PTHLH/SPARC/GPM6B	65
GO:0002221	Biological Process	pattern recognition receptor signaling pathway	38/1233	172/18723	2.74922e-11	7.29414e-10	4.93235e-10	TLR1/TLR2/CLEC4E/LTF/PLCG2/RIPK2/TLR8/NOD2/CD300A/LY96/TNIP3/FCN1/LYN/IRF7/TNFAIP3/NINJ1/IRAK3/CD300LF/BTK/BIRC3/SLC15A3/ARRB2/TIFA/SEC14L1/CD14/PIK3AP1/IRAK2/IRF1/NFKBIA/RFTN1/LILRA2/CD40/CYLD/ACOD1/CAV1/IRF4/HAVCR2/FFAR2	38
GO:0019730	Biological Process	antimicrobial humoral response	31/1233	122/18723	4.27538e-11	1.10732e-09	7.48781e-10	S100A12/CXCL9/CXCL10/CXCL8/S100A9/CXCL1/CXCL6/CXCL13/CXCL2/CXCL11/CXCL3/LTF/GNLY/NOD2/PF4/IGHM/CXCL5/SPON2/KRT6A/PF4V1/DEFA1/DMBT1/PPBP/RNASE6/PI3/BCL3/LYZ/RARRES2/S100A7/CCL13/ACOD1	31
GO:0001910	Biological Process	regulation of leukocyte mediated cytotoxicity	25/1233	82/18723	4.55893e-11	1.16989e-09	7.91088e-10	CXCL6/ICAM1/FCGR2B/SERPINB9/IL18RAP/NOS2/AZGP1/TYROBP/ARRB2/NCKAP1L/SERPINB4/SPI1/CADM1/CYRIB/LILRB1/IL12RB1/HLA-DRB1/STAP1/RASGRP1/ITGAM/VAV1/IL7R/IL23A/HAVCR2/HLA-DRA	25
GO:0048771	Biological Process	tissue remodeling	38/1233	175/18723	4.74752e-11	1.21229e-09	8.19759e-10	CTHRC1/CD38/IL1A/CTSK/SNX10/P2RX7/CCR2/AGT/RAC2/TCIRG1/TNFAIP3/TGM2/TIMP1/IGFBP5/S1PR1/INPP5D/GPR137B/IL6/DEF8/IL15/HIF1A/ADAM8/ADRB2/CSF1R/LIPA/GREM1/TNFSF11/RASSF2/ACP5/BGN/TIE1/GJA1/SPP1/MMP2/CAV1/IL23A/TGFB1/DDR2	38
GO:0051092	Biological Process	positive regulation of NF-kappaB transcription factor activity	35/1233	152/18723	4.88834e-11	1.24242e-09	8.40131e-10	S100A12/S100A9/S100A8/IL1B/ICAM1/TLR2/LTF/PLCG2/RIPK2/NOD2/IL18RAP/CLEC7A/AGT/TNF/AIM2/IRAK3/CARD16/BTK/IL18R1/SPHK1/WNT5A/IL1RAP/CLU/PRKCB/IRAK2/ADAM8/GREM1/TRAF1/TNFSF11/CD40/TRIM22/NLRP3/CFLAR/CAV1/PRKCH	35
GO:0001894	Biological Process	tissue homeostasis	49/1233	268/18723	5.83087e-11	1.45478e-09	9.83731e-10	CD38/SERPINA3/LTF/CTSH/NOD2/CTSK/SASH3/SNX10/P2RX7/CCR2/RAC2/TCIRG1/TNFAIP3/JAM2/PTGS2/PECAM1/CLDN1/AZGP1/CORO1A/S1PR1/INPP5D/LDB2/GPR137B/IL6/DEF8/LPCAT1/CLDN5/ESAM/ADAM8/CDH5/TFF1/ADRB2/CSF1R/TFF2/AKR1B1/LIPA/ADGRF5/TNFSF11/WWTR1/ACP5/LYZ/AKT3/GJA1/SPP1/ABCA12/CDH3/HOMER1/LAMC1/ZG16B	49
GO:0050673	Biological Process	epithelial cell proliferation	67/1233	437/18723	7.18085e-11	1.75931e-09	1.18966e-09	PROK2/ALOX5/TWIST1/EAF2/CEBPB/ROBO1/NOD2/RGCC/TNF/TNFAIP3/CLDN1/FAP/CCL11/IGFBP5/CCL2/XBP1/WNT5A/FGF7/PTPRM/LOXL2/IL6/C5AR1/WNT2/APLNR/EGR3/HIF1A/SERPINF1/ECM1/STAT5A/DUSP10/JAML/PPP1R16B/STAT1/SFRP2/FGFR1/FBXW7/FGF2/VEGFC/ZFP36/HTRA1/TNFSF11/CAV2/EDNRB/XDH/TIE1/FST/AKT3/GJA1/PIK3CD/COL8A1/MMP12/KDR/SDR16C5/IGF2/CFLAR/CAV1/HYAL1/CDH3/NR4A3/SULF1/F3/TGFB1/CD109/SERPINB5/NRP1/LAMC1/SPARC	67
GO:0002709	Biological Process	regulation of T cell mediated immunity	25/1233	85/18723	1.08632e-10	2.60287e-09	1.76008e-09	IL1B/FCGR2B/NOD2/SASH3/CCR2/CD55/AZGP1/IL18R1/IL4I1/NCKAP1L/IL6/CYRIB/LILRB4/LILRB1/IL12RB1/IL1R1/CD81/HLA-DRB1/NLRP3/TNFRSF1B/IL7R/SLAMF1/IL23A/AHR/HLA-DRA	25
GO:0072593	Biological Process	reactive oxygen species metabolic process	45/1233	239/18723	1.30084e-10	3.08963e-09	2.08924e-09	DUOXA2/MMP3/NCF1/ALOX5/LRRK2/DUOX2/NCF2/PLCG2/CLEC7A/AGT/BNIP3/TNF/RAC2/NCF4/PRDX4/NOS2/ITGB2/TYROBP/NRROS/LCN2/PMAIP1/G6PD/HIF1A/TIGAR/CCN1/GNAI2/FYN/PDGFRB/SH3PXD2B/ZC3H12A/SOD2/CYBB/FPR2/ACP5/XDH/DDIT4/IFI6/HBD/ACOD1/ITGAM/PREX1/VAV1/CFLAR/PXDN/TGFB1	45
GO:0043087	Biological Process	regulation of GTPase activity	57/1233	348/18723	1.47192e-10	3.46571e-09	2.34354e-09	CXCL13/CCL18/RIPOR2/LRRK2/ICAM1/ARHGAP9/CCL4/CCL3L3/ARHGAP25/THY1/CHN1/BCL6/GPR65/FGD2/TGM2/RGS1/CCL11/CCL2/PLXNC1/STMN3/GNB5/WNT5A/FGD3/ARRB2/S1PR1/GPR137B/TBC1D10C/RHOG/RASGRP3/FZD10/ASAP1/RASIP1/ARHGAP29/DOCK8/MAP4K4/PLXND1/RASAL3/ARHGAP24/SNX18/DOCK11/CD40/CAV2/TIAM1/CCL8/RASGRP1/SEMA4D/CCL20/CCL13/CCL22/PREX1/RGS4/VAV1/RDX/CCL19/RGS10/ARHGAP15/FERMT2	57
GO:0001776	Biological Process	leukocyte homeostasis	25/1233	87/18723	1.89133e-10	4.34048e-09	2.93507e-09	CXCL6/ADA/CXCR2/PDE4B/CCR2/LYN/TCIRG1/TNFAIP3/GPR183/CORO1A/NCKAP1L/IL6/TNFSF13B/PMAIP1/IL2RA/HIF1A/SLC7A11/ANXA1/SPNS2/DOCK11/TNFRSF17/PIK3CD/TSC22D3/CD74/JAK3	25
GO:0010466	Biological Process	negative regulation of peptidase activity	47/1233	262/18723	2.79786e-10	6.34066e-09	4.2876e-09	CSTA/SERPINA3/LTF/SERPINB9/LAMP3/AGT/CD27/TNF/CST7/PTGS2/TIMP1/CARD16/BIRC3/OVOS2/C3/ARRB2/SERPING1/SERPINE2/SERPINB4/CARD8/SERPINF1/ECM1/SERPINI1/NAIP/TNFAIP8/SFRP2/TFPI2/SERPINB3/COL6A3/PLAUR/COL7A1/SPOCK1/TFPI/BST2/MMP9/SERPINE1/PI3/PAPLN/IFI6/IFI16/PI15/PRNP/SERPINB7/SPINK4/CD109/SERPINB5/SERPINB8	47
GO:0001667	Biological Process	ameboidal-type cell migration	69/1233	475/18723	4.19296e-10	9.38499e-09	6.3462e-09	CXCL13/TWIST1/PLCG2/CTSH/ROBO1/ADAMTS9/AGT/RGCC/TNF/IFNG/PTGS2/SRPX2/TIMP1/FAP/LAMA5/WNT5A/FGF7/PTPRM/LOXL2/ANXA6/LCN2/SOX17/EGR3/HIF1A/SEMA4A/SERPINF1/AKAP12/PML/STAT5A/DUSP10/ZC3H12A/MAP4K4/PLXND1/ARHGDIB/LPXN/FGFR1/CDH5/FBXW7/FGF2/VEGFC/ENPP2/ANXA1/CLEC14A/GREM1/PIK3CG/S100A2/CD40/MMP9/ANGPT2/ZEB2/AMOTL1/EDNRB/AKT3/SEMA4D/MEOX2/GJA1/PIK3CD/MIR1908/ANLN/DCN/KDR/STC1/HYAL1/PIK3R3/TGFB1/TACSTD2/D…	69
GO:0006968	Biological Process	cellular defense response	19/1233	54/18723	6.24189e-10	1.39138e-08	9.40862e-09	CXCL9/NCF1/CXCR2/MNDA/LILRB2/NCF2/GNLY/CCR2/LY96/TCIRG1/TYROBP/C5AR1/CCR5/IL33/PRF1/ITK/CLEC5A/LSP1/FCMR	19
GO:0060249	Biological Process	anatomical structure homeostasis	52/1233	314/18723	6.33796e-10	1.40703e-08	9.51443e-09	CD38/SERPINA3/LTF/CTSH/NOD2/CTSK/SASH3/SNX10/P2RX7/CCR2/RAC2/TCIRG1/TNFAIP3/JAM2/PTGS2/PECAM1/CLDN1/AZGP1/CORO1A/S1PR1/INPP5D/LDB2/GPR137B/IL6/DEF8/HIF1A/LPCAT1/CLDN5/ESAM/ADAM8/CDH5/TFF1/ADRB2/CSF1R/TFF2/AKR1B1/LIPA/ADGRF5/TNFSF11/WWTR1/ACP5/LYZ/AKT3/GJA1/SPP1/ABCA12/CFL2/CDH3/LOX/HOMER1/LAMC1/ZG16B	52
GO:0006816	Biological Process	calcium ion transport	63/1233	422/18723	8.06179e-10	1.76097e-08	1.19078e-08	CXCL9/CXCL10/LILRB2/ICAM1/PDE4B/CXCL11/CCR1/RAMP3/CCL4/PLCG2/CYSLTR1/THY1/P2RX7/AGT/LYN/PTGS2/BHLHA15/P2RX5/CCL2/CORO1A/GNB5/GJA4/ARRB2/CALCRL/IL16/MS4A1/ANXA6/MCUB/TRPA1/GEM/G6PD/APLNR/CCR5/LCK/PML/GNAI2/CD19/FYN/PDGFRB/CLIC2/PTPN6/PRKCB/CD84/FGF2/LILRB1/P2RY6/LILRA2/ITPR1/PIK3CG/CYP27B1/PANX1/CCL8/GJA1/ORAI2/CEMIP/RGS4/STC1/CAV1/CCL19/PRNP/CXCR4/HOMER1/VMP1	63
GO:0090130	Biological Process	tissue migration	57/1233	365/18723	9.48887e-10	2.05438e-08	1.38919e-08	CXCL13/PLCG2/CTSH/ROBO1/ADAMTS9/AGT/RGCC/TNF/IFNG/PTGS2/SRPX2/FAP/WNT5A/FGF7/PTPRM/LOXL2/LCN2/EGR3/HIF1A/SEMA4A/SERPINF1/STAT5A/DUSP10/ZC3H12A/MAP4K4/PLXND1/LPXN/FGFR1/CDH5/FBXW7/FGF2/VEGFC/ENPP2/ANXA1/CLEC14A/GREM1/PIK3CG/S100A2/CD40/MMP9/ANGPT2/ZEB2/AKT3/MEOX2/PIK3CD/MIR1908/ANLN/DCN/KDR/STC1/HYAL1/PIK3R3/FOXF1/TGFB1/TACSTD2/NRP1/SPARC	57
GO:0051924	Biological Process	regulation of calcium ion transport	45/1233	255/18723	1.15353e-09	2.42241e-08	1.63805e-08	CXCL9/CXCL10/LILRB2/ICAM1/PDE4B/CXCL11/CCR1/RAMP3/CCL4/PLCG2/THY1/P2RX7/AGT/LYN/PTGS2/P2RX5/CCL2/CORO1A/GNB5/ARRB2/IL16/GEM/G6PD/APLNR/PML/GNAI2/CD19/FYN/PDGFRB/CLIC2/PTPN6/CD84/LILRB1/P2RY6/LILRA2/PIK3CG/GJA1/CEMIP/RGS4/STC1/CAV1/PRNP/CXCR4/HOMER1/VMP1	45
GO:0045446	Biological Process	endothelial cell differentiation	28/1233	118/18723	2.00779e-09	4.05962e-08	2.74514e-08	IL1B/ICAM1/TNF/COL18A1/PECAM1/CLDN1/ZEB1/S1PR1/PDPN/SOX17/CLDN5/PPP1R16B/CDH5/APOLD1/XDH/ROBO4/TIE1/PLCB1/S1PR3/KDR/CLIC4/STC1/COL15A1/RDX/HEG1/CXCR4/MSN/NRP1	28
GO:0033674	Biological Process	positive regulation of kinase activity	66/1233	467/18723	3.1663e-09	6.28522e-08	4.25012e-08	CHI3L1/S100A12/IL1B/FGR/NCF1/LRRK2/LTF/PIK3R5/ROBO1/NOD2/CD300A/LCP2/AGT/RGCC/TNF/FGD2/LYN/IFNG/ACSL1/CD86/SOCS1/WNT5A/NCKAP1L/TNFSF15/FZD10/CDC25B/TIGAR/CLU/CCN1/CD19/FAM20A/PDGFRB/ADAM8/FGFR1/FBXW7/ADRB2/CSF1R/FGF2/VEGFC/LRP8/GREM1/PIK3CG/TNFSF11/CD81/HLA-DRB1/CD40/RASSF2/FPR2/TIAM1/TIE1/CCNB1/STAP1/RASGRP1/CEMIP/KDR/IGF2/CD74/IL23A/DKK1/CCL19/PRNP/TCIM/TGFB1/FERMT2/DDR2/TCL1A	66
GO:0050878	Biological Process	regulation of body fluid levels	57/1233	379/18723	3.94183e-09	7.62975e-08	5.1593e-08	SAA1/ADA/C4BPB/PLCG2/PF4/LYN/THBD/CLDN1/FAP/PLEK/ENTPD1/XBP1/SERPING1/SERPINE2/FERMT3/IL6/PDPN/PLAU/APLNR/HIF1A/FCER1G/LCK/F2RL2/STAT5A/GNAI2/FLI1/SLC7A11/PF4V1/VWF/ANXA5/PTPN6/AKR1B1/NFE2/TFPI2/SELP/ADM/PROCR/HPSE/PLAUR/PIK3CG/TFPI/CD40/SERPINE1/EDNRB/XDH/OAS2/GJA1/F5/ABCA12/VAV1/PAM/CAV1/GJA5/HEG1/F3/MMRN1/CYP26B1	57
GO:0051346	Biological Process	negative regulation of hydrolase activity	57/1233	379/18723	3.94183e-09	7.62975e-08	5.1593e-08	CSTA/LRRK2/SERPINA3/LTF/SERPINB9/LAMP3/AGT/CD27/TNF/CST7/PTGS2/TIMP1/CARD16/BIRC3/OVOS2/C3/ARRB2/SERPING1/NCKAP1L/SERPINE2/SERPINB4/FZD10/CARD8/SERPINF1/ECM1/GNAI2/SERPINI1/NAIP/TNFAIP8/SFRP2/ANXA1/TFPI2/SERPINB3/COL6A3/PLAUR/COL7A1/SPOCK1/TFPI/BST2/MMP9/SERPINE1/PI3/SEMA4D/PAPLN/APOC1/IFI6/IFI16/RGS2/PI15/RDX/PRNP/SERPINB7/PTX3/SPINK4/CD109/SERPINB5/SERPINB8	57
GO:0050678	Biological Process	regulation of epithelial cell proliferation	57/1233	381/18723	4.79443e-09	9.11781e-08	6.16553e-08	ALOX5/TWIST1/EAF2/ROBO1/NOD2/RGCC/TNF/TNFAIP3/CLDN1/CCL11/CCL2/XBP1/WNT5A/FGF7/PTPRM/C5AR1/WNT2/APLNR/EGR3/HIF1A/SERPINF1/ECM1/STAT5A/DUSP10/JAML/PPP1R16B/STAT1/SFRP2/FGFR1/FBXW7/FGF2/VEGFC/ZFP36/HTRA1/CAV2/EDNRB/XDH/TIE1/AKT3/GJA1/PIK3CD/MMP12/KDR/IGF2/CFLAR/CAV1/HYAL1/CDH3/NR4A3/SULF1/F3/TGFB1/CD109/SERPINB5/NRP1/LAMC1/SPARC	57
GO:0050792	Biological Process	regulation of viral process	33/1233	164/18723	6.78739e-09	1.25567e-07	8.49093e-08	CXCL8/LTF/LAMP3/APOBEC3G/FCN3/TNF/IFITM1/FCN1/IFITM2/ISG20/IFITM3/STOM/APOBEC3F/PML/CD209/MDFIC/MX1/STAT1/LY6E/ZFP36/SHFL/HLA-DRB1/BST2/CAV2/TRIM22/ISG15/OAS2/IFI16/LGALS1/CD74/RESF1/CXCR4/PTX3	33
GO:0019058	Biological Process	viral life cycle	50/1233	317/18723	7.27698e-09	1.34168e-07	9.07253e-08	CXCL8/ICAM1/LTF/LAMP3/APOBEC3G/FCN3/TNF/IFITM1/FCN1/CD55/IFITM2/CD86/ISG20/CLDN1/IFITM3/CCL2/STOM/APOBEC3F/CCR5/MRC1/PML/CD209/MX1/ZC3H12A/ATG16L2/LY6E/SERPINB3/SHFL/CTSB/CLEC5A/CD81/HLA-DRB1/BST2/RAB29/CAV2/TRIM22/CCL8/ISG15/OAS2/IFI16/LGALS1/CTSL/CD74/CAV1/SLAMF1/RESF1/CXCR4/ITGA5/PTX3/NRP1	50
GO:0051770	Biological Process	positive regulation of nitric-oxide synthase biosynthetic process	10/1233	16/18723	8.22514e-09	1.50628e-07	1.01856e-07	LRRK2/TLR2/NOD2/IFNG/CCL2/NAMPT/IL33/AKAP12/STAT1/KDR	10
GO:1904645	Biological Process	response to amyloid-beta	18/1233	56/18723	9.24185e-09	1.68115e-07	1.13681e-07	MMP3/ICAM1/RAMP3/FCGR2B/CASP4/NAMPT/LCN2/MMP13/FYN/ADRB2/MMP9/FPR2/GJA1/MMP12/MMP2/ABCC1/PRNP/VCAM1	18
GO:0045936	Biological Process	negative regulation of phosphate metabolic process	62/1233	441/18723	1.16735e-08	2.10238e-07	1.42165e-07	IL1B/SOCS3/TWIST1/LRRK2/CD300A/THY1/AGT/LATS2/TNF/NIBAN1/HHEX/LYN/IFNG/SAMSN1/TNFAIP3/ENG/WARS1/TRIB2/SOCS1/IRAK3/PKIA/PLEK/GADD45B/ARRB2/NCKAP1L/RASIP1/LPCAT1/TIGAR/GNAI2/DUSP10/PPP1R16B/LILRB4/LAX1/SH3BP5/PTPN6/ZC3H12A/DNAJC10/SFRP2/SERPINB3/GREM1/WWTR1/RASSF2/DUSP7/XDH/CCNB1/SIRPA/STAP1/SEMA4D/PARP14/APOC1/DDIT4/PRKAR2B/RGS2/INHBA/CAV1/PMEPA1/DKK1/HEG1/PRNP/TGFB1/CD109/SWAP70	62
GO:0044409	Biological Process	entry into host	31/1233	151/18723	1.17606e-08	2.10912e-07	1.4262e-07	CXCL8/ICAM1/FCN3/IFITM1/FCN1/CD55/IFITM2/CD86/CLDN1/IFITM3/KRT6A/CCR5/MRC1/CD209/LY6E/SERPINB3/CTSB/CLEC5A/CD81/HLA-DRB1/CAV2/TRIM22/LGALS1/CTSL/CD74/CAV1/SLAMF1/CXCR4/ITGA5/PTX3/NRP1	31
GO:0043300	Biological Process	regulation of leukocyte degranulation	16/1233	46/18723	1.71071e-08	2.98222e-07	2.0166e-07	IL13RA2/FGR/PTAFR/FCGR2B/CD300A/CCR2/RAC2/LYN/ADGRE2/ITGB2/NCKAP1L/SPI1/FES/CD84/ITGAM/FOXF1	16
GO:0042092	Biological Process	type 2 immune response	14/1233	36/18723	2.58067e-08	4.38633e-07	2.96607e-07	NOD2/CCR2/BCL6/BATF/CD86/HLX/IL6/IL27RA/ECM1/ANXA1/CD81/BCL3/NLRP3/CD74	14
GO:0030574	Biological Process	collagen catabolic process	15/1233	42/18723	3.17698e-08	5.36633e-07	3.62875e-07	MMP10/MMP3/MMP7/CTSK/FAP/MMP1/VSIR/MMP13/MRC2/CTSB/MMP9/KLK6/MMP12/CTSL/MMP2	15
GO:0001706	Biological Process	endoderm formation	17/1233	54/18723	3.38532e-08	5.66547e-07	3.83103e-07	DUSP4/ITGB2/SOX17/COL4A2/DUSP2/COL12A1/COL7A1/MMP9/DUSP5/COL8A1/INHBA/MMP2/DKK1/ITGA5/COL5A2/LAMA3/COL6A1	17
GO:0043303	Biological Process	mast cell degranulation	16/1233	48/18723	3.43138e-08	5.72493e-07	3.87124e-07	IL13RA2/FGR/CD300A/PTGDS/RAC2/LYN/ADGRE2/LAT2/BTK/FES/CD84/PIK3CG/RASGRP1/PIK3CD/FOXF1/NR4A3	16
GO:0002437	Biological Process	inflammatory response to antigenic stimulus	20/1233	74/18723	3.8767e-08	6.42847e-07	4.34698e-07	FGR/CXCR2/ICAM1/FCGR2B/CYSLTR1/IL1RN/NOD2/RHBDF2/TNF/LYN/BTK/C3/HCK/IL2RA/FYN/CD68/CD81/HLA-DRB1/RASGRP1/PNMA1	20
GO:0045730	Biological Process	respiratory burst	14/1233	37/18723	3.90051e-08	6.44829e-07	4.36038e-07	NCF1/NCF2/CLEC7A/RAC2/CD55/NCF4/CD52/CYBC1/HCK/SLAMF8/DUSP10/CYBB/PIK3CG/PIK3CD	14
GO:0002544	Biological Process	chronic inflammatory response	10/1233	18/18723	3.97785e-08	6.53641e-07	4.41997e-07	S100A9/S100A8/CXCL13/TNF/TNFAIP3/VNN1/CCL11/GJA1/VCAM1/PTGES	10
GO:0031649	Biological Process	heat generation	10/1233	18/18723	3.97785e-08	6.53641e-07	4.41997e-07	IL1B/IL1A/TNF/PTGS2/ADRB2/TNFSF11/EDNRB/ARRDC3/NMU/PTGES	10
GO:0044706	Biological Process	multi-multicellular organism process	38/1233	220/18723	4.05129e-08	6.63704e-07	4.48802e-07	IL1B/CD38/PTAFR/PNOC/IDO1/MMP7/UCP2/AGT/PTGS2/TIMP1/THBD/PRDM1/IGFBP5/SERPINE2/NAMPT/IGFBP7/ACSL4/ARHGDIB/STS/APOL2/AKR1B1/PTGFR/ADM/CTSB/MMP9/CYP27B1/ANGPT2/GJA1/MAFF/SPP1/ACOD1/RGS2/PAM/STC1/MMP2/HAVCR2/VMP1/PTHLH	38
GO:0035456	Biological Process	response to interferon-beta	13/1233	32/18723	4.39248e-08	7.11033e-07	4.80806e-07	MNDA/IFITM1/IFITM2/XAF1/AIM2/IFITM3/IFNAR2/STAT1/IRF1/SHFL/BST2/ACOD1/IFI16	13
GO:0032963	Biological Process	collagen metabolic process	24/1233	104/18723	5.01271e-08	8.01886e-07	5.42242e-07	MMP10/MMP3/MMP7/CTSK/RGCC/ENG/FAP/MMP1/ARRB2/IL6/HIF1A/VSIR/MMP13/PDGFRB/P3H1/MRC2/CTSB/MMP9/KLK6/MMP12/CTSL/MMP2/SERPINB7/TGFB1	24
GO:0150076	Biological Process	neuroinflammatory response	15/1233	44/18723	6.53182e-08	1.02975e-06	6.96328e-07	IL1B/MMP3/LRRK2/PLCG2/TNF/IFNG/CST7/PTGS2/SPHK1/IL6/IL33/CD200/MMP9/STAP1/TNFRSF1B	15
GO:0061448	Biological Process	connective tissue development	41/1233	252/18723	6.7749e-08	1.06192e-06	7.1808e-07	CHI3L1/MGP/CTSK/TIMP1/XBP1/CHST11/WNT5A/LOXL2/TGFBI/ANXA6/PRRX1/KLF7/SELENOM/SPI1/HIF1A/ECM1/CCN1/MMP13/PDGFRB/SH3PXD2B/CHSY1/SFRP2/FGF2/TRPS1/RUNX2/GREM1/RFLNB/BGN/CHRDL2/ARRDC3/SPART/STC1/CFLAR/HYAL1/SULF1/SERPINB7/LOX/TGFB1/LUM/PTHLH/EFEMP1	41
GO:0007596	Biological Process	blood coagulation	37/1233	217/18723	8.59894e-08	1.31745e-06	8.90873e-07	SAA1/C4BPB/PLCG2/PF4/LYN/THBD/FAP/PLEK/ENTPD1/SERPING1/SERPINE2/FERMT3/IL6/PDPN/PLAU/FCER1G/LCK/F2RL2/SLC7A11/PF4V1/VWF/ANXA5/PTPN6/TFPI2/SELP/PROCR/HPSE/PLAUR/PIK3CG/TFPI/CD40/SERPINE1/F5/VAV1/CAV1/F3/MMRN1	37
GO:0043547	Biological Process	positive regulation of GTPase activity	41/1233	255/18723	9.47418e-08	1.43538e-06	9.70614e-07	CXCL13/CCL18/ICAM1/CCL4/CCL3L3/ARHGAP25/THY1/CHN1/GPR65/TGM2/RGS1/CCL11/CCL2/GNB5/WNT5A/S1PR1/TBC1D10C/RHOG/FZD10/ASAP1/ARHGAP29/DOCK8/MAP4K4/ARHGAP24/SNX18/DOCK11/CD40/CAV2/TIAM1/CCL8/RASGRP1/SEMA4D/CCL20/CCL13/CCL22/PREX1/RGS4/VAV1/CCL19/RGS10/FERMT2	41
GO:0007565	Biological Process	female pregnancy	34/1233	193/18723	1.27063e-07	1.86783e-06	1.26304e-06	IL1B/CD38/PNOC/IDO1/MMP7/UCP2/AGT/PTGS2/TIMP1/THBD/PRDM1/IGFBP5/NAMPT/IGFBP7/ACSL4/ARHGDIB/STS/APOL2/AKR1B1/ADM/CTSB/MMP9/CYP27B1/ANGPT2/GJA1/SPP1/ACOD1/RGS2/PAM/STC1/MMP2/HAVCR2/VMP1/PTHLH	34
GO:0050817	Biological Process	coagulation	37/1233	222/18723	1.56661e-07	2.2844e-06	1.54473e-06	SAA1/C4BPB/PLCG2/PF4/LYN/THBD/FAP/PLEK/ENTPD1/SERPING1/SERPINE2/FERMT3/IL6/PDPN/PLAU/FCER1G/LCK/F2RL2/SLC7A11/PF4V1/VWF/ANXA5/PTPN6/TFPI2/SELP/PROCR/HPSE/PLAUR/PIK3CG/TFPI/CD40/SERPINE1/F5/VAV1/CAV1/F3/MMRN1	37
GO:0002399	Biological Process	MHC class II protein complex assembly	9/1233	16/18723	1.69724e-07	2.45513e-06	1.66018e-06	HLA-DMB/HLA-DOB/HLA-DQB1/HLA-DMA/HLA-DRB1/HLA-DPB1/HLA-DQA1/HLA-DPA1/HLA-DRA	9
GO:0002503	Biological Process	peptide antigen assembly with MHC class II protein complex	9/1233	16/18723	1.69724e-07	2.45513e-06	1.66018e-06	HLA-DMB/HLA-DOB/HLA-DQB1/HLA-DMA/HLA-DRB1/HLA-DPB1/HLA-DQA1/HLA-DPA1/HLA-DRA	9
GO:0031214	Biological Process	biomineral tissue development	31/1233	169/18723	1.77755e-07	2.56448e-06	1.73412e-06	FGR/ALOX5/TWIST1/MGP/CCR1/LTF/CEBPB/SNX10/P2RX7/FAM20C/TCIRG1/PTGS2/S1PR1/HIF1A/ECM1/CCN1/MMP13/FAM20A/ADRB2/GREM1/SRGN/RFLNB/CYP27B1/ALPL/ISG15/SPP1/LOX/TGFB1/DDR2/PTHLH/GPM6B	31
GO:0060348	Biological Process	bone development	35/1233	205/18723	1.846e-07	2.65619e-06	1.79614e-06	TWIST1/LTF/SNX10/ENG/TGM2/GPR68/DCHS1/TYROBP/ANXA6/PLS3/FLI1/MMP13/SH3PXD2B/PTPN6/CHSY1/SFRP2/FBXW7/P3H1/LILRB1/SPNS2/FBN1/RUNX2/GREM1/TNFSF11/RFLNB/ACP5/BGN/ALPL/SEMA4D/GJA1/SLC9B2/STC1/SULF1/LOX/CYP26B1	35
GO:0110148	Biological Process	biomineralization	31/1233	171/18723	2.33641e-07	3.32664e-06	2.2495e-06	FGR/ALOX5/TWIST1/MGP/CCR1/LTF/CEBPB/SNX10/P2RX7/FAM20C/TCIRG1/PTGS2/S1PR1/HIF1A/ECM1/CCN1/MMP13/FAM20A/ADRB2/GREM1/SRGN/RFLNB/CYP27B1/ALPL/ISG15/SPP1/LOX/TGFB1/DDR2/PTHLH/GPM6B	31
GO:0051767	Biological Process	nitric-oxide synthase biosynthetic process	10/1233	21/18723	2.67042e-07	3.7628e-06	2.54444e-06	LRRK2/TLR2/NOD2/IFNG/CCL2/NAMPT/IL33/AKAP12/STAT1/KDR	10
GO:0030278	Biological Process	regulation of ossification	24/1233	115/18723	3.74316e-07	5.20692e-06	3.52096e-06	ALOX5/TWIST1/MGP/CCR1/LTF/P2RX7/WNT5A/S1PR1/HIF1A/EGR2/ECM1/CCN1/CHSY1/ADRB2/RUNX2/GREM1/SRGN/RFLNB/CYP27B1/ISG15/DKK1/TGFB1/DDR2/GPM6B	24
GO:0040013	Biological Process	negative regulation of locomotion	53/1233	391/18723	4.36814e-07	6.03003e-06	4.07755e-06	CXCL13/ADA/RIPOR2/ROBO1/CD300A/ADAMTS9/THY1/RGCC/TNF/IFITM1/ENG/AIF1/TIMP1/IGFBP5/CCL2/MCTP1/WNT5A/PTPRM/SLAMF8/IL27RA/CLDN5/SEMA4A/SERPINF1/DUSP10/SFRP2/ARHGDIB/IL24/FGF2/CD200/GREM1/BST2/ANGPT2/SERPINE1/TIE1/STAP1/SRGAP2C/SEMA4D/PLCB1/MEOX2/GJA1/ARRDC3/DPYSL3/DCN/GPR18/CLIC4/STC1/CD74/SULF1/PHLDB2/TGFB1/LIMCH1/TACSTD2/NRP1	53
GO:0010632	Biological Process	regulation of epithelial cell migration	43/1233	292/18723	5.73495e-07	7.68286e-06	5.19521e-06	CXCL13/PLCG2/CTSH/ADAMTS9/AGT/RGCC/TNF/IFNG/PTGS2/SRPX2/WNT5A/FGF7/PTPRM/LCN2/HIF1A/SEMA4A/SERPINF1/STAT5A/DUSP10/ZC3H12A/MAP4K4/FGFR1/FBXW7/FGF2/VEGFC/ENPP2/ANXA1/PIK3CG/CD40/MMP9/ANGPT2/AKT3/MEOX2/PIK3CD/MIR1908/DCN/KDR/STC1/HYAL1/TGFB1/TACSTD2/NRP1/SPARC	43
GO:0006898	Biological Process	receptor-mediated endocytosis	38/1233	244/18723	6.31821e-07	8.36126e-06	5.65395e-06	CXCL8/CXCR2/RAMP3/FCGR2B/PLCG2/RAB31/WDR54/LDLRAD3/C3/ITGB2/ARRB2/CALCRL/CD14/SELE/FCER1G/CLU/MRC1/LILRB4/FCHSD2/ADRB2/LILRB1/ADM/GREM1/CXCR1/CD81/ACKR3/PPT1/CAV2/SERPINE1/FPR2/HIP1/APOC1/ITGAM/SLC9B2/CTSL/CAV1/DKK1/CCL19	38
GO:0010718	Biological Process	positive regulation of epithelial to mesenchymal transition	15/1233	52/18723	7.72332e-07	9.93077e-06	6.71526e-06	IL1B/TWIST1/RGCC/ENG/LOXL2/IL6/PDPN/TGFB1I1/OLFM1/SERPINB3/LEF1/WWTR1/TIAM1/TGFB1/FERMT2	15
GO:0048661	Biological Process	positive regulation of smooth muscle cell proliferation	22/1233	104/18723	8.89891e-07	1.12823e-05	7.6292e-06	PTAFR/AGT/TNF/PTGS2/TGM2/AIF1/IGFBP5/S1PR1/CALCRL/NAMPT/IL6/GNAI2/PDGFRB/STAT1/FGF2/AKR1B1/P2RY6/MMP9/GJA1/MMP2/NR4A3/TGFB1	22
GO:1901653	Biological Process	cellular response to peptide	49/1233	359/18723	9.64317e-07	1.21692e-05	8.2289e-06	IL1B/SOCS3/ICAM1/FCGR2B/RIPK2/NOD2/MZB1/UCP2/AGT/RAB31/LYN/CASP4/SOCS1/XBP1/ERFE/AGTRAP/KLF2/NAMPT/LCN2/STAT5A/GNAI2/FYN/PRKCB/STAT1/ADRB2/AKR1B1/FBN1/LPL/MYO5A/RAB8B/CAV2/FPR2/RARRES2/PKM/GJA1/MARS1/IGF2/CFLAR/APOBEC1/CAV1/PIK3R3/RHOQ/ABCC1/NR4A3/PRNP/JAK3/VCAM1/NR4A2/ASS1	49
GO:2001057	Biological Process	reactive nitrogen species metabolic process	19/1233	82/18723	1.14174e-06	1.42649e-05	9.64602e-06	IL1B/ICAM1/TLR2/CLEC7A/AGT/TNF/IFNG/PTGS2/AIF1/NOS2/KLF2/CLU/ZC3H12A/ACP5/SIRPA/RORA/CAV1/PTX3/ASS1	19
GO:0031640	Biological Process	killing of cells of other organism	17/1233	68/18723	1.33896e-06	1.64023e-05	1.10914e-05	S100A12/CXCL6/LTF/SERPINB9/GNLY/PF4/P2RX7/CLEC7A/TREM1/IFNG/NOS2/KRT6A/APOL1/PRF1/DEFA1/LYZ/CCL13	17
GO:0001660	Biological Process	fever generation	7/1233	11/18723	1.3782e-06	1.68451e-05	1.13908e-05	IL1B/IL1A/TNF/PTGS2/TNFSF11/EDNRB/PTGES	7
GO:0006809	Biological Process	nitric oxide biosynthetic process	18/1233	76/18723	1.5466e-06	1.87767e-05	1.2697e-05	IL1B/ICAM1/CLEC7A/AGT/TNF/IFNG/PTGS2/AIF1/NOS2/KLF2/CLU/ZC3H12A/ACP5/SIRPA/RORA/CAV1/PTX3/ASS1	18
GO:0001763	Biological Process	morphogenesis of a branching structure	32/1233	196/18723	1.6855e-06	2.0372e-05	1.37757e-05	SOCS3/LRRK2/CTSH/AGT/TNF/ENG/TGM2/PRDM1/CCL11/DCHS1/LAMA5/WNT5A/FGF7/WNT2/EDNRA/RASIP1/PML/PLXND1/SFRP2/FGF2/ADM/LEF1/COL4A1/GREM1/TNC/TIE1/KDR/CLIC4/FOXF1/SULF1/TACSTD2/NRP1	32
GO:0045428	Biological Process	regulation of nitric oxide biosynthetic process	16/1233	62/18723	1.7301e-06	2.07727e-05	1.40467e-05	IL1B/ICAM1/CLEC7A/AGT/TNF/IFNG/PTGS2/AIF1/KLF2/CLU/ZC3H12A/ACP5/SIRPA/CAV1/PTX3/ASS1	16
GO:0007492	Biological Process	endoderm development	18/1233	77/18723	1.89545e-06	2.25588e-05	1.52544e-05	DUSP4/ITGB2/SOX17/COL4A2/DUSP2/COL12A1/COL7A1/MMP9/DUSP5/COL8A1/INHBA/MMP2/DKK1/ITGA5/COL5A2/LAMA3/COL6A1/LAMC1	18
GO:0032418	Biological Process	lysosome localization	18/1233	77/18723	1.89545e-06	2.25588e-05	1.52544e-05	IL13RA2/FGR/CD300A/PTGDS/RAC2/LYN/ADGRE2/RAB34/LAT2/BTK/DEF8/FES/CD84/PIK3CG/RASGRP1/PIK3CD/FOXF1/NR4A3	18
GO:0061041	Biological Process	regulation of wound healing	25/1233	134/18723	1.94956e-06	2.29517e-05	1.55201e-05	ALOX5/DUOX2/CLEC7A/TNF/TNFAIP3/THBD/CLDN1/FAP/XBP1/SERPING1/SERPINE2/PLAU/FGF2/ANXA1/HPSE/TFPI/SERPINE1/TNFRSF12A/GJA1/CAV1/F3/CXCR4/PHLDB2/CD109/FERMT2	25
GO:0022612	Biological Process	gland morphogenesis	23/1233	118/18723	2.27813e-06	2.61961e-05	1.7714e-05	CEBPB/TNF/TNFAIP3/TGM2/CCL11/IGFBP5/XBP1/LAMA5/WNT5A/FGF7/IL6/PML/PLXND1/FBXW7/CSF1R/TNC/CFLAR/CAV1/SULF1/MSN/TGFB1/SERPINB5/NRP1	23
GO:0097191	Biological Process	extrinsic apoptotic signaling pathway	34/1233	219/18723	2.60286e-06	2.9617e-05	2.00273e-05	IL1B/BCL2A1/ICAM1/IL1A/G0S2/PF4/P2RX7/AGT/CD27/TNF/IFNG/TNFAIP3/PEA15/TMC8/PMAIP1/SPI1/PML/ITPRIP/FYN/SFRP2/FGFR1/TRAF1/TNFRSF10C/SERPINE1/TNFRSF12A/CYLD/IFI6/TNFRSF1B/INHBA/CFLAR/CAV1/SRPX/TGFB1/NRP1	34
GO:0045444	Biological Process	fat cell differentiation	35/1233	229/18723	2.68743e-06	3.03886e-05	2.0549e-05	ALOX5/STEAP4/CEBPB/CCDC71L/BNIP3/TNF/PTGS2/TRIB2/SOCS1/XBP1/WNT5A/CCDC3/IL6/EGR2/DUSP10/ZC3H12A/SFRP2/ADRB2/ZFPM2/TGFB1I1/ZFP36/LPL/ADGRF5/WWTR1/MAFB/RARRES2/CCDC85B/PLCB1/RGS2/RORA/NR4A3/TGFB1/FERMT2/NR4A2/FFAR2	35
GO:0080164	Biological Process	regulation of nitric oxide metabolic process	16/1233	64/18723	2.7286e-06	3.07902e-05	2.08206e-05	IL1B/ICAM1/CLEC7A/AGT/TNF/IFNG/PTGS2/AIF1/KLF2/CLU/ZC3H12A/ACP5/SIRPA/CAV1/PTX3/ASS1	16
GO:0061138	Biological Process	morphogenesis of a branching epithelium	30/1233	182/18723	2.88085e-06	3.23071e-05	2.18463e-05	SOCS3/CTSH/AGT/TNF/ENG/TGM2/CCL11/DCHS1/LAMA5/WNT5A/FGF7/WNT2/EDNRA/RASIP1/PML/PLXND1/SFRP2/FGF2/ADM/LEF1/COL4A1/GREM1/TNC/TIE1/KDR/CLIC4/FOXF1/SULF1/TACSTD2/NRP1	30
GO:0033627	Biological Process	cell adhesion mediated by integrin	17/1233	72/18723	3.14297e-06	3.49584e-05	2.36391e-05	CXCL13/ADA/ICAM1/LYN/TESC/ITGB2/NCKAP1L/FERMT3/PLAU/PTPN6/SFRP2/LPXN/FBN1/PIK3CG/SERPINE1/ITGA5/SWAP70	17
GO:0006925	Biological Process	inflammatory cell apoptotic process	9/1233	21/18723	3.22526e-06	3.56548e-05	2.41101e-05	CXCR2/NOD2/IRF7/IL6/PLEKHO2/SLC7A11/ANXA1/PIK3CD/CTSL	9
GO:0035455	Biological Process	response to interferon-alpha	9/1233	21/18723	3.22526e-06	3.56548e-05	2.41101e-05	LAMP3/MX2/IFIT3/IFITM1/IFITM2/IFITM3/IFNAR2/IFIT2/BST2	9
GO:0006022	Biological Process	aminoglycan metabolic process	24/1233	129/18723	3.27063e-06	3.60831e-05	2.43996e-05	CHI3L1/IL1B/CHST2/CSGALNACT1/CHST15/CHST11/DSE/CSGALNACT2/IL15/PDGFRB/CHSY1/FGF2/CHI3L2/HS3ST3A1/LYVE1/HS3ST1/CHST7/BGN/DCN/CEMIP/ST3GAL1/HYAL1/HS3ST3B1/TGFB1	24
GO:0036293	Biological Process	response to decreased oxygen levels	44/1233	322/18723	3.30964e-06	3.6366e-05	2.4591e-05	ADA/CD38/TWIST1/ICAM1/TLR2/UCP2/RGCC/BNIP3/PTGS2/PDK1/NOS2/CARD16/AGTRAP/NAMPT/LOXL2/LCN2/PLAU/PMAIP1/EDNRA/HIF1A/TIGAR/PML/S100B/ADAM8/SOD2/CASP1/VEGFC/VASN/ADM/ITPR1/CYBB/ANGPT2/APOLD1/CCNB1/DDIT4/PAM/STC1/RORA/MMP2/CFLAR/CAV1/CXCR4/VCAM1/NR4A2	44
GO:0045834	Biological Process	positive regulation of lipid metabolic process	26/1233	149/18723	4.47639e-06	4.81167e-05	3.25369e-05	IL1B/FGR/TWIST1/NOD2/AGT/TNF/LYN/IFNG/PTGS2/CCDC3/CCN1/CD19/PDGFRB/FGF2/ANXA1/ADM/ADGRF5/RAB38/CD81/FPR2/ELOVL5/APOC1/CD74/NR4A3/CCL19/TGFB1	26
GO:0061042	Biological Process	vascular wound healing	9/1233	22/18723	5.13921e-06	5.44877e-05	3.6845e-05	ALOX5/TNF/TNFAIP3/XBP1/HPSE/SERPINE1/KDR/MCAM/CXCR4	9
GO:0010517	Biological Process	regulation of phospholipase activity	16/1233	67/18723	5.20382e-06	5.50654e-05	3.72356e-05	PTAFR/GNA15/AGT/CD86/C5AR1/EDNRA/SELE/CCN1/PDGFRB/FGFR1/FGF2/ANXA1/P2RY6/ITK/PPT1/RGS2	16
GO:0060402	Biological Process	calcium ion transport into cytosol	27/1233	160/18723	5.67203e-06	5.93273e-05	4.01176e-05	CXCL9/CXCL10/CXCL11/RAMP3/PLCG2/THY1/P2RX7/LYN/P2RX5/CORO1A/MS4A1/TRPA1/APLNR/CCR5/LCK/PML/CD19/FYN/CLIC2/PTPN6/FGF2/P2RY6/ITPR1/CEMIP/CAV1/CCL19/PRNP	27
GO:0006024	Biological Process	glycosaminoglycan biosynthetic process	17/1233	75/18723	5.69954e-06	5.95006e-05	4.02347e-05	IL1B/CHST2/CSGALNACT1/CHST15/CHST11/DSE/CSGALNACT2/PDGFRB/CHSY1/HS3ST3A1/HS3ST1/CHST7/CEMIP/ST3GAL1/HYAL1/HS3ST3B1/TGFB1	17
GO:0110149	Biological Process	regulation of biomineralization	20/1233	99/18723	5.81551e-06	6.03637e-05	4.08184e-05	ALOX5/TWIST1/MGP/CCR1/LTF/CEBPB/P2RX7/S1PR1/HIF1A/ECM1/CCN1/ADRB2/GREM1/SRGN/RFLNB/CYP27B1/ISG15/TGFB1/DDR2/GPM6B	20
GO:0051051	Biological Process	negative regulation of transport	57/1233	470/18723	5.86151e-06	6.07253e-05	4.10629e-05	IL13RA2/IL1B/ADA/LILRB2/DERL3/TWIST1/LRRK2/ICAM1/TLR2/FCGR2B/CD300A/UCP2/CCR2/RHBDF2/TNF/PTGS2/WDR54/DYSF/PKIA/CD300LF/MCTP1/CORO1A/GNB5/NCKAP1L/SERPINE2/PEA15/KLF7/SPI1/GEM/GNAI2/CLIC2/MDFIC/PRKCB/HECW2/MAP4K4/UBE2J1/CD84/TFF2/LILRB1/CD200/ANXA1/BST2/MMP9/SIRPA/ERLEC1/GJA1/APOC1/TNFRSF1B/NMU/RGS2/RGS4/INHBA/STC1/CD74/CAV1/FOXF1/GPM6B	57
GO:0010863	Biological Process	positive regulation of phospholipase C activity	12/1233	40/18723	6.26252e-06	6.46335e-05	4.37057e-05	PTAFR/GNA15/AGT/CD86/C5AR1/EDNRA/SELE/PDGFRB/FGFR1/FGF2/P2RY6/ITK	12
GO:0002507	Biological Process	tolerance induction	10/1233	28/18723	6.4916e-06	6.64931e-05	4.49632e-05	LILRB2/CD274/LYN/TNFAIP3/IRAK3/ICOS/IL2RA/LILRB4/ACOD1/HAVCR2	10
GO:0031589	Biological Process	cell-substrate adhesion	47/1233	363/18723	6.86697e-06	7.0074e-05	4.73846e-05	EGFL6/MADCAM1/ADAMTS9/THY1/BCL6/RAC2/GBP1/LAMA5/ITGB2/CORO1A/FERMT3/PDPN/PLAU/CCN1/LAMB2/ITGAL/VWF/MYO1G/MAP4K4/LPXN/EFEMP2/ACTN1/PARVG/HPSE/GREM1/PARVB/LYVE1/SPOCK1/ANGPT2/SERPINE1/TIAM1/COL8A1/PREX1/LGALS1/MMP12/KDR/FOXF1/PHLDB2/ITGA5/LIMCH1/TACSTD2/SGCE/FERMT2/NRP1/LAMC1/VCAM1/GPM6B	47
GO:0034113	Biological Process	heterotypic cell-cell adhesion	15/1233	61/18723	6.93774e-06	7.05316e-05	4.7694e-05	IL1B/LILRB2/ITGAX/IL1RN/MADCAM1/THY1/TNF/NINJ1/ITGB2/LCK/CD2/CD200/SIRPA/ITGA5/VCAM1	15
GO:0051216	Biological Process	cartilage development	30/1233	190/18723	7.03495e-06	7.13864e-05	4.82721e-05	CHI3L1/MGP/CTSK/TIMP1/CHST11/WNT5A/LOXL2/TGFBI/ANXA6/PRRX1/HIF1A/ECM1/CCN1/MMP13/CHSY1/SFRP2/FGF2/TRPS1/RUNX2/GREM1/RFLNB/BGN/CHRDL2/STC1/HYAL1/SULF1/TGFB1/LUM/PTHLH/EFEMP1	30
GO:0032970	Biological Process	regulation of actin filament-based process	50/1233	397/18723	7.70478e-06	7.80378e-05	5.27698e-05	ICAM1/PDE4B/CYRIA/GMFG/GPR65/RGCC/RHOH/RAC2/PLEK/CCL11/HCK/CORO1A/S1PR1/NCKAP1L/RHOG/PDPN/FZD10/CDC42EP2/ARPC1B/CYRIB/PDGFRB/FSCN1/ESAM/FES/FCHSD2/ARHGDIB/HCLS1/CSF1R/COTL1/CSF3/RND1/BST2/STAP1/CFL2/PREX1/RGS4/PAM/STC1/CAV1/GJA5/RDX/RHOQ/SHANK3/PHLDB2/LIMCH1/TACSTD2/FERMT2/SWAP70/NRP1/GPM6B	50
GO:0030856	Biological Process	regulation of epithelial cell differentiation	26/1233	154/18723	8.32355e-06	8.2762e-05	5.59643e-05	IL1B/CEBPB/TNF/IFNG/ZEB1/KLF7/CLDN5/ZBED2/STAT1/CDH5/FGF2/ZFP36/WWTR1/MMP9/CYP27B1/APOLD1/SERPINE1/XDH/PLCB1/MAFF/S1PR3/ABCA12/CAV1/PRKCH/PLAAT4/CD109	26
GO:0007584	Biological Process	response to nutrient	28/1233	174/18723	9.75955e-06	9.58162e-05	6.47917e-05	CXCL10/KYNU/ADA/NOD2/ACSL1/PTGS2/XBP1/IL15/C2/GNAI2/ACSL4/FES/STAT1/SFRP2/SOD2/LIPG/CYBB/LPL/TNC/CD40/CYP27B1/ALPL/SPP1/STC1/VCAM1/CYP26B1/SPARC/ASS1	28
GO:0060541	Biological Process	respiratory system development	31/1233	203/18723	9.98878e-06	9.78901e-05	6.6194e-05	CHI3L1/ADA/CTSH/TNF/HSD11B1/BASP1/MME/IGFBP5/LAMA5/WNT5A/FGF7/KLF2/PDPN/WNT2/SLC7A11/PDGFRB/FBXW7/FGF2/ZFPM2/LEF1/LIPA/TNC/ALDH1A3/HOPX/ABCA12/MMP12/FOXF1/HEG1/LOX/SPARC/ASS1	31
GO:0034103	Biological Process	regulation of tissue remodeling	18/1233	86/18723	1.0051e-05	9.81461e-05	6.63671e-05	CD38/P2RX7/AGT/TNFAIP3/S1PR1/INPP5D/GPR137B/IL6/DEF8/IL15/ADAM8/CSF1R/GREM1/TNFSF11/SPP1/IL23A/TGFB1/DDR2	18
GO:0015833	Biological Process	peptide transport	37/1233	264/18723	1.09875e-05	0.000106526	7.20335e-05	S100A8/IL1B/ALOX5/CD38/IL1RN/UCP2/TNF/IFNG/TCIRG1/NOS2/GPR68/SLC15A3/TAP1/RAPGEF4/IL6/KLF7/HIF1A/CD209/ACSL4/SLC7A11/MAP4K4/ANXA1/TNFSF11/PASK/HLA-DRB1/RAB8B/TIAM1/GJA1/NMU/ABCA12/SLC9B2/CD74/TAP2/ABCC1/SLC16A10/FAM3B/FFAR2	37
GO:0002532	Biological Process	production of molecular mediator involved in inflammatory response	19/1233	95/18723	1.15099e-05	0.000111392	7.53239e-05	NCF1/GBP5/ALOX5/NOD2/CLEC7A/TNF/LYN/GPSM3/NOS2/BTK/IL6/SLAMF8/HIF1A/ALOX5AP/DUSP10/LILRB4/ZC3H12A/SERPINE1/SIRPA	19
GO:0043434	Biological Process	response to peptide hormone	51/1233	414/18723	1.16618e-05	0.000112462	7.60478e-05	IL1B/SOCS3/ICAM1/TLR2/MZB1/UCP2/AGT/RAB31/HHEX/LYN/PTGS2/TIMP1/SOCS1/IGFBP5/XBP1/STAT4/ERFE/AGTRAP/EGR2/STAT5A/GNAI2/FYN/PRKCB/STAT1/TFF1/ANXA1/BTG2/FBN1/ADM/CYBB/LPL/MYO5A/RAB8B/CAV2/EDNRB/RARRES2/PKM/GJA1/MARS1/IGF2/STAT2/CFLAR/APOBEC1/CAV1/PIK3R3/RHOQ/NR4A3/JAK3/NR4A2/SPARC/ASS1	51
GO:0001771	Biological Process	immunological synapse formation	7/1233	14/18723	1.20175e-05	0.000114472	7.74067e-05	DOCK2/PRF1/DOCK8/CD81/CCL19/MSN/HAVCR2	7
GO:0002467	Biological Process	germinal center formation	7/1233	14/18723	1.20175e-05	0.000114472	7.74067e-05	CXCL13/ADA/BCL6/TNFAIP3/TNFSF13B/KLHL6/BCL3	7
GO:0030204	Biological Process	chondroitin sulfate metabolic process	10/1233	30/18723	1.31648e-05	0.000124311	8.40602e-05	CSGALNACT1/CHST15/CHST11/DSE/CSGALNACT2/CHSY1/CHST7/BGN/DCN/HYAL1	10
GO:0001570	Biological Process	vasculogenesis	17/1233	80/18723	1.42557e-05	0.000132503	8.95996e-05	ENG/SOX17/APLNR/RASIP1/PDGFRB/FBXW7/QKI/ZFPM2/ADM/ACKR3/XDH/TIE1/KDR/CAV1/FOXF1/HEG1/TGFB1	17
GO:0010952	Biological Process	positive regulation of peptidase activity	30/1233	197/18723	1.45948e-05	0.000135002	9.12892e-05	S100A9/S100A8/RIPK2/CTSH/ROBO1/CLEC7A/TNF/LYN/PCOLCE/AIM2/TNFSF15/PMAIP1/CARD8/LCK/CCN1/PML/VSIR/FYN/SFRP2/AKIRIN2/CASP1/SERPINB3/XDH/HIP1/NLRP3/IFI16/CFLAR/CAV1/LAPTM5/F3	30
GO:0001649	Biological Process	osteoblast differentiation	33/1233	229/18723	1.81159e-05	0.000165323	0.000111793	CTHRC1/TWIST1/LTF/CEBPB/TNF/IFITM1/TCIRG1/IGFBP5/IL6/CCN1/TWIST2/SFRP2/FGF2/VEGFC/CBFB/LEF1/RUNX2/GREM1/TNC/MRC2/CLEC5A/WWTR1/RASSF2/ALPL/SEMA4D/SPP1/IGF2/VCAN/LOX/COL6A1/FERMT2/DDR2/PTHLH	33
GO:0071695	Biological Process	anatomical structure maturation	33/1233	229/18723	1.81159e-05	0.000165323	0.000111793	LRRK2/LTF/SNX10/CLEC7A/BHLHA15/BTK/DCHS1/C3/WNT5A/KLF2/S1PR1/LHX6/G6PD/CDC25B/IL15/HIF1A/CDH5/RND1/AKR1B1/CBFB/RUNX2/TRIP13/GREM1/RFLNB/NRCAM/EDNRB/CCNB1/SEMA4D/MMP2/C1QA/CDH3/CCL19/NR4A2	33
GO:0002679	Biological Process	respiratory burst involved in defense response	7/1233	15/18723	2.12499e-05	0.000190356	0.00012872	NCF1/CYBC1/HCK/SLAMF8/DUSP10/PIK3CG/PIK3CD	7
GO:0090594	Biological Process	inflammatory response to wounding	7/1233	15/18723	2.12499e-05	0.000190356	0.00012872	ALOX5/IL1A/CCR2/SIGLEC10/TIMP1/HIF1A/TGFB1	7
GO:0006979	Biological Process	response to oxidative stress	53/1233	446/18723	2.184e-05	0.000194734	0.000131681	MMP3/NCF1/ADA/ALOX5/CD38/LRRK2/DUOX2/GPX7/UCP2/IL18RAP/BNIP3/TNFAIP3/VNN1/PTGS2/PRDX4/AIF1/PDK1/MICB/RBPMS/BTK/FUT8/SPHK1/MCTP1/KLF2/ETV5/IL6/LCN2/TRPA1/G6PD/HIF1A/PML/SLC7A11/FYN/PDGFRB/STX2/ZC3H12A/STAT1/SOD2/NCOA7/FBXW7/ANXA1/GPX8/MMP9/SIRPA/S100A7/PTGS1/MMP2/PXDN/HYAL1/ABCC1/NR4A3/PRNP/NR4A2	53
GO:0009595	Biological Process	detection of biotic stimulus	11/1233	38/18723	2.22341e-05	0.0001976	0.000133619	TLR1/TLR2/NOD2/CLEC7A/LY96/FAP/NAIP/DMBT1/HLA-DRB1/NLRP3/SRPX	11
GO:0032956	Biological Process	regulation of actin cytoskeleton organization	45/1233	358/18723	2.27262e-05	0.000201644	0.000136353	ICAM1/CYRIA/GMFG/GPR65/RGCC/RHOH/RAC2/PLEK/CCL11/HCK/CORO1A/S1PR1/NCKAP1L/RHOG/FZD10/CDC42EP2/ARPC1B/CYRIB/PDGFRB/FSCN1/ESAM/FES/FCHSD2/ARHGDIB/HCLS1/CSF1R/COTL1/CSF3/RND1/BST2/STAP1/CFL2/PREX1/RGS4/PAM/RDX/RHOQ/SHANK3/PHLDB2/LIMCH1/TACSTD2/FERMT2/SWAP70/NRP1/GPM6B	45
GO:0071492	Biological Process	cellular response to UV-A	6/1233	11/18723	2.79228e-05	0.000242995	0.000164315	MMP3/TIMP1/MMP1/MME/MMP9/MMP2	6
GO:0098883	Biological Process	synapse pruning	6/1233	11/18723	2.79228e-05	0.000242995	0.000164315	C3/C1QB/ITGAM/C1QA/DKK1/C1QC	6
GO:1901214	Biological Process	regulation of neuron death	41/1233	319/18723	3.09093e-05	0.00026685	0.000180446	LRRK2/KMO/FCGR2B/CEBPB/TNF/IFNG/FOXQ1/CCL2/ITGB2/CORO1A/TYROBP/WNT5A/ARRB2/LCN2/C5AR1/G6PD/HIF1A/TIGAR/CLU/SERPINF1/SLC7A11/FYN/NAIP/ADAM8/SOD2/NCOA7/FBXW7/CD200/CSF3/BTG2/RAB29/PPT1/DDIT4/TNFRSF1B/ITGAM/C1QA/DKK1/NR4A3/PRNP/NRP1/NR4A2	41
GO:0031334	Biological Process	positive regulation of protein-containing complex assembly	33/1233	237/18723	3.67887e-05	0.000313136	0.000211745	CXCL13/MMP3/GBP5/ICAM1/PLCG2/GMFG/CLEC7A/TNF/IFNG/WARS1/PLEK/MMP1/CCL11/HCK/CORO1A/NCKAP1L/ASAP1/CDC42EP2/RASIP1/CLU/ARPC1B/FSCN1/FES/FCHSD2/ARL3/CDH5/CSF3/ISG15/MSN/TGFB1/LCP1/FERMT2/TCL1A	33
GO:0030324	Biological Process	lung development	27/1233	177/18723	3.72304e-05	0.0003164	0.000213952	CHI3L1/ADA/CTSH/TNF/HSD11B1/MME/IGFBP5/LAMA5/WNT5A/FGF7/KLF2/PDPN/WNT2/SLC7A11/PDGFRB/FBXW7/FGF2/ZFPM2/LIPA/TNC/HOPX/ABCA12/MMP12/FOXF1/HEG1/LOX/SPARC	27
GO:0045598	Biological Process	regulation of fat cell differentiation	23/1233	139/18723	3.76806e-05	0.000319726	0.000216202	ALOX5/CEBPB/CCDC71L/TNF/PTGS2/TRIB2/XBP1/WNT5A/CCDC3/IL6/DUSP10/ZC3H12A/SFRP2/ZFPM2/TGFB1I1/ZFP36/LPL/WWTR1/RARRES2/CCDC85B/RORA/TGFB1/FERMT2	23
GO:0042886	Biological Process	amide transport	39/1233	301/18723	3.99062e-05	0.000336512	0.000227552	AQP9/S100A8/IL1B/ALOX5/CD38/IL1RN/UCP2/TNF/IFNG/TCIRG1/NOS2/GPR68/SLC15A3/TAP1/RAPGEF4/IL6/KLF7/HIF1A/CD209/ACSL4/SLC7A11/MAP4K4/ANXA1/TNFSF11/PASK/HLA-DRB1/RAB8B/TIAM1/GJA1/NMU/ABCA12/SLC9B2/CD74/PLTP/TAP2/ABCC1/SLC16A10/FAM3B/FFAR2	39
GO:0031623	Biological Process	receptor internalization	20/1233	113/18723	4.45435e-05	0.000374455	0.000253209	CXCL8/CXCR2/RAMP3/PLCG2/RAB31/WDR54/ITGB2/ARRB2/CALCRL/SELE/FCER1G/LILRB4/LILRB1/ADM/GREM1/CXCR1/CD81/ACKR3/CAV1/DKK1	20
GO:0090287	Biological Process	regulation of cellular response to growth factor stimulus	39/1233	304/18723	4.97926e-05	0.000413468	0.000279591	IL1B/CXCL13/ROBO1/AGT/LATS2/HHEX/ENG/CHST11/WNT5A/NRROS/HIF1A/CCN1/PRKCB/SFRP2/FGFR1/CDH5/FGF2/VEGFC/TGFB1I1/VASN/FBN1/RUNX2/GREM1/HTRA1/CAV2/ZEB2/DKK3/XDH/FST/DCN/SPART/CFLAR/CAV1/PMEPA1/SULF1/ITGA5/LOX/TGFB1/CD109	39
GO:0031529	Biological Process	ruffle organization	13/1233	56/18723	5.41989e-05	0.000445299	0.000301114	ICAM1/SNX10/TCIRG1/AIF1/PLEK/RHOG/DEF8/CSF1R/ARHGAP24/STAP1/CAV1/RDX/TACSTD2	13
GO:0051235	Biological Process	maintenance of location	41/1233	327/18723	5.47493e-05	0.000449143	0.000303714	CXCL9/CXCL10/S100A9/S100A8/IL1B/CXCL11/PLCG2/THY1/TNF/LYN/C3/CORO1A/NRROS/IL6/ANXA6/LCN2/TRPA1/APLNR/CCR5/LCK/PML/CD19/CLIC2/PTPN6/ZC3H12A/FBXW7/FGF2/FBN1/NFKBIA/P2RY6/ITPR1/LPL/SRGN/GM2A/S100A7/GJA1/CEMIP/KDELR3/CAV1/CCL19/FFAR2	41
GO:0090713	Biological Process	immunological memory process	7/1233	17/18723	5.71275e-05	0.000466541	0.000315479	BCL6/IL12RB1/CD81/HLA-DRB1/ST3GAL1/IL23A/HLA-DRA	7
GO:0035821	Biological Process	modulation of process of other organism	19/1233	106/18723	5.72741e-05	0.000467037	0.000315814	S100A9/CXCL6/CCL4/LTF/SERPINB9/P2RX7/CLEC7A/IFNG/NOS2/STOM/KRT6A/PRF1/ZC3H12A/DEFA1/SAP30/LEF1/CAV2/CCL8/PTX3	19
GO:0007568	Biological Process	aging	42/1233	339/18723	5.88879e-05	0.000479478	0.000324227	KYNU/ADA/BCL2A1/TWIST1/LRRK2/ICAM1/KMO/MMP7/UCP2/AGT/BCL6/PTGS2/TIMP1/CLDN1/CCL11/MME/IGFBP5/SERPING1/INPP5D/NAMPT/LOXL2/SPI1/COL4A2/IL15/SERPINF1/PML/PDGFRB/SOD2/FGF2/CD68/ADM/SERPINE1/EDNRB/AKT3/TNFRSF1B/DCN/C1QA/DKK1/PRNP/PAX5/VCAM1/ASS1	42
GO:0033028	Biological Process	myeloid cell apoptotic process	9/1233	29/18723	6.79687e-05	0.000539681	0.000364937	CXCR2/NOD2/IRF7/IL6/PLEKHO2/SLC7A11/ANXA1/PIK3CD/CTSL	9
GO:1905330	Biological Process	regulation of morphogenesis of an epithelium	14/1233	65/18723	6.85146e-05	0.000543223	0.000367332	CXCL10/ITGAX/AGT/TNF/WNT5A/FGF7/LCN2/WNT2/FGF2/GREM1/GJA1/PIK3CD/SULF1/TACSTD2	14
GO:0048659	Biological Process	smooth muscle cell proliferation	27/1233	184/18723	7.39833e-05	0.000583181	0.000394352	PTAFR/AGT/TNF/IFNG/TNFAIP3/PTGS2/TGM2/AIF1/IGFBP5/S1PR1/CALCRL/NAMPT/IL6/IL15/GNAI2/PDGFRB/STAT1/SOD2/FGF2/AKR1B1/EFEMP2/P2RY6/MMP9/GJA1/MMP2/NR4A3/TGFB1	27
GO:0070670	Biological Process	response to interleukin-4	10/1233	36/18723	7.74741e-05	0.000608933	0.000411765	CD300LF/CCL11/XBP1/CORO1A/MRC1/PML/IL24/LEF1/PARP14/JAK3	10
GO:0099024	Biological Process	plasma membrane invagination	22/1233	136/18723	7.81964e-05	0.000613432	0.000414808	FCGR2B/PLCG2/ARHGAP25/CD300A/IGLL5/IGHM/RHOH/RAC2/RAB31/AIF1/C3/ITGB2/ELMO1/NCKAP1L/RHOG/SNX18/IGHV1-69/STAP1/IGHG1/ITGAM/IGHV3-72/IGHE	22
GO:0014002	Biological Process	astrocyte development	11/1233	43/18723	7.83849e-05	0.000613432	0.000414808	S100A9/S100A8/TNF/TSPAN2/IFNG/IL6/C5AR1/LAMB2/FPR2/BACE2/C1QA	11
GO:0006911	Biological Process	phagocytosis, engulfment	21/1233	127/18723	8.15097e-05	0.000636056	0.000430106	FCGR2B/PLCG2/ARHGAP25/CD300A/IGLL5/IGHM/RHOH/RAC2/RAB31/AIF1/C3/ITGB2/ELMO1/NCKAP1L/RHOG/IGHV1-69/STAP1/IGHG1/ITGAM/IGHV3-72/IGHE	21
GO:0050918	Biological Process	positive chemotaxis	14/1233	66/18723	8.17538e-05	0.000637047	0.000430776	CXCL10/CXCL8/CORO1A/WNT5A/FGF7/S1PR1/IL16/FGF2/VEGFC/ANGPT2/FPR2/KDR/F3/NRP1	14
GO:0030206	Biological Process	chondroitin sulfate biosynthetic process	7/1233	18/18723	8.81749e-05	0.000677378	0.000458048	CSGALNACT1/CHST15/CHST11/DSE/CSGALNACT2/CHSY1/CHST7	7
GO:0071800	Biological Process	podosome assembly	7/1233	18/18723	8.81749e-05	0.000677378	0.000458048	TNF/HCK/ASAP1/FSCN1/SH3PXD2B/MSN/LCP1	7
GO:0043304	Biological Process	regulation of mast cell degranulation	9/1233	30/18723	9.1456e-05	0.000699619	0.000473088	IL13RA2/FGR/CD300A/RAC2/LYN/ADGRE2/FES/CD84/FOXF1	9
GO:0043551	Biological Process	regulation of phosphatidylinositol 3-kinase activity	13/1233	59/18723	9.65193e-05	0.000733196	0.000495793	FGR/SOCS3/PIK3R5/NOD2/LYN/SOCS1/CD19/PDGFRB/FGF2/FPR2/PIK3R3/CCL19/TGFB1	13
GO:0062197	Biological Process	cellular response to chemical stress	41/1233	337/18723	0.000107618	0.000810715	0.000548212	MMP3/NCF1/ALOX5/LRRK2/GPX7/IL18RAP/BNIP3/LRRC8C/TNFAIP3/VNN1/PTGS2/AIF1/PDK1/BTK/FUT8/SPHK1/KLF2/ETV5/IL6/LCN2/G6PD/HIF1A/PML/SLC7A11/FYN/STX2/ZC3H12A/SOD2/NCOA7/FBXW7/ANXA1/AKR1B1/GPX8/MMP9/SIRPA/MMP2/CAV1/ABCC1/NR4A3/RCSD1/NR4A2	41
GO:0070997	Biological Process	neuron death	43/1233	361/18723	0.000119902	0.000898277	0.000607422	LRRK2/KMO/FCGR2B/CEBPB/BNIP3/TNF/IFNG/FOXQ1/CCL2/ITGB2/CORO1A/TYROBP/WNT5A/ARRB2/NAMPT/LCN2/C5AR1/G6PD/HIF1A/TIGAR/CLU/SERPINF1/SLC7A11/FYN/NAIP/ADAM8/SOD2/NCOA7/FBXW7/CD200/CSF3/BTG2/RAB29/PPT1/DDIT4/TNFRSF1B/ITGAM/C1QA/DKK1/NR4A3/PRNP/NRP1/NR4A2	43
GO:0033006	Biological Process	regulation of mast cell activation involved in immune response	9/1233	31/18723	0.000121387	0.000904417	0.000611574	IL13RA2/FGR/CD300A/RAC2/LYN/ADGRE2/FES/CD84/FOXF1	9
GO:0009914	Biological Process	hormone transport	38/1233	306/18723	0.000123688	0.000920303	0.000622316	IL1B/ALOX5/CD38/IL1RN/UCP2/AGT/SLC7A5/TNF/LYN/IFNG/TCIRG1/NOS2/GPR68/BTK/SLCO4A1/RAPGEF4/IL6/KLF7/SELENOM/HIF1A/ACSL4/MAP4K4/ANXA1/ADM/TNFSF11/PASK/HLA-DRB1/RAB8B/TIAM1/GJA1/NMU/SPP1/ABCA12/SLC9B2/INHBA/SLC16A10/FAM3B/FFAR2	38
GO:0007015	Biological Process	actin filament organization	50/1233	442/18723	0.000129149	0.00095962	0.000648903	MYO1F/ICAM1/CYRIA/ARHGAP25/GMFG/GPR65/RGCC/RHOH/RAC2/AIF1/PLEK/CCL11/HCK/CORO1A/ELMO1/S1PR1/NCKAP1L/RHOG/MAD2L2/PLS3/CDC42EP2/ARPC1B/CYRIB/MYO1G/FSCN1/ESAM/FCHSD2/HCLS1/COTL1/CSF3/RND1/ACTN1/MYO5A/RFLNB/HIP1/WIPF1/DPYSL3/CFL2/PREX1/RGS4/RDX/PSTPIP2/SHANK3/PHLDB2/LIMCH1/TACSTD2/LCP1/FERMT2/SWAP70/NRP1	50
GO:0070141	Biological Process	response to UV-A	6/1233	14/18723	0.000152791	0.00110952	0.000750266	MMP3/TIMP1/MMP1/MME/MMP9/MMP2	6
GO:0019835	Biological Process	cytolysis	9/1233	32/18723	0.000159087	0.0011537	0.000780142	GZMB/NINJ1/MICB/KRT6A/APOL1/PRF1/LYZ/GZMH/TGFB1	9
GO:0071559	Biological Process	response to transforming growth factor beta	33/1233	256/18723	0.000167384	0.00120423	0.000814313	LATS2/ENG/CLDN1/FUT8/CHST11/WNT5A/ARRB2/NRROS/SPI1/WNT2/COL4A2/CLDN5/LRRC32/PML/FYN/LTBP2/LPXN/CDH5/TGFB1I1/VASN/FBN1/HTRA1/MXRA5/CAV2/ZEB2/DKK3/CFLAR/CAV1/PMEPA1/LOX/TGFB1/CD109/FERMT2	33
GO:0016485	Biological Process	protein processing	30/1233	225/18723	0.00017934	0.00128346	0.000867884	LRRK2/RIPK2/CTSH/CST7/CASP4/CARD16/MME/LDLRAD3/CPXM1/CHAC1/SERPINE2/SEC11C/PLAU/CARD8/CPA3/VSIR/ADAM8/CASP1/SRGN/SERPINE1/BACE2/KLK6/GAS1/IFI16/CTSL/PRNP/F3/C1R/CTSE/ADAM19	30
GO:0002577	Biological Process	regulation of antigen processing and presentation	7/1233	20/18723	0.000191129	0.00135006	0.000912925	LILRB2/FCGR2B/NOD2/HLA-DOB/CD68/CD74/CCL19	7
GO:0060537	Biological Process	muscle tissue development	46/1233	403/18723	0.000192437	0.00135754	0.000917982	RIPOR2/TWIST1/ADAMTS9/AGT/VAMP5/ENG/IGFBP5/HLX/CSRP2/WNT5A/ARRB2/S1PR1/WNT2/G6PD/EGR2/S100B/PDGFRB/FGF2/ZFPM2/SAP30/BTG2/LY6E/EFEMP2/LEF1/GREM1/CAV2/HOPX/CCNB1/MEOX2/GJA1/DCN/MAFF/CFL2/RGS2/RGS4/IGF2/CFLAR/CAV1/GJA5/DKK1/HEG1/PAX5/LOX/TGFB1/HOMER1/CYP26B1	46
GO:0071353	Biological Process	cellular response to interleukin-4	9/1233	33/18723	0.000206062	0.00143873	0.000972883	CD300LF/XBP1/CORO1A/MRC1/PML/IL24/LEF1/PARP14/JAK3	9
GO:0043112	Biological Process	receptor metabolic process	24/1233	166/18723	0.000228489	0.00158514	0.00107188	CXCL8/CXCR2/RAMP3/PLCG2/RAB31/WDR54/FUT8/ITGB2/ARRB2/CALCRL/SELE/FCER1G/LILRB4/LILRB1/ADM/GREM1/CXCR1/CD81/ACKR3/RAB29/CAV1/LAPTM5/DKK1/TGFB1	24
GO:0046456	Biological Process	icosanoid biosynthetic process	12/1233	56/18723	0.000234976	0.00161777	0.00109395	IL1B/ALOX5/PTGDS/PTGS2/GGT5/TBXAS1/ALOX5AP/ANXA1/PTGS1/CD74/FADS1/PTGES	12
GO:0060099	Biological Process	regulation of phagocytosis, engulfment	6/1233	15/18723	0.000240485	0.00164943	0.00111536	PLCG2/CD300A/RAB31/C3/NCKAP1L/STAP1	6
GO:0042692	Biological Process	muscle cell differentiation	44/1233	384/18723	0.000241295	0.0016529	0.0011177	CXCL9/CXCL10/RIPOR2/AGT/PLEKHO1/ENG/NINJ1/JAM2/DYSF/BHLHA15/IGFBP5/XBP1/CD53/CSRP2/ARRB2/ADAMTS5/G6PD/APLNR/PDGFRB/SOD2/QKI/EFEMP2/ACTN1/ADM/GREM1/CD81/CAV2/HOPX/EDNRB/CCNB1/ATP11A/CFL2/RGS2/RGS4/IGF2/RORA/CFLAR/FOXF1/DKK1/LOX/TGFB1/NFATC1/HOMER1/CYP26B1	44
GO:0045471	Biological Process	response to ethanol	21/1233	137/18723	0.000244432	0.00167229	0.00113081	S100A8/ICAM1/RGS19/CD27/CLDN1/SPI1/CD14/G6PD/TBXAS1/CLDN5/FYN/SOD2/CSF3/CYBB/TNC/NLRP3/RGS2/RGS4/APOBEC1/VCAM1/SPARC	21
GO:0031960	Biological Process	response to corticosteroid	24/1233	167/18723	0.000250526	0.00170968	0.0011561	ICAM1/PTAFR/IL1RN/TNF/ENG/PTGS2/AIF1/CLDN1/FIBIN/IL6/SERPINF1/IGFBP7/S100B/ANXA1/ADM/ZFP36/CYBB/ALPL/DDIT4/PAM/STC1/CFLAR/SPARC/ASS1	24
GO:0046879	Biological Process	hormone secretion	36/1233	295/18723	0.000259819	0.00176865	0.00119598	IL1B/ALOX5/CD38/IL1RN/UCP2/AGT/TNF/LYN/IFNG/TCIRG1/NOS2/GPR68/BTK/RAPGEF4/IL6/KLF7/SELENOM/HIF1A/ACSL4/MAP4K4/ANXA1/ADM/TNFSF11/PASK/HLA-DRB1/RAB8B/TIAM1/GJA1/NMU/SPP1/ABCA12/SLC9B2/INHBA/SLC16A10/FAM3B/FFAR2	36
GO:0030308	Biological Process	negative regulation of cell growth	26/1233	188/18723	0.000263871	0.00179269	0.00121223	EAF2/AGT/BCL6/WNT5A/SERPINE2/SOX17/G6PD/SEMA4A/PML/SFRP2/OSGIN2/GREM1/BST2/PPT1/CYP27B1/CCDC85B/SEMA4D/GJA1/SPP1/RGS2/RGS4/INHBA/SPART/HYAL1/TGFB1/NRP1	26
GO:0003170	Biological Process	heart valve development	13/1233	65/18723	0.000270987	0.00182639	0.00123502	TWIST1/ROBO1/ADAMTS9/PRDM1/DCHS1/APLNR/CCN1/OLFM1/TIE1/TNFRSF1B/GJA5/TGFB1/NFATC1	13
GO:0010720	Biological Process	positive regulation of cell development	36/1233	298/18723	0.000316186	0.0021179	0.00143214	IL1B/TLR2/ROBO1/CLEC7A/TNF/LYN/IFNG/TGM2/GPR68/MME/PLXNC1/TYROBP/ETV5/SERPINE2/IL6/WNT2/HIF1A/CLDN5/EGR2/SERPINF1/PLXND1/CDH5/VEGFC/LRP8/TNFSF11/TIAM1/SEMA4D/TNFRSF1B/PREX1/SLC9B2/PRKCH/SHANK3/CXCR4/TGFB1/FERMT2/NRP1	36
GO:0033280	Biological Process	response to vitamin D	9/1233	35/18723	0.000334822	0.00223174	0.00150912	CXCL10/PTGS2/IL15/FES/TNC/CYP27B1/ALPL/SPP1/STC1	9
GO:1905153	Biological Process	regulation of membrane invagination	6/1233	16/18723	0.000363399	0.00239579	0.00162005	PLCG2/CD300A/RAB31/C3/NCKAP1L/STAP1	6
GO:1904062	Biological Process	regulation of cation transmembrane transport	41/1233	357/18723	0.000369111	0.0024305	0.00164353	CXCL9/CXCL10/TWIST1/PDE4B/CXCL11/RAMP3/PLCG2/THY1/CCR2/AGT/LYN/IFNG/TCIRG1/CCL2/TESC/STOM/CORO1A/GNB5/LCN2/FXYD5/GEM/G6PD/APLNR/CD19/FYN/CLIC2/PTPN6/HECW2/ADRB2/P2RY6/PIK3CG/SLC31A2/MMP9/CEMIP/RGS2/RGS4/CAV1/SHANK3/PRNP/HOMER1/VMP1	41
GO:1901136	Biological Process	carbohydrate derivative catabolic process	24/1233	172/18723	0.000391277	0.00257023	0.00173801	CHI3L1/ADA/PDE4B/APOBEC3G/ADAMTS9/APOBEC3F/FBXO6/ADA2/FGF2/CHI3L2/NPL/HPSE/TYMP/LYVE1/GM2A/XDH/AMPD3/CEMIP/MMP12/CTSL/APOBEC1/HYAL1/SAMHD1/TGFB1	24
GO:0048010	Biological Process	vascular endothelial growth factor receptor signaling pathway	12/1233	59/18723	0.000392382	0.00257128	0.00173872	IL1B/HHEX/HIF1A/FYN/PRKCB/VEGFC/CLEC14A/KDR/VAV1/SULF1/ITGA5/NRP1	12
GO:0006636	Biological Process	unsaturated fatty acid biosynthetic process	11/1233	51/18723	0.00039946	0.00261137	0.00176583	IL1B/PTGDS/PTGS2/DEGS1/TBXAS1/ANXA1/ELOVL5/PTGS1/CD74/FADS1/PTGES	11
GO:0008037	Biological Process	cell recognition	29/1233	225/18723	0.000405524	0.00262183	0.00177291	C4BPB/ROBO1/IGLL5/IGHM/CLEC7A/FCN3/C4BPA/FCN1/SPON2/PECAM1/DOCK2/PRF1/CD209/CADM1/DOCK8/CD81/IGHV1-69/NRCAM/ROBO4/IGHG1/VCAN/IGHV3-72/CCL19/CXCR4/MSN/PTX3/HAVCR2/NRP1/IGHE	29
GO:0006568	Biological Process	tryptophan metabolic process	5/1233	11/18723	0.000405881	0.00262183	0.00177291	KYNU/IDO1/KMO/TDO2/IL4I1	5
GO:0051798	Biological Process	positive regulation of hair follicle development	5/1233	11/18723	0.000405881	0.00262183	0.00177291	TNF/WNT5A/HPSE/FST/KRT17	5
GO:1901888	Biological Process	regulation of cell junction assembly	27/1233	204/18723	0.000415338	0.00267657	0.00180992	IL1B/TLR2/ADGRL2/THY1/AGT/TNF/SRPX2/CLDN1/WNT5A/IL1RAP/APLNR/CLDN5/SEMA4A/MAP4K4/GREM1/SEMA4D/THBS2/GJA1/KDR/CAV1/FLRT2/PRKCH/PHLDB2/LIMCH1/FERMT2/NRP1/GPM6B	27
GO:0021700	Biological Process	developmental maturation	34/1233	280/18723	0.000416498	0.00268087	0.00181282	LRRK2/LTF/SNX10/CLEC7A/BHLHA15/BTK/DCHS1/C3/WNT5A/KLF2/S1PR1/LHX6/G6PD/CDC25B/IL15/HIF1A/CDH5/RND1/AKR1B1/CBFB/RUNX2/TRIP13/GREM1/RAB38/RFLNB/NRCAM/EDNRB/CCNB1/SEMA4D/MMP2/C1QA/CDH3/CCL19/NR4A2	34
GO:0042267	Biological Process	natural killer cell mediated cytotoxicity	13/1233	68/18723	0.000430788	0.00275979	0.00186619	GZMB/SERPINB9/IL18RAP/CORO1A/ARRB2/SERPINB4/CADM1/PTPN6/SLAMF7/LILRB1/RASGRP1/VAV1/HAVCR2	13
GO:0097178	Biological Process	ruffle assembly	10/1233	44/18723	0.000467129	0.00297507	0.00201177	ICAM1/SNX10/AIF1/RHOG/DEF8/ARHGAP24/STAP1/CAV1/RDX/TACSTD2	10
GO:0007517	Biological Process	muscle organ development	38/1233	327/18723	0.000473196	0.00301019	0.00203552	CXCL10/RIPOR2/TWIST1/VAMP5/ENG/BASP1/HLX/XBP1/LAMA5/WNT5A/S1PR1/WNT2/EGR3/EGR2/S100B/ZFPM2/SAP30/BTG2/LY6E/EFEMP2/LEF1/COL6A3/CAV2/MEOX2/DCN/MAFF/CFL2/IGF2/CFLAR/CAV1/HEG1/PAX5/LOX/TGFB1/HOMER1/SGCE/CYP26B1/ASS1	38
GO:0045932	Biological Process	negative regulation of muscle contraction	7/1233	23/18723	0.000507631	0.00319931	0.0021634	DOCK4/PTGS2/CALCRL/ZC3H12A/ADRB2/PIK3CG/RGS2	7
GO:0016264	Biological Process	gap junction assembly	6/1233	17/18723	0.000530456	0.00331246	0.00223991	IL1B/AGT/APLNR/GJA1/CAV1/GJA5	6
GO:0030865	Biological Process	cortical cytoskeleton organization	12/1233	61/18723	0.000540616	0.00337203	0.00228019	RHOH/CAVIN3/TNF/RAC2/PLEK/NCKAP1L/RHOG/RND1/FMNL1/ANLN/RHOQ/LCP1	12
GO:0097242	Biological Process	amyloid-beta clearance	9/1233	38/18723	0.000646559	0.00398711	0.00269612	TNF/IFNG/MME/C3/ITGB2/C5AR1/CLU/MIR1908/ITGAM	9
GO:0035265	Biological Process	organ growth	24/1233	178/18723	0.000648099	0.00398757	0.00269642	SASH3/AGT/LATS2/BASP1/HLX/FGF7/S1PR1/ANXA6/WNT2/G6PD/ECM1/MMP13/PDGFRB/FGF2/ZFPM2/LY6E/CCNB1/GJA1/RGS2/RGS4/IGF2/STC1/HEG1/DDR2	24
GO:0035458	Biological Process	cellular response to interferon-beta	7/1233	24/18723	0.000676235	0.00411875	0.00278513	MNDA/IFITM2/AIM2/STAT1/IRF1/ACOD1/IFI16	7
GO:0071692	Biological Process	protein localization to extracellular region	41/1233	368/18723	0.000683252	0.00415683	0.00281088	IL1B/SAA1/ALOX5/CD38/TLR2/IL1A/IL1RN/UCP2/RHBDF2/TNF/IFNG/TCIRG1/NOS2/PLEK/GPR68/NRROS/RAPGEF4/IL6/KLF7/HIF1A/ACSL4/LTBP2/MAP4K4/MYH10/ADAM8/P3H1/VEGFC/CD200/ANXA1/FBN1/HLA-DRB1/RAB8B/TIAM1/GJA1/NMU/CAVIN1/ABCA12/SLC9B2/PAM/FAM3B/TGFB1	41
GO:1900027	Biological Process	regulation of ruffle assembly	8/1233	31/18723	0.000696646	0.00421474	0.00285004	ICAM1/RHOG/DEF8/ARHGAP24/STAP1/CAV1/RDX/TACSTD2	8
GO:0000768	Biological Process	syncytium formation by plasma membrane fusion	11/1233	55/18723	0.000788023	0.00472553	0.00319544	CXCL9/CXCL10/RIPOR2/PLEKHO1/JAM2/CD53/TYROBP/ADAMTS5/CD81/CFLAR/CD109	11
GO:0140253	Biological Process	cell-cell fusion	11/1233	55/18723	0.000788023	0.00472553	0.00319544	CXCL9/CXCL10/RIPOR2/PLEKHO1/JAM2/CD53/TYROBP/ADAMTS5/CD81/CFLAR/CD109	11
GO:0060840	Biological Process	artery development	16/1233	100/18723	0.000801788	0.0047975	0.00324411	ROBO1/ADAMTS9/ENG/PRDM1/PRRX1/APLNR/PDGFRB/PLXND1/EFEMP2/LOXL1/ADGRF5/AKT3/GJA5/FOXF1/LOX/NRP1	16
GO:0050708	Biological Process	regulation of protein secretion	32/1233	268/18723	0.000809419	0.00483252	0.00326779	IL1B/SAA1/ALOX5/CD38/TLR2/IL1A/UCP2/RHBDF2/TNF/IFNG/TCIRG1/NOS2/GPR68/IL6/KLF7/HIF1A/ACSL4/MAP4K4/MYH10/ADAM8/P3H1/VEGFC/CD200/ANXA1/HLA-DRB1/TIAM1/GJA1/NMU/ABCA12/SLC9B2/PAM/TGFB1	32
GO:0070542	Biological Process	response to fatty acid	12/1233	64/18723	0.000849318	0.00504857	0.00341388	PTAFR/TLR2/UCP2/ACSL1/PTGS2/CLDN1/TBXAS1/ZC3H12A/LPL/CCNB1/FFAR2/ASS1	12
GO:0035924	Biological Process	cellular response to vascular endothelial growth factor stimulus	13/1233	73/18723	0.000872816	0.00517129	0.00349687	ROBO1/SPHK1/EGR3/PDGFRB/VEGFC/ANXA1/XDH/PIK3CD/GAS1/DCN/KDR/NRP1/VCAM1	13
GO:0033622	Biological Process	integrin activation	7/1233	25/18723	0.000886301	0.00520582	0.00352022	CXCL13/MZB1/PLEK/FERMT3/RASIP1/SELP/FERMT2	7
GO:0090382	Biological Process	phagosome maturation	7/1233	25/18723	0.000886301	0.00520582	0.00352022	RAB31/TCIRG1/RAB34/CORO1A/SLAMF8/RAB38/SRPX	7
GO:0045926	Biological Process	negative regulation of growth	30/1233	249/18723	0.00100336	0.00584132	0.00394995	EAF2/AGT/BCL6/IGFBP5/WNT5A/SERPINE2/SOX17/G6PD/HIF1A/SEMA4A/PML/DUSP10/SFRP2/OSGIN2/ADRB2/GREM1/BST2/PPT1/CYP27B1/CCDC85B/SEMA4D/GJA1/SPP1/RGS2/RGS4/INHBA/SPART/HYAL1/TGFB1/NRP1	30
GO:0001768	Biological Process	establishment of T cell polarity	5/1233	13/18723	0.00101168	0.00584132	0.00394995	RIPOR2/DOCK2/DOCK8/CCL19/CYP26B1	5
GO:0042659	Biological Process	regulation of cell fate specification	5/1233	13/18723	0.00101168	0.00584132	0.00394995	WNT5A/SOX17/SFRP2/FGF2/DKK1	5
GO:0033619	Biological Process	membrane protein proteolysis	11/1233	57/18723	0.00107702	0.00616621	0.00416964	IL1B/MMP7/CTSH/TNF/IFNG/TIMP1/ADAM8/BACE2/TNFRSF1B/TGFB1/ADAM19	11
GO:0014015	Biological Process	positive regulation of gliogenesis	12/1233	66/18723	0.00112756	0.00643527	0.00435158	IL1B/TLR2/TNF/LYN/ETV5/SERPINE2/IL6/EGR2/TNFRSF1B/PRKCH/CXCR4/TGFB1	12
GO:0071496	Biological Process	cellular response to external stimulus	36/1233	320/18723	0.00118454	0.00668407	0.00451982	IL1B/LRRK2/ICAM1/MMP7/TLR8/UCP2/AGT/BNIP3/LYN/ENG/PTGS2/AIF1/BHLHA15/XBP1/NAMPT/LCN2/PMAIP1/RRAGD/IL15/ZC3H12A/FES/CASP5/SFRP2/CASP1/IRF1/CD68/LPL/TNC/CD40/CYP27B1/GJA1/MARS1/IFI16/FADS1/VCAM1/NR4A2	36
GO:0001890	Biological Process	placenta development	20/1233	144/18723	0.00122161	0.00687107	0.00464627	SOCS3/ADA/CEBPB/PTGS2/PRDM1/MME/WNT2/HIF1A/CCN1/ADM/LEF1/HTRA1/CTSB/CYP27B1/GJA1/DCN/SPP1/IGF2/STC1/ADAM19	20
GO:0034764	Biological Process	positive regulation of transmembrane transport	27/1233	219/18723	0.00124411	0.00698321	0.0047221	CXCL9/CXCL10/PTAFR/CXCL11/RAMP3/PLCG2/THY1/P2RX7/CCR2/AGT/IFNG/ACSL1/CCL2/TESC/C3/ERFE/LCN2/G6PD/APLNR/CD19/ADRB2/P2RY6/CEMIP/RHOQ/NR4A3/SHANK3/VMP1	27
GO:0031099	Biological Process	regeneration	25/1233	198/18723	0.00132247	0.00737735	0.00498862	CEBPB/UCP2/THY1/NNMT/NINJ1/CLDN1/IL6/PRRX1/C5AR1/LAMB2/NINJ2/DUSP10/MAP4K4/ANXA1/ADM/TNC/CD81/ANGPT2/HOPX/KLK6/CCNB1/SPP1/CFLAR/NR4A3/LCP1	25
GO:0009110	Biological Process	vitamin biosynthetic process	6/1233	20/18723	0.00140052	0.00773146	0.00522808	TPK1/TNF/IFNG/PSAT1/CYP27B1/PLTP	6
GO:1901655	Biological Process	cellular response to ketone	15/1233	96/18723	0.00147639	0.00807043	0.00545729	ICAM1/KLF2/SERPINF1/MAP4K1/AKR1B1/PTGFR/P2RY6/TNC/DDIT4/SPP1/ACOD1/CFLAR/MSN/AHR/ASS1	15
GO:0086103	Biological Process	G protein-coupled receptor signaling pathway involved in heart process	5/1233	14/18723	0.00148884	0.00808164	0.00546487	PDE4B/RAMP3/GNAI2/RGS2/CAV1	5
GO:0035592	Biological Process	establishment of protein localization to extracellular region	39/1233	360/18723	0.00153686	0.00832567	0.00562988	IL1B/SAA1/ALOX5/CD38/TLR2/IL1A/IL1RN/UCP2/RHBDF2/TNF/IFNG/TCIRG1/NOS2/PLEK/GPR68/RAPGEF4/IL6/KLF7/HIF1A/ACSL4/LTBP2/MAP4K4/MYH10/ADAM8/P3H1/VEGFC/CD200/ANXA1/HLA-DRB1/RAB8B/TIAM1/GJA1/NMU/CAVIN1/ABCA12/SLC9B2/PAM/FAM3B/TGFB1	39
GO:0010714	Biological Process	positive regulation of collagen metabolic process	7/1233	28/18723	0.00183526	0.00983024	0.00664728	RGCC/ENG/ARRB2/VSIR/PDGFRB/SERPINB7/TGFB1	7
GO:0009308	Biological Process	amine metabolic process	17/1233	118/18723	0.00184736	0.00983024	0.00664728	KYNU/IDO1/KMO/NNMT/TDO2/IL4I1/ITGB2/SMOX/SLC7A7/SNCAIP/SLC7A11/SRM/AKR1B1/LY6E/ITGAM/VCAM1/NR4A2	17
GO:0042454	Biological Process	ribonucleoside catabolic process	6/1233	21/18723	0.00185254	0.00983024	0.00664728	ADA/APOBEC3G/APOBEC3F/ADA2/XDH/APOBEC1	6
GO:0070269	Biological Process	pyroptosis	6/1233	21/18723	0.00185254	0.00983024	0.00664728	GZMB/CASP4/AIM2/ZBP1/NAIP/CASP1	6
GO:0048469	Biological Process	cell maturation	22/1233	171/18723	0.00196823	0.0104118	0.00704052	LRRK2/CLEC7A/BHLHA15/BTK/C3/KLF2/LHX6/G6PD/CDC25B/IL15/HIF1A/RND1/AKR1B1/CBFB/RUNX2/TRIP13/NRCAM/EDNRB/CCNB1/C1QA/CCL19/NR4A2	22
GO:0009410	Biological Process	response to xenobiotic stimulus	47/1233	462/18723	0.00201112	0.0105993	0.00716734	S100A12/IL1B/ADA/CD38/ICAM1/PDE4B/NNMT/LYN/COL18A1/ACSL1/ENG/PTGS2/AIM2/CBR3/NOS2/SMOX/PTPRM/NCKAP1L/LCN2/SLAMF8/TRPA1/TIGAR/LCK/FYN/STAT1/SFRP2/SOD2/VEGFC/ANXA1/LRP8/CYBB/LPL/CCNB1/LGALS1/INHBA/PAM/RORA/APOBEC1/CDH3/ABCC1/PRNP/CXCR4/LOX/SPINK4/AHR/CYP26B1/ASS1	47
GO:0071229	Biological Process	cellular response to acid chemical	13/1233	80/18723	0.0020813	0.0109585	0.00741025	CEBPB/TNF/SOCS1/XBP1/KLF2/RRAGD/FYN/COL4A1/CYBB/MMP2/COL5A2/COL6A1/ASS1	13
GO:0009612	Biological Process	response to mechanical stimulus	26/1233	216/18723	0.00213139	0.0111683	0.00755206	CHI3L1/CXCL10/IL1B/MMP7/TLR8/AGT/BNIP3/ENG/PTGS2/SERPINE2/TRPA1/FYN/CASP5/STAT1/CASP1/IRF1/BTG2/NFKBIA/TNC/CD40/ANGPT2/CCNB1/GJA1/DCN/SHANK3/CXCR4	26
GO:0050818	Biological Process	regulation of coagulation	12/1233	71/18723	0.0021662	0.0113246	0.0076578	THBD/FAP/SERPING1/SERPINE2/PLAU/ANXA5/PROCR/HPSE/TFPI/SERPINE1/CAV1/F3	12
GO:0098742	Biological Process	cell-cell adhesion via plasma-membrane adhesion molecules	31/1233	273/18723	0.00216748	0.0113246	0.0076578	SELL/ICAM1/ROBO1/IL1RN/PECAM1/CLDN1/DCHS1/ITGB2/PTPRM/IL1RAP/FXYD5/SELE/CLDN5/CD209/CADM1/ITGAL/JAML/ESAM/CDH5/CD84/SELP/PCDH17/CDH11/ROBO4/CLDN2/ITGAM/CDH3/PCDH18/SPARCL1/VCAM1/DSG3	31
GO:0070265	Biological Process	necrotic cell death	11/1233	62/18723	0.00219571	0.0114501	0.00774266	BNIP3/TNF/MLKL/NINJ1/SLC6A6/ZBP1/BIRC3/CASP1/CYLD/CFLAR/CAV1	11
GO:0006939	Biological Process	smooth muscle contraction	16/1233	110/18723	0.00224473	0.0116833	0.00790037	PROK2/ADA/CD38/PTAFR/AGT/DOCK4/PTGS2/SPHK1/CALCRL/EDNRA/ADRB2/EDNRB/NMU/RGS2/CAV1/SULF1	16
GO:0033157	Biological Process	regulation of intracellular protein transport	27/1233	229/18723	0.00238676	0.0123634	0.00836023	IL1B/GZMB/DERL3/LRRK2/RAC2/IFNG/PTGS2/MTCL1/PKIA/STOM/ITGB2/FYN/MDFIC/ZC3H12A/UBE2J1/HCLS1/FBXW7/ABLIM3/CD81/RAB29/ERLEC1/PTPN14/CEMIP/ITGAM/PRNP/TGFB1/LCP1	27
GO:0007163	Biological Process	establishment or maintenance of cell polarity	26/1233	218/18723	0.00242456	0.0124761	0.00843641	RIPOR2/CCL4/RHOH/RAC2/TCIRG1/MTCL1/WNT5A/NCKAP1L/RHOG/DOCK2/CYRIB/FSCN1/DOCK8/INSC/CDH5/RND1/PARVG/FEZ1/PARVB/AMOTL1/GJA1/CLIC4/FOXF1/CCL19/MSN/CYP26B1	26
GO:2000242	Biological Process	negative regulation of reproductive process	11/1233	63/18723	0.00250507	0.0128296	0.0086755	ADA/EAF2/PRDX4/TIMP1/WNT5A/SERPINF1/ARHGDIB/ZFPM2/TRIP13/GJA1/SULF1	11
GO:0062013	Biological Process	positive regulation of small molecule metabolic process	19/1233	143/18723	0.00268028	0.0136627	0.00923879	IL1B/TWIST1/PTAFR/P2RX7/TNF/NNMT/IFNG/PTGS2/NOS2/PMAIP1/HIF1A/PRXL2C/ANXA1/ADM/P2RY6/ELOVL5/IGF2/CD74/NR4A3	19
GO:0070588	Biological Process	calcium ion transmembrane transport	34/1233	312/18723	0.00270053	0.013753	0.00929987	CXCL9/CXCL10/PDE4B/CXCL11/RAMP3/PLCG2/THY1/P2RX7/LYN/BHLHA15/CORO1A/GNB5/ANXA6/MCUB/TRPA1/GEM/G6PD/APLNR/CCR5/LCK/CD19/FYN/CLIC2/PTPN6/FGF2/P2RY6/ITPR1/PIK3CG/PANX1/ORAI2/CEMIP/CCL19/PRNP/VMP1	34
GO:0030214	Biological Process	hyaluronan catabolic process	4/1233	10/18723	0.00284993	0.0143475	0.00970191	FGF2/CEMIP/HYAL1/TGFB1	4
GO:0010038	Biological Process	response to metal ion	39/1233	373/18723	0.00289538	0.0144591	0.00977734	AQP9/S100A8/NCF1/LRRK2/ICAM1/IL1A/PLCG2/BNIP3/TCIRG1/PTGS2/CLDN1/FIBIN/SLC41A1/WNT5A/LOXL2/LCN2/CD14/G6PD/HIF1A/TIGAR/SERPINF1/ALOX5AP/CPNE5/SOD2/TFF1/CYBB/MMP9/CCNB1/PAM/CLIC4/APOBEC1/CAV1/C1QA/PRNP/HOMER1/VCAM1/PTGES/SPARC/ASS1	39
GO:0009074	Biological Process	aromatic amino acid family catabolic process	5/1233	16/18723	0.0029083	0.0144591	0.00977734	KYNU/IDO1/KMO/TDO2/IL4I1	5
GO:0010810	Biological Process	regulation of cell-substrate adhesion	26/1233	221/18723	0.00292837	0.0145456	0.00983582	EGFL6/THY1/BCL6/RAC2/GBP1/PDPN/PLAU/CCN1/MAP4K4/EFEMP2/GREM1/SPOCK1/ANGPT2/SERPINE1/COL8A1/PREX1/LGALS1/MMP12/KDR/FOXF1/PHLDB2/LIMCH1/TACSTD2/FERMT2/NRP1/GPM6B	26
GO:0003151	Biological Process	outflow tract morphogenesis	12/1233	74/18723	0.00309733	0.0152732	0.0103279	TWIST1/ROBO1/ENG/WNT5A/SOX17/HIF1A/CLDN5/PLXND1/SFRP2/ZFPM2/GJA5/NRP1	12
GO:0051348	Biological Process	negative regulation of transferase activity	30/1233	268/18723	0.00313456	0.0154428	0.0104426	IL1B/CD300A/THY1/AGT/LATS2/HHEX/LYN/IFNG/TNFAIP3/WARS1/TRIB2/IRAK3/PKIA/GADD45B/MAD2L2/RASIP1/DUSP10/LILRB4/LAX1/SH3BP5/PTPN6/SFRP2/SERPINB3/ZFP36/WWTR1/DUSP7/PRKAR2B/RGS2/CAV1/HEG1	30
GO:0014911	Biological Process	positive regulation of smooth muscle cell migration	9/1233	47/18723	0.00317113	0.0155292	0.010501	AGT/DOCK4/AIF1/IGFBP5/PDGFRB/S100A11/P2RY6/NR4A3/NRP1	9
GO:0043114	Biological Process	regulation of vascular permeability	9/1233	47/18723	0.00317113	0.0155292	0.010501	CXCR2/C2CD4A/CLDN5/AKAP12/CDH5/ADM/PLVAP/TGFB1/FERMT2	9
GO:0022404	Biological Process	molting cycle process	13/1233	84/18723	0.0032415	0.015798	0.0106827	TNF/FOXQ1/IGFBP5/LAMA5/WNT5A/FGF7/LDB2/HPSE/FST/INHBA/KRT17/CDH3/CD109	13
GO:0022405	Biological Process	hair cycle process	13/1233	84/18723	0.0032415	0.015798	0.0106827	TNF/FOXQ1/IGFBP5/LAMA5/WNT5A/FGF7/LDB2/HPSE/FST/INHBA/KRT17/CDH3/CD109	13
GO:0002347	Biological Process	response to tumor cell	8/1233	39/18723	0.0034003	0.016498	0.011156	CD274/IL4I1/SPI1/PRF1/HLA-DRB1/LAPTM5/HAVCR2/AHR	8
GO:0008045	Biological Process	motor neuron axon guidance	7/1233	31/18723	0.00342858	0.016576	0.0112088	CHN1/RHOH/RAC2/RHOG/MYCBP2/EGR2/NRP1	7
GO:0048146	Biological Process	positive regulation of fibroblast proliferation	9/1233	48/18723	0.00367938	0.0177099	0.0119756	AGT/SPHK1/WNT5A/WNT2/PML/PDGFRB/CCNB1/CD74/DDR2	9
GO:0010721	Biological Process	negative regulation of cell development	22/1233	180/18723	0.00373348	0.0179184	0.0121166	IL1B/LTF/THY1/TNF/GBP1/CCL11/WNT5A/IL6/SEMA4A/DUSP10/FBXW7/LILRB1/FBN1/RFLNB/EDNRB/SEMA4D/SPP1/S1PR3/SPART/TACSTD2/NRP1/PTHLH	22
GO:0033032	Biological Process	regulation of myeloid cell apoptotic process	6/1233	24/18723	0.00387756	0.0184089	0.0124482	CXCR2/NOD2/IRF7/SLC7A11/ANXA1/PIK3CD	6
GO:0021756	Biological Process	striatum development	5/1233	17/18723	0.00389907	0.0184089	0.0124482	LRRK2/SLC7A11/ALDH1A3/INHBA/SHANK3	5
GO:0060263	Biological Process	regulation of respiratory burst	5/1233	17/18723	0.00389907	0.0184089	0.0124482	NCF1/CLEC7A/RAC2/SLAMF8/DUSP10	5
GO:0061298	Biological Process	retina vasculature development in camera-type eye	5/1233	17/18723	0.00389907	0.0184089	0.0124482	HIF1A/PDGFRB/COL4A1/CLIC4/NRP1	5
GO:0070206	Biological Process	protein trimerization	5/1233	17/18723	0.00389907	0.0184089	0.0124482	STEAP4/MLKL/ALOX5AP/SCARA5/CD74	5
GO:0097067	Biological Process	cellular response to thyroid hormone stimulus	5/1233	17/18723	0.00389907	0.0184089	0.0124482	CTSH/LMO2/CTSB/CTSL/RDX	5
GO:0006090	Biological Process	pyruvate metabolic process	15/1233	106/18723	0.0039642	0.0186517	0.0126124	P2RX7/IFNG/PDK1/ME1/HK3/ENO2/HIF1A/TIGAR/ALDOB/SLC2A6/PRXL2C/PKM/DDIT4/NR4A3/HKDC1	15
GO:0006766	Biological Process	vitamin metabolic process	15/1233	106/18723	0.0039642	0.0186517	0.0126124	VNN2/TPK1/TNF/NNMT/IFNG/SLC2A3/VNN1/VNN3P/CBR3/PSAT1/CYP27B1/PLTP/ABCC1/MTHFD2/CYP26B1	15
GO:1904035	Biological Process	regulation of epithelial cell apoptotic process	14/1233	96/18723	0.00401345	0.0187697	0.0126922	ICAM1/ECSCR/RGCC/TNF/TNFAIP3/CCL2/ARRB2/IL6/CDH5/ZFP36/CD40/SERPINE1/KDR/CFLAR	14
GO:0072525	Biological Process	pyridine-containing compound biosynthetic process	7/1233	32/18723	0.00414334	0.0192612	0.0130246	KYNU/IDO1/KMO/NNMT/NAMPT/PSAT1/PARP9	7
GO:0033690	Biological Process	positive regulation of osteoblast proliferation	4/1233	11/18723	0.00424653	0.0194174	0.0131302	CTHRC1/LTF/CCN1/HPSE	4
GO:0043312	Biological Process	neutrophil degranulation	4/1233	11/18723	0.00424653	0.0194174	0.0131302	PTAFR/ITGB2/SPI1/ITGAM	4
GO:0070189	Biological Process	kynurenine metabolic process	4/1233	11/18723	0.00424653	0.0194174	0.0131302	KYNU/IDO1/KMO/TDO2	4
GO:0071888	Biological Process	macrophage apoptotic process	4/1233	11/18723	0.00424653	0.0194174	0.0131302	NOD2/IRF7/PLEKHO2/CTSL	4
GO:1901862	Biological Process	negative regulation of muscle tissue development	4/1233	11/18723	0.00424653	0.0194174	0.0131302	TWIST1/IGFBP5/LEF1/TGFB1	4
GO:0006692	Biological Process	prostanoid metabolic process	9/1233	49/18723	0.0042493	0.0194174	0.0131302	IL1B/PTGDS/PTGS2/TBXAS1/ANXA1/AKR1B1/PTGS1/CD74/PTGES	9
GO:0006693	Biological Process	prostaglandin metabolic process	9/1233	49/18723	0.0042493	0.0194174	0.0131302	IL1B/PTGDS/PTGS2/TBXAS1/ANXA1/AKR1B1/PTGS1/CD74/PTGES	9
GO:0003018	Biological Process	vascular process in circulatory system	29/1233	263/18723	0.0045056	0.0205243	0.0138787	CXCR2/CD38/ICAM1/C2CD4A/AGT/DOCK4/SLC7A5/SLC2A3/PTGS2/SLC6A6/KLF2/EDNRA/TBXAS1/CLDN5/AKAP12/SOD2/CDH5/SCPEP1/ADRB2/ADM/EDNRB/GJA1/RGS2/PLVAP/CAV1/GJA5/ABCC1/TGFB1/FERMT2	29
GO:0036294	Biological Process	cellular response to decreased oxygen levels	20/1233	161/18723	0.00460493	0.0209592	0.0141728	TWIST1/ICAM1/RGCC/BNIP3/PTGS2/PDK1/CARD16/NAMPT/LCN2/PMAIP1/HIF1A/TIGAR/S100B/ADAM8/VASN/CYBB/CCNB1/STC1/RORA/CFLAR	20
GO:1903829	Biological Process	positive regulation of cellular protein localization	30/1233	276/18723	0.00481218	0.021802	0.0147427	GZMB/RAMP3/TNF/RAC2/IFNG/PTGS2/MTCL1/STOM/ITGB2/TYROBP/GPR137B/RHOG/FYN/ZC3H12A/HCLS1/FBXW7/ABLIM3/PARP9/CD247/WWTR1/CD81/CEMIP/ITGAM/ABCA12/RDX/PRKCH/PRNP/MSN/TGFB1/FERMT2	30
GO:0031579	Biological Process	membrane raft organization	6/1233	25/18723	0.00482217	0.021802	0.0147427	DOCK2/CD2/RFTN1/PPT1/CAV2/CAV1	6
GO:0090312	Biological Process	positive regulation of protein deacetylation	6/1233	25/18723	0.00482217	0.021802	0.0147427	LRRK2/BCL6/NNMT/IFNG/APLNR/SDR16C5	6
GO:0050803	Biological Process	regulation of synapse structure or activity	25/1233	218/18723	0.00486061	0.0219393	0.0148355	LILRB2/LRRK2/TLR2/FCGR2B/ADGRL2/TNF/SRPX2/IL10RA/WNT5A/IL1RAP/SEMA4A/SLC7A11/FYN/LRP8/SRGN/PPT1/TUBA1A/TIAM1/SEMA4D/THBS2/FLRT2/SHANK3/PRNP/HOMER1/SPARC	25
GO:0060688	Biological Process	regulation of morphogenesis of a branching structure	9/1233	50/18723	0.00488579	0.0220164	0.0148877	LRRK2/AGT/TNF/WNT5A/FGF7/WNT2/GREM1/SULF1/TACSTD2	9
GO:0031643	Biological Process	positive regulation of myelination	5/1233	18/18723	0.00510963	0.0228359	0.0154418	ITGAX/CST7/EGR2/S100B/TNFRSF1B	5
GO:0048535	Biological Process	lymph node development	5/1233	18/18723	0.00510963	0.0228359	0.0154418	PDPN/IL15/SPNS2/IL7R/TGFB1	5
GO:1990840	Biological Process	response to lectin	5/1233	18/18723	0.00510963	0.0228359	0.0154418	PLCG2/CLEC7A/LYN/TYROBP/FYN	5
GO:1990858	Biological Process	cellular response to lectin	5/1233	18/18723	0.00510963	0.0228359	0.0154418	PLCG2/CLEC7A/LYN/TYROBP/FYN	5
GO:0006040	Biological Process	amino sugar metabolic process	8/1233	42/18723	0.00547741	0.0243794	0.0164855	CHI3L1/CHST2/CSGALNACT1/CHI3L2/NPL/CHST7/GFPT2/ST3GAL1	8
GO:0046683	Biological Process	response to organophosphorus	17/1233	131/18723	0.00555604	0.024689	0.0166949	AQP9/PTAFR/DUOX2/P2RX7/PTGS2/THBD/P2RX5/IGFBP5/STAT1/CASP1/P2RY6/PIK3CG/PANX1/STC1/AHR/SPARC/ASS1	17
GO:0018958	Biological Process	phenol-containing compound metabolic process	15/1233	110/18723	0.00563028	0.0249984	0.0169041	DUOXA2/DUOX2/CTSK/ITGB2/WNT5A/SNCAIP/SLC7A11/AKR1B1/LY6E/CTSB/ZEB2/ITGAM/CDH3/SLC16A10/NR4A2	15
GO:0050808	Biological Process	synapse organization	42/1233	426/18723	0.00585435	0.025928	0.0175327	LILRB2/LRRK2/TLR2/FCGR2B/ADGRL2/TNF/SRPX2/IL10RA/C3/WNT5A/IL1RAP/C5AR1/SEMA4A/LAMB2/SLC7A11/FYN/MYH10/PLXND1/ACTN1/COL4A1/LRP8/C1QB/TNC/SRGN/PCDH17/RAB29/NRCAM/TUBA1A/TIAM1/SEMA4D/THBS2/ITGAM/FLRT2/C1QA/DKK1/SHANK3/PRNP/C1QC/HOMER1/NRP1/SPARCL1/SPARC	42
GO:0044319	Biological Process	wound healing, spreading of cells	7/1233	34/18723	0.00590413	0.025928	0.0175327	PDPN/CCN1/ARHGAP24/MMP12/PHLDB2/ITGA5/FERMT2	7
GO:0090505	Biological Process	epiboly involved in wound healing	7/1233	34/18723	0.00590413	0.025928	0.0175327	PDPN/CCN1/ARHGAP24/MMP12/PHLDB2/ITGA5/FERMT2	7
GO:0034109	Biological Process	homotypic cell-cell adhesion	13/1233	90/18723	0.00591834	0.025928	0.0175327	LYN/PLEK/SERPINE2/FERMT3/IL6/PDPN/SLC7A11/PTPN6/PLAUR/PIK3CG/TNFSF11/LGALS1/RDX	13
GO:0002418	Biological Process	immune response to tumor cell	6/1233	26/18723	0.00592544	0.025928	0.0175327	CD274/IL4I1/PRF1/HLA-DRB1/HAVCR2/AHR	6
GO:0042634	Biological Process	regulation of hair cycle	6/1233	26/18723	0.00592544	0.025928	0.0175327	TNF/WNT5A/HPSE/FST/KRT17/CDH3	6
GO:0097066	Biological Process	response to thyroid hormone	6/1233	26/18723	0.00592544	0.025928	0.0175327	CTSH/LMO2/AKR1B1/CTSB/CTSL/RDX	6
GO:0008228	Biological Process	opsonization	4/1233	12/18723	0.00604072	0.0261797	0.0177029	C4BPB/C4BPA/SPON2/PTX3	4
GO:1902950	Biological Process	regulation of dendritic spine maintenance	4/1233	12/18723	0.00604072	0.0261797	0.0177029	FCGR2B/FYN/PRNP/HOMER1	4
GO:2000035	Biological Process	regulation of stem cell division	4/1233	12/18723	0.00604072	0.0261797	0.0177029	EVI2B/SOX17/SFRP2/LBH	4
GO:0000302	Biological Process	response to reactive oxygen species	25/1233	222/18723	0.00612413	0.02652	0.017933	NCF1/ADA/LRRK2/UCP2/IL18RAP/BNIP3/TNFAIP3/BTK/SPHK1/KLF2/IL6/LCN2/TRPA1/HIF1A/FYN/PDGFRB/STAT1/SOD2/ANXA1/MMP9/SIRPA/S100A7/MMP2/HYAL1/NR4A3	25
GO:0050807	Biological Process	regulation of synapse organization	24/1233	211/18723	0.00631878	0.0273412	0.0184883	LILRB2/LRRK2/TLR2/FCGR2B/ADGRL2/TNF/SRPX2/IL10RA/WNT5A/IL1RAP/SEMA4A/SLC7A11/FYN/LRP8/SRGN/TUBA1A/TIAM1/SEMA4D/THBS2/FLRT2/SHANK3/PRNP/HOMER1/SPARC	24
GO:0098869	Biological Process	cellular oxidant detoxification	14/1233	101/18723	0.00634776	0.0274083	0.0185337	S100A9/DUOX2/GPX7/PTGS2/PRDX4/ALOX5AP/CLIC2/PRXL2C/SOD2/GPX8/PTGS1/HBD/PXDN/PTGES	14
GO:0140353	Biological Process	lipid export from cell	8/1233	43/18723	0.00634941	0.0274083	0.0185337	IL1B/AGT/NOS2/SELENOM/TNFSF11/SPP1/INHBA/PTGES	8
GO:0045216	Biological Process	cell-cell junction organization	23/1233	200/18723	0.00650011	0.0279922	0.0189285	IL1B/AGT/TNF/PECAM1/CLDN1/DCHS1/GJA4/APLNR/CLDN5/FSCN1/ESAM/CDH5/CSF1R/CDH11/CLDN2/GJA1/CAV1/GJA5/RDX/PRKCH/HEG1/TGFB1/FERMT2	23
GO:0006096	Biological Process	glycolytic process	12/1233	81/18723	0.00654822	0.0280008	0.0189344	P2RX7/IFNG/HK3/ENO2/HIF1A/TIGAR/ALDOB/SLC2A6/PRXL2C/PKM/DDIT4/HKDC1	12
GO:0071260	Biological Process	cellular response to mechanical stimulus	12/1233	81/18723	0.00654822	0.0280008	0.0189344	IL1B/MMP7/TLR8/AGT/BNIP3/ENG/PTGS2/CASP5/CASP1/IRF1/CD40/GJA1	12
GO:0046794	Biological Process	transport of virus	5/1233	19/18723	0.00656389	0.0280008	0.0189344	CD209/BST2/CAV2/CTSL/CAV1	5
GO:1903978	Biological Process	regulation of microglial cell activation	5/1233	19/18723	0.00656389	0.0280008	0.0189344	LRRK2/CST7/SPHK1/IL6/STAP1	5
GO:0009266	Biological Process	response to temperature stimulus	21/1233	178/18723	0.00680282	0.0289973	0.0196082	CXCL10/HSPA6/TFEC/IL1A/UCP2/LYN/PTGS2/MICB/ARRB2/TRPA1/CD14/IGFBP7/SOD2/SCARA5/ADRB2/TGFB1I1/NFKBIA/ADM/LPL/CXCR4/TCIM	21
GO:1904951	Biological Process	positive regulation of establishment of protein localization	33/1233	319/18723	0.00680916	0.0290016	0.0196111	IL1B/GZMB/CD38/TLR2/IL1A/TNF/RAC2/IFNG/PTGS2/MTCL1/GPR68/STOM/ITGB2/HIF1A/ACSL4/CEP135/FYN/ZC3H12A/MYH10/ADAM8/HCLS1/FBXW7/ABLIM3/VEGFC/CD81/HLA-DRB1/RAB29/GJA1/NMU/CEMIP/ITGAM/PRNP/TGFB1	33
GO:0006690	Biological Process	icosanoid metabolic process	16/1233	123/18723	0.00685339	0.0291443	0.0197076	IL1B/ALOX5/TLR2/PTGDS/DPEP2/PTGS2/GGT5/TBXAS1/ALOX5AP/ANXA1/AKR1B1/PTGS1/CD74/FADS1/ABCC1/PTGES	16
GO:0042552	Biological Process	myelination	17/1233	134/18723	0.00696492	0.0294759	0.0199318	ITGAX/TLR2/TSPAN2/CST7/JAM2/DEGS1/FAM126A/CLDN5/EGR2/CLU/S100B/QKI/TYMP/KLK6/TNFRSF1B/ADGRG6/CXCR4	17
GO:0045907	Biological Process	positive regulation of vasoconstriction	7/1233	35/18723	0.0069693	0.0294759	0.0199318	CD38/ICAM1/PTGS2/TBXAS1/GJA1/CAV1/GJA5	7
GO:0032967	Biological Process	positive regulation of collagen biosynthetic process	6/1233	27/18723	0.00720176	0.0302942	0.0204852	RGCC/ENG/ARRB2/PDGFRB/SERPINB7/TGFB1	6
GO:0032388	Biological Process	positive regulation of intracellular transport	23/1233	202/18723	0.00731287	0.0306195	0.0207051	IL1B/GZMB/RAC2/IFNG/PTGS2/MTCL1/STOM/ITGB2/FYN/ZC3H12A/HCLS1/FBXW7/ABLIM3/FEZ1/CD81/RAB29/CEMIP/ITGAM/ABCA12/RDX/PRNP/MSN/TGFB1	23
GO:0001101	Biological Process	response to acid chemical	17/1233	135/18723	0.00749397	0.0313295	0.0211853	ICAM1/CEBPB/TNF/LYN/COL18A1/SOCS1/XBP1/KLF2/RRAGD/FYN/AKR1B1/COL4A1/CYBB/MMP2/COL5A2/COL6A1/ASS1	17
GO:0019233	Biological Process	sensory perception of pain	14/1233	103/18723	0.00754157	0.0315043	0.0213035	PROK2/PTAFR/P2RX7/CCR2/PTGS2/MME/CCL2/ARRB2/TRPA1/FYN/EDNRB/NMU/CXCR4/PTGES	14
GO:0002837	Biological Process	regulation of immune response to tumor cell	5/1233	20/18723	0.00828501	0.034138	0.0230844	CD274/IL4I1/HLA-DRB1/HAVCR2/AHR	5
GO:0006590	Biological Process	thyroid hormone generation	5/1233	20/18723	0.00828501	0.034138	0.0230844	DUOXA2/DUOX2/CTSK/CTSB/SLC16A10	5
GO:0044272	Biological Process	sulfur compound biosynthetic process	18/1233	148/18723	0.00861612	0.0354218	0.0239525	TPK1/CHST2/ACSL1/CSGALNACT1/PDK1/CHST15/CHST11/DSE/CSGALNACT2/CHAC1/GGT5/ACSL4/SLC7A11/CHSY1/PPT1/CHST7/ELOVL5/ST3GAL1	18
GO:0003156	Biological Process	regulation of animal organ formation	6/1233	28/18723	0.00866535	0.0354901	0.0239987	ROBO1/WNT5A/WNT2/FGF2/DKK1/SULF1	6
GO:0031646	Biological Process	positive regulation of nervous system process	7/1233	37/18723	0.00951738	0.0386884	0.0261614	ITGAX/PTAFR/CST7/EGR2/S100B/TNFRSF1B/NMU	7
GO:0071542	Biological Process	dopaminergic neuron differentiation	7/1233	37/18723	0.00951738	0.0386884	0.0261614	WNT5A/WNT2/HIF1A/SFRP2/TIAM1/DKK1/NR4A2	7
GO:0032092	Biological Process	positive regulation of protein binding	12/1233	85/18723	0.00958173	0.0389209	0.0263186	CTHRC1/LRRK2/RIPK2/MFNG/WNT5A/CLDN5/PLXND1/CSF3/MMP9/TIAM1/CAV1/NRP1	12
GO:0072577	Biological Process	endothelial cell apoptotic process	10/1233	65/18723	0.0096422	0.0390789	0.0264255	ICAM1/ECSCR/RGCC/TNF/TNFAIP3/CCL2/CDH5/CD40/SERPINE1/KDR	10
GO:0007252	Biological Process	I-kappaB phosphorylation	5/1233	21/18723	0.0102952	0.0413435	0.0279568	TLR2/PLCG2/TNF/PRDX4/SIRPA	5
GO:1902579	Biological Process	multi-organism localization	5/1233	21/18723	0.0102952	0.0413435	0.0279568	CD209/BST2/CAV2/CTSL/CAV1	5
GO:0051873	Biological Process	killing by host of symbiont cells	6/1233	29/18723	0.0103302	0.0413435	0.0279568	CXCL6/PF4/TREM1/KRT6A/APOL1/DEFA1	6
GO:0002562	Biological Process	somatic diversification of immune receptors via germline recombination within a single locus	10/1233	66/18723	0.0107123	0.0424357	0.0286953	BCL6/BATF/MAD2L2/TCF3/IL27RA/TNFSF13/LEF1/CD40/TGFB1/SWAP70	10
GO:0016444	Biological Process	somatic cell DNA recombination	10/1233	66/18723	0.0107123	0.0424357	0.0286953	BCL6/BATF/MAD2L2/TCF3/IL27RA/TNFSF13/LEF1/CD40/TGFB1/SWAP70	10
GO:0030193	Biological Process	regulation of blood coagulation	10/1233	66/18723	0.0107123	0.0424357	0.0286953	THBD/FAP/SERPING1/SERPINE2/PLAU/HPSE/TFPI/SERPINE1/CAV1/F3	10
GO:0035672	Biological Process	oligopeptide transmembrane transport	4/1233	14/18723	0.0109907	0.0430295	0.0290969	SLC15A3/SLC7A11/GJA1/ABCC1	4
GO:0043455	Biological Process	regulation of secondary metabolic process	4/1233	14/18723	0.0109907	0.0430295	0.0290969	WNT5A/SLC7A11/ZEB2/CDH3	4
GO:0044764	Biological Process	multi-organism cellular process	4/1233	14/18723	0.0109907	0.0430295	0.0290969	FCHSD2/CAV2/CTSL/CAV1	4
GO:0048021	Biological Process	regulation of melanin biosynthetic process	4/1233	14/18723	0.0109907	0.0430295	0.0290969	WNT5A/SLC7A11/ZEB2/CDH3	4
GO:0070278	Biological Process	extracellular matrix constituent secretion	4/1233	14/18723	0.0109907	0.0430295	0.0290969	AGT/RGCC/ENG/TNFRSF1B	4
GO:1900376	Biological Process	regulation of secondary metabolite biosynthetic process	4/1233	14/18723	0.0109907	0.0430295	0.0290969	WNT5A/SLC7A11/ZEB2/CDH3	4
GO:0010742	Biological Process	macrophage derived foam cell differentiation	7/1233	38/18723	0.0110195	0.0430295	0.0290969	PF4/AGT/STAT1/NFKBIA/LPL/PRKCH/TGFB1	7
GO:0071398	Biological Process	cellular response to fatty acid	7/1233	38/18723	0.0110195	0.0430295	0.0290969	PTAFR/CLDN1/ZC3H12A/LPL/CCNB1/FFAR2/ASS1	7
GO:0090077	Biological Process	foam cell differentiation	7/1233	38/18723	0.0110195	0.0430295	0.0290969	PF4/AGT/STAT1/NFKBIA/LPL/PRKCH/TGFB1	7
GO:0031345	Biological Process	negative regulation of cell projection organization	21/1233	186/18723	0.0110204	0.0430295	0.0290969	CD38/LRRK2/THY1/WNT5A/DENND5A/SEMA4A/FYN/MAP4K4/ARHGAP24/SPOCK1/RAB29/STAP1/SRGAP2C/SEMA4D/DPYSL3/SPP1/LGALS1/SPART/PRNP/TACSTD2/NRP1	21
GO:0035296	Biological Process	regulation of tube diameter	17/1233	141/18723	0.0113848	0.0443883	0.0300157	CD38/ICAM1/AGT/DOCK4/PTGS2/KLF2/EDNRA/TBXAS1/SOD2/SCPEP1/ADRB2/ADM/EDNRB/GJA1/RGS2/CAV1/GJA5	17
GO:1902882	Biological Process	regulation of response to oxidative stress	13/1233	98/18723	0.0119445	0.0464045	0.0313791	MMP3/ALOX5/LRRK2/VNN1/FUT8/MCTP1/HIF1A/SLC7A11/FYN/SOD2/NCOA7/FBXW7/NR4A3	13
GO:0017145	Biological Process	stem cell division	6/1233	30/18723	0.0122098	0.0471655	0.0318937	EVI2B/ETV5/SOX17/SFRP2/LBH/WWTR1	6
GO:0034368	Biological Process	protein-lipid complex remodeling	6/1233	30/18723	0.0122098	0.0471655	0.0318937	AGT/PLA2G7/LIPG/LPL/APOC1/PLTP	6
GO:0034369	Biological Process	plasma lipoprotein particle remodeling	6/1233	30/18723	0.0122098	0.0471655	0.0318937	AGT/PLA2G7/LIPG/LPL/APOC1/PLTP	6
GO:0044788	Biological Process	modulation by host of viral process	6/1233	30/18723	0.0122098	0.0471655	0.0318937	LTF/STOM/ZC3H12A/CAV2/CCL8/PTX3	6
GO:0002053	Biological Process	positive regulation of mesenchymal cell proliferation	5/1233	22/18723	0.0126152	0.048354	0.0326973	WNT5A/PRRX1/WNT2/STAT1/FOXF1	5
GO:2000193	Biological Process	positive regulation of fatty acid transport	5/1233	22/18723	0.0126152	0.048354	0.0326973	IL1B/ACSL1/ERFE/TNFSF11/PTGES	5
GO:0010463	Biological Process	mesenchymal cell proliferation	7/1233	39/18723	0.0126862	0.0485233	0.0328118	DCHS1/WNT5A/FGF7/PRRX1/WNT2/STAT1/FOXF1	7
GO:0045923	Biological Process	positive regulation of fatty acid metabolic process	7/1233	39/18723	0.0126862	0.0485233	0.0328118	IL1B/TWIST1/PTGS2/ANXA1/ELOVL5/CD74/NR4A3	7
GO:0062023	Cellular Component	collagen-containing extracellular matrix	104/1288	425/19550	1.09203e-32	5.44923e-30	4.59802e-30	S100A9/S100A8/CTHRC1/MGP/ICAM1/EGFL6/SERPINA3/SERPINB9/CTSH/ADAMTS9/PF4/FCN3/AGT/FCN1/COL18A1/PCOLCE/TGM2/SRPX2/TIMP1/AZGP1/CFP/EMILIN2/LAMA5/WNT5A/SERPING1/SERPINE2/VWA1/LOXL2/TGFBI/ANXA6/ADAMTS5/WNT2/COL4A2/CPA3/CLU/SERPINF1/ECM1/CCN1/IGFBP7/LAMB2/COL9A3/VWF/S100A4/ANXA5/LTBP2/SFRP2/P3H1/MXRA7/DEFA1/AEBP1/TGFB1I1/ANXA1/EFEMP2/FBN1/CLEC14A/LOXL1/COL4A1/COL6A3/GREM1/HTRA1/C1QB/COL12A1/MXRA5/TNC/C…	104
GO:0009897	Cellular Component	external side of plasma membrane	88/1288	421/19550	1.1694e-22	2.91765e-20	2.4619e-20	CXCL9/CXCL10/IL13RA2/ADA/CXCR2/CD274/ITGAX/ICAM1/CCR1/FCGR2B/TLR8/CTSK/IGLL5/THY1/IGHM/CCR2/CD27/SLC7A5/TNF/FCN1/ACKR4/CD86/ENG/THBD/AZGP1/MICB/CSF3R/CD163/ITGB2/S1PR1/LY9/SERPINE2/CLEC2B/MS4A1/BTN2A2/WNT2/CD14/CD3D/SELE/IL2RA/IL27RA/FCER1G/CD48/CCR5/EBI3/CD83/CD209/CD19/CD2/FCGR3A/SLAMF7/SCARA5/CDH5/OSMR/CD84/LILRB1/ANXA1/BTN3A1/SELP/CLEC14A/BTN3A3/IL12RB1/CTSB/IL1R1/CXCR1/IGHV1-69/ACKR3/HLA-DRB…	88
GO:0030667	Cellular Component	secretory granule membrane	72/1288	311/19550	2.07221e-21	3.44678e-19	2.90837e-19	FCGR3B/FPR1/PLA1A/CXCR2/LILRB2/CD38/SELL/ITGAX/PTAFR/TLR2/MCEMP1/LAMP3/CD300A/RAB31/GPR84/CD55/TCIRG1/SLC2A3/RAB24/VNN1/ADGRG3/FCGR2A/PECAM1/C3AR1/VAMP1/MME/DEGS1/STOM/CD53/ITGB2/TYROBP/LILRA3/NCKAP1L/TBC1D10C/RHOG/C5AR1/PLAU/CD14/FCER1G/LPCAT1/ITGAL/LILRB3/ADAM8/OLR1/DMBT1/SELP/CD68/CD93/ITPR1/CYBB/PLAUR/LAIR1/CLEC5A/CXCR1/BST2/CAV2/FPR2/CLEC4D/IRAG2/ADGRE3/SIRPA/ATP11A/TNFRSF1B/ITGAM/ABCA12/DOK…	72
GO:0060205	Cellular Component	cytoplasmic vesicle lumen	62/1288	325/19550	2.30983e-14	2.30521e-12	1.94512e-12	CHI3L1/S100A12/TCN1/S100A9/S100A8/CXCL1/FGR/ADA/MNDA/ALOX5/HSPA6/ARHGAP9/SERPINA3/LTF/CTSH/GMFG/PF4/FCN1/PRDX4/TIMP1/CFP/GYG1/C3/HK3/SERPING1/IMPDH1/FERMT3/LCN2/CLU/ECM1/DOCK2/CYRIB/GCA/ADA2/VWF/SERPINI1/PTPN6/S100A11/COTL1/DEFA1/VEGFC/ACTN1/SERPINB3/HPSE/SRGN/GM2A/PPBP/SERPINE1/QPCT/LYZ/RARRES2/PKM/AMPD3/S100A7/F5/ISLR/IGF2/MMRN1/PTX3/RNASE2/TGFB1/SPARC	62
GO:0045121	Cellular Component	membrane raft	57/1288	335/19550	3.30349e-11	1.49858e-09	1.26449e-09	TLR1/LRRK2/ICAM1/TLR2/RGS19/THY1/LCP2/CAVIN3/TNF/LYN/CD55/PTGS2/PECAM1/LAT2/BTK/MME/BIRC3/STOM/HCK/ITGB2/S1PR1/INPP5D/MS4A1/PDPN/CD14/SELE/CD48/LCK/ARID3A/GNAI2/CD19/CD2/FYN/OLR1/LRP8/HPSE/RFTN1/TFPI/BST2/PPT1/CAV2/TUBA1A/EDNRB/CD79A/GJA1/TNFRSF1B/PRKAR2B/CAVIN1/ITGAM/KDR/PLVAP/CFLAR/CAV1/RHOQ/PRNP/SULF1/GPM6B	57
GO:0098857	Cellular Component	membrane microdomain	57/1288	335/19550	3.30349e-11	1.49858e-09	1.26449e-09	TLR1/LRRK2/ICAM1/TLR2/RGS19/THY1/LCP2/CAVIN3/TNF/LYN/CD55/PTGS2/PECAM1/LAT2/BTK/MME/BIRC3/STOM/HCK/ITGB2/S1PR1/INPP5D/MS4A1/PDPN/CD14/SELE/CD48/LCK/ARID3A/GNAI2/CD19/CD2/FYN/OLR1/LRP8/HPSE/RFTN1/TFPI/BST2/PPT1/CAV2/TUBA1A/EDNRB/CD79A/GJA1/TNFRSF1B/PRKAR2B/CAVIN1/ITGAM/KDR/PLVAP/CFLAR/CAV1/RHOQ/PRNP/SULF1/GPM6B	57
GO:0005788	Cellular Component	endoplasmic reticulum lumen	53/1288	313/19550	1.94953e-10	8.1068e-09	6.84046e-09	GPX7/MZB1/COL18A1/FAM20C/PTGS2/TIMP1/CFP/IGFBP5/C3/DNAJB9/WNT5A/SERPING1/VWA1/IL6/SELENOM/ADAMTS5/COL4A2/APOL1/CLU/EBI3/CCN1/IGFBP7/LAMB2/COL9A3/EOGT/SDF2L1/DNAJC10/STS/P3H1/FBN1/COL4A1/COL6A3/COL12A1/PLAUR/TNC/COL7A1/GPX8/CALU/SDC2/FKBP7/ERLEC1/F5/SPP1/COL8A1/LGALS1/VCAN/COL15A1/IL23A/COL5A2/COL6A1/COL14A1/LAMC1/SPARCL1	53
GO:0042613	Cellular Component	MHC class II protein complex	10/1288	17/19550	1.88922e-08	5.23733e-07	4.41923e-07	HLA-DMB/HLA-DOB/HLA-DQB1/HLA-DMA/HLA-DRB1/HLA-DPB1/HLA-DQA1/CD74/HLA-DPA1/HLA-DRA	10
GO:0005581	Cellular Component	collagen trimer	22/1288	87/19550	3.12451e-08	8.20595e-07	6.92412e-07	CTHRC1/FCN3/FCN1/COL18A1/EMILIN2/COL4A2/COL9A3/COL4A1/COL6A3/C1QB/COL12A1/COL7A1/DCN/COL8A1/COL15A1/C1QA/C1QC/COL5A2/LOX/COL6A1/COL14A1/LUM	22
GO:0030055	Cellular Component	cell-substrate junction	55/1288	425/19550	1.21197e-06	2.74897e-05	2.31956e-05	ICAM1/THY1/APBB1IP/SLA/RAC2/ENG/TGM2/LAYN/FAP/MME/HCK/ITGB2/CSRP2/RHOG/IL16/FERMT3/ANXA6/TSPAN4/TNFSF13B/PLAU/AKAP12/TNS4/ARPC1B/PDGFRB/ANXA5/MAP4K4/FES/LPXN/ARHGAP24/TGFB1I1/ANXA1/ACTN1/PARVG/LAP3/PROCR/PLAUR/TNC/MRC2/PARVB/CD81/CAV2/S100A7/GJA1/CAV1/FLRT2/MCAM/RDX/TM4SF20/PHLDB2/ITGA5/MSN/LCP1/FERMT2/DDR2/NRP1	55
GO:0019897	Cellular Component	extrinsic component of plasma membrane	29/1288	174/19550	3.39153e-06	6.50913e-05	5.49235e-05	FGR/GNA15/SLA/FCN1/LYN/RGS1/GNG11/DCHS1/HCK/GNB5/SYTL1/SERPINE2/WNT2/LCK/GNAI2/FYN/FES/CDH5/ANXA1/GNB4/SNX18/CAV2/CDH11/TIAM1/HIP1/CYLD/CDH3/SHANK3/FERMT2	29
GO:0019898	Cellular Component	extrinsic component of membrane	42/1288	309/19550	6.40327e-06	0.000118342	9.98561e-05	FGR/NCF1/SOCS3/GNA15/PIK3R5/SNX10/SLA/FCN1/LYN/SOCS1/RGS1/GNG11/DCHS1/HCK/GNB5/SYTL1/SERPINE2/WNT2/LCK/PML/GNAI2/FYN/ZC3H12A/FES/CDH5/DMBT1/ANXA1/GNB4/SNX18/PLAUR/PIK3CG/CAV2/CDH11/TIAM1/HIP1/PIK3CD/CYLD/PIK3R3/CDH3/SHANK3/PRNP/FERMT2	42
GO:0009898	Cellular Component	cytoplasmic side of plasma membrane	28/1288	172/19550	7.89677e-06	0.00013879	0.00011711	FGR/GNA15/SLA/LYN/RGS1/GNG11/PTPN7/HCK/GNB5/GEM/G6PD/LCK/GNAI2/CD2/FYN/LILRB4/FES/GNB4/SNX18/TRAF1/GM2A/CAV2/TIAM1/HIP1/CYLD/RGS2/SHANK3/FERMT2	28
GO:0031234	Cellular Component	extrinsic component of cytoplasmic side of plasma membrane	20/1288	101/19550	8.06598e-06	0.00013879	0.00011711	FGR/GNA15/SLA/LYN/RGS1/GNG11/HCK/GNB5/LCK/GNAI2/FYN/FES/GNB4/SNX18/CAV2/TIAM1/HIP1/CYLD/SHANK3/FERMT2	20
GO:0001891	Cellular Component	phagocytic cup	9/1288	28/19550	4.99743e-05	0.000755672	0.00063763	CLEC4E/ARHGAP25/TNF/RAB31/AIF1/CORO1A/MYO1G/ANXA1/LCP1	9
GO:0061702	Cellular Component	inflammasome complex	7/1288	17/19550	5.73119e-05	0.000817104	0.000689467	CASP4/AIM2/CARD8/NAIP/CASP5/CASP1/NLRP3	7
GO:0031252	Cellular Component	cell leading edge	49/1288	422/19550	8.06737e-05	0.00111823	0.000943552	DUOXA2/FGR/RIPOR2/DUOX2/PLCG2/THY1/APBB1IP/RAC2/FGD2/SAMSN1/PLEKHO1/ADGRE2/AIF1/LAYN/FAP/PLEK/TESC/CORO1A/FGD3/LDB2/PTPRM/PDPN/S100B/MYO1G/FSCN1/STX2/DOCK8/MYH10/PLXND1/S100A11/ABLIM3/KSR1/ARHGEF6/SLC39A6/ACTN1/PARVB/SH2D3C/MYO5A/TIAM1/WIPF1/DPYSL3/RDX/CXCR4/PHLDB2/ITGA5/LCP1/SGCE/FERMT2/SWAP70	49
GO:0072562	Cellular Component	blood microparticle	23/1288	146/19550	8.34642e-05	0.00112564	0.000949806	HSPA6/SERPINA3/IGHM/FCN3/AGT/C4BPA/ENG/STOM/C3/SERPING1/CFB/APOL1/CLU/C1QB/CFH/HBD/IGHG1/IGKV4-1/C1S/C1QC/MSN/TGFB1/C1R	23
GO:0005765	Cellular Component	lysosomal membrane	45/1288	395/19550	0.000238562	0.00290347	0.00244993	FPR1/LAMP3/TLR8/DRAM1/SLC7A5/IFITM1/LYN/IFITM2/TCIRG1/VNN1/C3AR1/MARCHF1/IFITM3/RNF183/CSF3R/STOM/SLC15A3/HLA-DMB/GPR137B/ANXA6/HLA-DOB/LPCAT1/HLA-DQB1/SLC2A6/TM6SF1/TM9SF1/TRAF3IP3/HLA-DMA/VASN/GNB4/CD68/HPSE/HLA-DRB1/BST2/HLA-DPB1/IRAG2/HLA-DQA1/ATP11A/CD74/LAPTM5/GLIPR1/HLA-DPA1/COL6A1/MARCHF2/HLA-DRA	45
GO:0098852	Cellular Component	lytic vacuole membrane	45/1288	395/19550	0.000238562	0.00290347	0.00244993	FPR1/LAMP3/TLR8/DRAM1/SLC7A5/IFITM1/LYN/IFITM2/TCIRG1/VNN1/C3AR1/MARCHF1/IFITM3/RNF183/CSF3R/STOM/SLC15A3/HLA-DMB/GPR137B/ANXA6/HLA-DOB/LPCAT1/HLA-DQB1/SLC2A6/TM6SF1/TM9SF1/TRAF3IP3/HLA-DMA/VASN/GNB4/CD68/HPSE/HLA-DRB1/BST2/HLA-DPB1/IRAG2/HLA-DQA1/ATP11A/CD74/LAPTM5/GLIPR1/HLA-DPA1/COL6A1/MARCHF2/HLA-DRA	45
GO:0002102	Cellular Component	podosome	8/1288	29/19550	0.000427853	0.00496509	0.00418951	FERMT3/ASAP1/FSCN1/SH3PXD2B/ADAM8/LPXN/LCP1/VCAM1	8
GO:0001726	Cellular Component	ruffle	24/1288	178/19550	0.000653723	0.00709147	0.00598373	FGR/PLCG2/FGD2/SAMSN1/PLEKHO1/ADGRE2/AIF1/LAYN/FAP/PLEK/TESC/FGD3/PDPN/S100B/FSCN1/S100A11/KSR1/ACTN1/SH2D3C/MYO5A/TIAM1/WIPF1/ITGA5/LCP1	24
GO:0031225	Cellular Component	anchored component of membrane	23/1288	170/19550	0.000799035	0.00848337	0.00715821	FCGR3B/VNN2/NOD2/THY1/CD55/DPEP2/VNN1/CD52/CD14/NRN1/CD48/CD2/ART3/LY6E/PLAUR/TNFRSF10C/TFPI/BST2/ALPL/GAS1/LY6D/PRNP/CD109	23
GO:0005902	Cellular Component	microvillus	15/1288	91/19550	0.000846461	0.00879966	0.00742509	MYO1F/LRRK2/SLC7A5/ICAM2/SLC6A6/SYTL1/PDPN/MYO1G/FSCN1/AKR1B1/CLIC4/RDX/MSN/TGFB1/VCAM1	15
GO:0005884	Cellular Component	actin filament	17/1288	114/19550	0.00126647	0.0124496	0.0105049	RAC2/AIF1/HCK/CORO1A/PLS3/FYN/HCLS1/COTL1/ANXA1/ACTN1/MYO5A/WIPF1/DPYSL3/RHOQ/PSTPIP2/RCSD1/LCP1	17
GO:0005766	Cellular Component	primary lysosome	21/1288	155/19550	0.00129735	0.0124496	0.0105049	FPR1/MNDA/SERPINA3/VNN1/C3AR1/STOM/C3/IMPDH1/LPCAT1/GCA/ADA2/DEFA1/SERPINB3/CD68/GM2A/BST2/LYZ/IRAG2/S100A7/GLIPR1/RNASE2	21
GO:0042582	Cellular Component	azurophil granule	21/1288	155/19550	0.00129735	0.0124496	0.0105049	FPR1/MNDA/SERPINA3/VNN1/C3AR1/STOM/C3/IMPDH1/LPCAT1/GCA/ADA2/DEFA1/SERPINB3/CD68/GM2A/BST2/LYZ/IRAG2/S100A7/GLIPR1/RNASE2	21
GO:0005769	Cellular Component	early endosome	42/1288	394/19550	0.00143695	0.0135146	0.0114035	FCGR1B/CD274/STEAP4/SAMD9L/LTF/LAMP3/RAB31/CYTIP/FGD2/ACKR4/DYSF/MARCHF1/IFITM3/MME/SPHK1/CORO1A/PML/TMEM163/WDFY4/ADRB2/ANXA1/LIPG/RFTN1/RAB38/MYO5A/ACKR3/INPP4A/RAB29/ACKR1/GJA1/ATP11A/ARRDC3/KDR/CAV1/PMEPA1/DKK1/CXCR4/HAVCR2/NRP1/VCAM1/SNX20/HLA-DRA	42
GO:0034364	Cellular Component	high-density lipoprotein particle	7/1288	27/19550	0.0014625	0.0135146	0.0114035	SAA1/PLA2G7/APOL1/CLU/SAA4/APOC1/PLTP	7
GO:0043020	Cellular Component	NADPH oxidase complex	5/1288	14/19550	0.001492	0.0135365	0.011422	NCF1/DUOX2/NCF2/NCF4/CYBB	5
GO:0031256	Cellular Component	leading edge membrane	23/1288	180/19550	0.00173861	0.0154923	0.0130723	FGR/RIPOR2/PLCG2/THY1/FGD2/PLEKHO1/ADGRE2/AIF1/FAP/PLEK/TESC/PDPN/MYO1G/DOCK8/PLXND1/KSR1/SLC39A6/SH2D3C/TIAM1/ITGA5/LCP1/SGCE/FERMT2	23
GO:1990777	Cellular Component	lipoprotein particle	8/1288	36/19550	0.00199917	0.0169019	0.0142617	SAA1/PLA2G7/APOL1/CLU/SAA4/LPL/APOC1/PLTP	8
GO:0032587	Cellular Component	ruffle membrane	15/1288	99/19550	0.0020323	0.0169019	0.0142617	FGR/PLCG2/FGD2/PLEKHO1/ADGRE2/AIF1/FAP/PLEK/TESC/PDPN/KSR1/SH2D3C/TIAM1/ITGA5/LCP1	15
GO:0071556	Cellular Component	integral component of lumenal side of endoplasmic reticulum membrane	7/1288	29/19550	0.00228992	0.0184302	0.0155512	HLA-DQB1/HLA-DRB1/HLA-DPB1/HLA-DQA1/CD74/HLA-DPA1/HLA-DRA	7
GO:0098553	Cellular Component	lumenal side of endoplasmic reticulum membrane	7/1288	29/19550	0.00228992	0.0184302	0.0155512	HLA-DQB1/HLA-DRB1/HLA-DPB1/HLA-DQA1/CD74/HLA-DPA1/HLA-DRA	7
GO:0140375	Molecular Function	immune receptor activity	49/1254	144/18368	4.85877e-22	4.42634e-19	3.70801e-19	FPR1/IL13RA2/FCGR1B/CXCR2/LILRB2/CCR1/FCGR2B/CTSH/CCR2/IL18RAP/CSF2RB/ACKR4/IL15RA/C3AR1/CSF3R/IL10RA/IL18R1/IFNAR2/LILRA3/IL1RAP/HLA-DOB/C5AR1/IL2RA/IL27RA/FCER1G/CCR5/EBI3/HLA-DQB1/LILRB3/OSMR/LILRB1/LILRA2/IL12RB1/IL1R1/CXCR1/ACKR3/HLA-DRB1/LILRA6/FPR2/HLA-DQA1/IL2RB/IL7R/CD74/FPR3/F3/CXCR4/HLA-DPA1/IL21R/HLA-DRA	49
GO:0005201	Molecular Function	extracellular matrix structural constituent	47/1254	172/18368	7.46296e-17	3.39938e-14	2.84771e-14	CHI3L1/CTHRC1/MGP/COL18A1/PCOLCE/SRPX2/EMILIN2/LAMA5/VWA1/TGFBI/COL4A2/ECM1/CCN1/IGFBP7/LAMB2/COL9A3/VWF/LTBP2/AEBP1/EFEMP2/FBN1/TFPI2/COL4A1/COL6A3/COL12A1/MXRA5/TNC/COL7A1/BGN/THBS2/LAMA4/DCN/COL8A1/MFAP2/PXDN/VCAN/COL15A1/SRPX/MMRN1/COL5A2/LAMA3/COL6A1/COL14A1/LUM/LAMC1/SPARC/EFEMP1	47
GO:0005125	Molecular Function	cytokine activity	55/1254	235/18368	3.21328e-16	9.75767e-14	8.17414e-14	CXCL9/CXCL10/CXCL8/IL1B/CXCL1/CMTM2/CXCL6/CXCL13/CCL18/CXCL2/CXCL11/CXCL3/IL1A/CCL4/CCL3L3/CMTM7/IL1RN/PF4/CXCL5/TNF/IFNG/TIMP1/CCL11/CCL2/WNT5A/CMTM3/IL16/NAMPT/TNFSF15/IL6/TNFSF13B/CKLF/WNT2/IL15/TNFSF9/IL33/EBI3/PF4V1/IL24/FGF2/CSF3/TNFSF13/GREM1/TNFSF11/PPBP/CCL8/CCL20/CCL13/SPP1/CCL22/INHBA/IL23A/CCL19/FAM3B/TGFB1	55
GO:0005126	Molecular Function	cytokine receptor binding	58/1254	271/18368	3.67901e-15	6.70316e-13	5.61533e-13	CXCL9/CXCL10/CXCL8/IL1B/CXCL1/CXCL6/CXCL13/CCL18/CXCL2/CXCL11/CXCL3/IL1A/CCL4/CCL3L3/IL1RN/PF4/CCR2/CXCL5/TNF/IFNG/ENG/CD300LF/CCL11/CCL2/IL1RAP/TNFSF15/IL6/TNFSF13B/CKLF/IL27RA/IL15/TNFSF9/ECM1/PF4V1/STAT1/CDH5/OSMR/TFF2/VEGFC/CSF3/TNFSF13/GREM1/IL12RB1/TRAF1/TNFSF11/PPBP/CCL8/STAP1/CCL20/CCL13/CCL22/CFLAR/PXDN/IL23A/CCL19/ITGA5/TGFB1/FERMT2	58
GO:0019955	Molecular Function	cytokine binding	38/1254	139/18368	6.7682e-14	8.80833e-12	7.37887e-12	IL13RA2/CXCR2/CCR1/IL1RN/CCR2/ACKR4/ENG/GBP1/CSF3R/IL10RA/IL18R1/NRROS/TMC8/PDPN/IL2RA/IL27RA/CCR5/LRRC32/EBI3/OSMR/CSF1R/FGF2/VASN/ZFP36/GREM1/IL12RB1/IL1R1/CXCR1/ACKR3/ACKR1/TNFRSF9/TNFRSF1B/IL2RB/CD74/PXDN/CXCR4/CD109/NRP1	38
GO:0030546	Molecular Function	signaling receptor activator activity	78/1254	495/18368	2.75862e-12	2.5131e-10	2.10526e-10	CXCL9/CXCL10/CXCL8/IL1B/CXCL1/CMTM2/CXCL6/CXCL13/CCL18/CXCL2/PNOC/CXCL11/CXCL3/IL1A/CCL4/CCL3L3/CMTM7/IL1RN/GMFG/PF4/AGT/CXCL5/TNF/IFNG/TIMP1/CCL11/CCL2/ERFE/WNT5A/FGF7/CMTM3/IL16/NAMPT/TNFSF15/IL6/TNFSF13B/CKLF/WNT2/CDC42EP2/IL15/TNFSF9/MIA/SEMA4A/IL33/EBI3/ADA2/PF4V1/SFRP2/OSGIN2/TFF1/IL24/FGF2/VEGFC/CSF3/TNFSF13/FBN1/ADM/GREM1/TYMP/TNFSF11/PPBP/CCL8/SEMA4D/CCL20/CCL13/SPP1/CCL22/INHBA/IGF2/STC…	78
GO:0005178	Molecular Function	integrin binding	36/1254	144/18368	5.56042e-12	4.60504e-10	3.85771e-10	IL1B/ITGAX/ICAM1/EGFL6/MADCAM1/THY1/ICAM2/LYN/JAM2/FAP/LAMA5/ITGB2/FERMT3/TGFBI/TSPAN4/ADAMTS5/ICAM3/CCN1/LAMB2/JAML/VWF/SFRP2/FGF2/FBN1/ACTN1/CD81/ISG15/SPP1/S1PR3/ITGAM/KDR/IGF2/LAMA3/LCP1/FERMT2/VCAM1	36
GO:0005539	Molecular Function	glycosaminoglycan binding	47/1254	230/18368	8.73556e-12	6.63174e-10	5.55551e-10	CXCL10/CXCL6/CXCL13/SAA1/SELL/TLR2/CXCL11/MMP7/LTF/NOD2/PF4/IGHM/PCOLCE/ADGRE2/ENG/LAYN/HAPLN3/TNFAIP6/FGF7/SERPINE2/ANXA6/ADAMTS5/CCN1/ADA2/PF4V1/LTBP2/FGFR1/FGF2/EFEMP2/FBN1/SELP/LIPG/LPL/LYVE1/BGN/CCL8/NLRP3/CFH/THBS2/DPYSL3/DCN/CEMIP/VCAN/REG4/PRNP/SULF1/NRP1	47
GO:0023023	Molecular Function	MHC protein complex binding	16/1254	36/18368	4.0179e-10	2.61451e-08	2.19021e-08	LILRB2/HLA-DMB/MS4A1/HLA-DOB/HLA-DQB1/CYRIB/HLA-DMA/LILRB1/CD81/HLA-DRB1/HLA-DPB1/PKM/HLA-DQA1/CD74/HLA-DPA1/HLA-DRA	16
GO:0061134	Molecular Function	peptidase regulator activity	43/1254	230/18368	1.26655e-09	7.2114e-08	6.04109e-08	CSTA/SERPINA3/LTF/SERPINB9/CTSH/AGT/CD27/CST7/PCOLCE/TIMP1/CARD16/BIRC3/OVOS2/C3/SERPING1/SERPINE2/SERPINB4/CARD8/SERPINF1/VSIR/SERPINI1/NAIP/TNFAIP8/SFRP2/CASP1/TFPI2/SERPINB3/COL6A3/COL7A1/SPOCK1/TFPI/BST2/SERPINE1/PI3/PAPLN/PI15/CAV1/PRNP/SERPINB7/SPINK4/CD109/SERPINB5/SERPINB8	43
GO:0005518	Molecular Function	collagen binding	21/1254	69/18368	3.18584e-09	1.61239e-07	1.35072e-07	CTSK/PCOLCE/TGFBI/MMP13/VWF/P3H1/AEBP1/MRC2/CTSB/MMP9/DCN/ADGRG6/MMP12/CTSL/LOX/COL6A1/COL14A1/LUM/DDR2/SPARCL1/SPARC	21
GO:0030246	Molecular Function	carbohydrate binding	45/1254	271/18368	2.42038e-08	1.00226e-06	8.39604e-07	CHI3L1/SELL/CLEC4E/ADGRL2/CLEC7A/FCN3/SIGLEC10/CLEC4A/FCN1/SLC2A3/ENG/LAYN/CD72/CLEC1A/HK3/CLEC2B/LOXL2/G6PD/FBXO6/SELE/MRC1/ALDOB/CD209/OLR1/P3H1/CHI3L2/ENPP2/SELP/CLEC14A/CD93/MRC2/CLEC5A/HLA-DRB1/CLEC4D/LGALS1/PAM/CD69/VCAN/REG4/PTX3/HKDC1/ZG16B/NPTX2/GALNT15/HLA-DRA	45
GO:0038187	Molecular Function	pattern recognition receptor activity	12/1254	26/18368	3.82965e-08	1.51687e-06	1.27071e-06	PTAFR/TLR2/CLEC4E/TLR8/NOD2/CLEC7A/LY96/FCN1/CD14/CARD8/DMBT1/CLEC4D	12
GO:0050786	Molecular Function	RAGE receptor binding	7/1254	10/18368	6.79672e-07	2.47673e-05	2.07479e-05	S100A12/FPR1/S100A9/S100A8/S100B/S100A4/S100A7	7
GO:0019838	Molecular Function	growth factor binding	27/1254	141/18368	9.01688e-07	3.04236e-05	2.54863e-05	CXCL13/IL1RN/RHBDF2/ENG/SRPX2/IL10RA/IGFBP5/IGFBP6/NRROS/IL2RA/LRRC32/CCN1/IGFBP7/PDGFRB/LTBP2/FGFR1/OSMR/VASN/COL4A1/HTRA1/IL1R1/IL2RB/KDR/PXDN/CD109/COL6A1/NRP1	27
GO:0019865	Molecular Function	immunoglobulin binding	10/1254	23/18368	1.06763e-06	3.47362e-05	2.9099e-05	FCGR3B/FCGR1B/FCGR2B/FCGR2C/FCGR2A/MS4A1/FCER1G/VWF/FCGR3A/LILRA2	10
GO:0003823	Molecular Function	antigen binding	30/1254	171/18368	1.58248e-06	4.97115e-05	4.16441e-05	IGLL5/IGHM/FCN3/SLC7A5/FCN1/SPON2/TAP1/TSPAN4/CD48/HLA-DQB1/CD209/LILRA2/IGLV6-57/IGHV1-69/HLA-DRB1/CD40/HLA-DPB1/SIRPA/HLA-DQA1/IGHG1/IL7R/SLAMF1/TAP2/IGHV3-72/IGLV1-44/IGKV4-1/TGFB1/HLA-DPA1/IGHE/HLA-DRA	30
GO:0003953	Molecular Function	NAD+ nucleosidase activity	10/1254	28/18368	8.93479e-06	0.000246654	0.000206626	TLR1/CD38/TLR2/TLR8/IL18RAP/IL18R1/IL1RAP/PIK3AP1/BANK1/IL1R1	10
GO:0050840	Molecular Function	extracellular matrix binding	14/1254	56/18368	1.70882e-05	0.000420739	0.000352459	OLFML2B/TGFBI/ADAMTS5/ECM1/CCN1/DMBT1/CLEC14A/BGN/DCN/SPP1/ADGRG6/LGALS1/SPARCL1/SPARC	14
GO:0004252	Molecular Function	serine-type endopeptidase activity	28/1254	174/18368	1.88575e-05	0.000452084	0.000378717	GZMB/MMP10/MMP3/MMP7/LTF/CTSH/CFI/CTSK/FAP/MMP1/GZMK/SEC11C/CFB/PLAU/C2/MMP13/ADAM8/HTRA1/MMP9/KLK6/KLK10/GZMH/MMP12/MMP2/C1S/F3/C1R/MASP1	28
GO:0070851	Molecular Function	growth factor receptor binding	24/1254	141/18368	2.85264e-05	0.000666348	0.00055821	IL1B/IL1A/IL1RN/LYN/CD300LF/FGF7/IL1RAP/MS4A1/IL6/IL27RA/ECM1/FYN/PDGFRB/CDH5/FGF2/VEGFC/CSF3/GREM1/IL12RB1/IL1R1/HIP1/FLRT2/ITGA5/EFEMP1	24
GO:0001614	Molecular Function	purinergic nucleotide receptor activity	8/1254	21/18368	4.20528e-05	0.000912145	0.000764117	P2RY13/PTAFR/P2RX7/P2RX5/P2RY6/P2RY14/P2RY8/GPR171	8
GO:0016502	Molecular Function	nucleotide receptor activity	8/1254	21/18368	4.20528e-05	0.000912145	0.000764117	P2RY13/PTAFR/P2RX7/P2RX5/P2RY6/P2RY14/P2RY8/GPR171	8
GO:0030695	Molecular Function	GTPase regulator activity	57/1254	488/18368	4.9171e-05	0.0009738	0.000815766	LRRK2/ARHGAP9/CYTH4/ARHGAP25/THY1/CHN1/DOCK4/RHOH/FGD2/GPSM3/RGS1/ELMO1/GNB5/FGD3/SMAP2/RGS18/RAPGEF4/NCKAP1L/TBC1D10C/RASGRP3/DENND3/DENND5A/RGS5/MYCBP2/ASAP1/CDC42EP2/DOCK2/DENND1C/ARHGAP29/RALGDS/SH3BP5/DOCK8/NUCB2/RASAL3/ARHGDIB/DEF6/RGL1/ARHGAP24/ARHGEF6/DOCK11/ARHGEF3/ARHGAP30/SH2D3C/TIAM1/TAGAP/SIRPA/RASGRP1/PLCB1/PREX1/RGS2/RGS4/ACAP1/VAV1/RGS10/ARHGAP15/SWAP70/NRP1	57
GO:0060589	Molecular Function	nucleoside-triphosphatase regulator activity	57/1254	488/18368	4.9171e-05	0.0009738	0.000815766	LRRK2/ARHGAP9/CYTH4/ARHGAP25/THY1/CHN1/DOCK4/RHOH/FGD2/GPSM3/RGS1/ELMO1/GNB5/FGD3/SMAP2/RGS18/RAPGEF4/NCKAP1L/TBC1D10C/RASGRP3/DENND3/DENND5A/RGS5/MYCBP2/ASAP1/CDC42EP2/DOCK2/DENND1C/ARHGAP29/RALGDS/SH3BP5/DOCK8/NUCB2/RASAL3/ARHGDIB/DEF6/RGL1/ARHGAP24/ARHGEF6/DOCK11/ARHGEF3/ARHGAP30/SH2D3C/TIAM1/TAGAP/SIRPA/RASGRP1/PLCB1/PREX1/RGS2/RGS4/ACAP1/VAV1/RGS10/ARHGAP15/SWAP70/NRP1	57
GO:1901681	Molecular Function	sulfur compound binding	36/1254	265/18368	6.00494e-05	0.00114666	0.000960577	CXCL10/CXCL6/CXCL13/SAA1/SELL/CXCL11/MMP7/LTF/PF4/TPK1/PCOLCE/ADGRE2/CHST15/FGF7/SERPINE2/ANXA6/ADAMTS5/CCN1/ADA2/PF4V1/LTBP2/FGFR1/FGF2/EFEMP2/FBN1/SELP/LIPG/LPL/CCL8/FST/CFH/THBS2/DPYSL3/REG4/NRP1/PTGES	36
GO:0017171	Molecular Function	serine hydrolase activity	29/1254	195/18368	6.0417e-05	0.00114666	0.000960577	GZMB/MMP10/MMP3/MMP7/LTF/CTSH/CFI/CTSK/FAP/MMP1/GZMK/SEC11C/CFB/PLAU/C2/MMP13/ADAM8/SCPEP1/HTRA1/MMP9/KLK6/KLK10/GZMH/MMP12/MMP2/C1S/F3/C1R/MASP1	29
GO:0016493	Molecular Function	C-C chemokine receptor activity	8/1254	23/18368	8.95963e-05	0.00156966	0.00131493	CXCR2/CCR1/CCR2/ACKR4/CCR5/CXCR1/ACKR3/CXCR4	8
GO:0042605	Molecular Function	peptide antigen binding	10/1254	36/18368	0.000104715	0.00179992	0.00150782	SLC7A5/TAP1/HLA-DQB1/CD209/HLA-DRB1/HLA-DPB1/HLA-DQA1/TAP2/HLA-DPA1/HLA-DRA	10
GO:0017017	Molecular Function	MAP kinase tyrosine/serine/threonine phosphatase activity	6/1254	13/18368	0.000113064	0.00190743	0.00159789	DUSP4/DUSP14/DUSP10/DUSP2/DUSP7/DUSP5	6
GO:0002020	Molecular Function	protease binding	22/1254	135/18368	0.000117906	0.00195296	0.00163602	CSTA/DERL3/SELL/RIPK2/SERPINB9/TNF/TNFAIP3/TIMP1/FAP/CARD16/LCN2/SERPINB4/ECM1/VWF/BANK1/SERPINB3/IL1R1/SERPINE1/PANX1/CFLAR/PRNP/F3	22
GO:0001784	Molecular Function	phosphotyrosine residue binding	11/1254	44/18368	0.00013556	0.00220527	0.00184738	FGR/SOCS3/PLCG2/SAMSN1/HCK/LCK/PTPN6/SH2D3C/STAP1/VAV1/PIK3R3	11
GO:0003924	Molecular Function	GTPase activity	41/1254	337/18368	0.000230508	0.00360555	0.00302042	GBP5/LRRK2/RGS19/GNA15/MX2/RHOH/RAC2/RAB31/SEPTIN6/RAB24/RAB34/RGS1/GNG11/GBP1/TUBB6/GNB5/RGS18/RHOG/RGS5/TUBB2A/GEM/RRAGD/GNAI2/IFT22/GBP2/MX1/ARHGDIB/ARL3/RND1/GBP4/RAB38/RAB29/RAB8B/TUBA1A/RGS13/RGS2/RGS4/RHOQ/RGS10/GIMAP7/ARL4C	41
GO:0001530	Molecular Function	lipopolysaccharide binding	9/1254	33/18368	0.000270038	0.00394323	0.0033033	PTAFR/TLR2/LTF/P2RX7/LY96/SPON2/NINJ1/CD14/SELP	9
GO:0042287	Molecular Function	MHC protein binding	10/1254	40/18368	0.000271905	0.00394323	0.0033033	LILRB2/CLEC7A/MARCHF1/TAP1/CYRIB/PILRA/LILRB1/CD81/CD74/TAP2	10
GO:0048306	Molecular Function	calcium-dependent protein binding	16/1254	88/18368	0.000272693	0.00394323	0.0033033	S100A12/S100A9/S100A8/ANXA6/S100B/S100A4/STX2/S100A11/DMBT1/ANXA1/S100A3/SELP/LRP8/S100A2/S100A7/MASP1	16
GO:0001848	Molecular Function	complement binding	7/1254	21/18368	0.000337569	0.00465948	0.00390331	ITGB2/VSIG4/CFB/C5AR1/CD93/ITGAM/PTX3	7
GO:0050700	Molecular Function	CARD domain binding	6/1254	16/18368	0.000441534	0.00600354	0.00502925	RIPK2/NOD2/CASP4/CARD16/CARD8/CASP1	6
GO:0042608	Molecular Function	T cell receptor binding	5/1254	11/18368	0.000479961	0.00643006	0.00538655	LCK/DOCK2/FYN/HLA-DRB1/HLA-DRA	5
GO:0004601	Molecular Function	peroxidase activity	11/1254	51/18368	0.000541983	0.00692786	0.00580357	DUOX2/GPX7/PTGS2/PRDX4/ALOX5AP/CLIC2/GPX8/PTGS1/HBD/PXDN/PTGES	11
GO:0016814	Molecular Function	hydrolase activity, acting on carbon-nitrogen (but not peptide) bonds, in cyclic amidines	9/1254	36/18368	0.000547537	0.00692786	0.00580357	ADA/APOBEC3G/ZBP1/AMPD2/APOBEC3F/ADA2/AMPD3/APOBEC1/MTHFD2	9
GO:0043394	Molecular Function	proteoglycan binding	9/1254	36/18368	0.000547537	0.00692786	0.00580357	CTSK/ADA2/HPSE/LPL/TNC/CTSB/FST/CFH/CTSL	9
GO:0038024	Molecular Function	cargo receptor activity	14/1254	77/18368	0.000644713	0.0080401	0.00673531	CFI/ACKR4/CD163/ITGB2/LOXL2/MRC1/SCARA5/OLR1/DMBT1/ENPP2/LRP8/ACKR3/FPR2/ITGAM	14
GO:0004715	Molecular Function	non-membrane spanning protein tyrosine kinase activity	10/1254	45/18368	0.000749229	0.00910064	0.00762374	FGR/RIPK2/LYN/BTK/HCK/LCK/FYN/FES/ITK/JAK3	10
GO:0035325	Molecular Function	Toll-like receptor binding	5/1254	12/18368	0.000776635	0.0091885	0.00769734	S100A9/S100A8/TLR1/TLR2/LY96	5
GO:0048029	Molecular Function	monosaccharide binding	13/1254	71/18368	0.00092831	0.0105711	0.00885559	CLEC4A/SLC2A3/ENG/HK3/G6PD/MRC1/ALDOB/CD209/P3H1/SELP/CLEC4D/PAM/HKDC1	13
GO:0019239	Molecular Function	deaminase activity	8/1254	33/18368	0.00137616	0.0149248	0.0125027	ADA/APOBEC3G/ZBP1/AMPD2/APOBEC3F/ADA2/AMPD3/APOBEC1	8
GO:0001653	Molecular Function	peptide receptor activity	21/1254	153/18368	0.00170033	0.0182235	0.0152661	FPR1/CXCR2/CCR1/RAMP3/CYSLTR1/CCR2/GPR84/ACKR4/AGTRAP/CALCRL/EDNRA/APLNR/CCR5/F2RL2/OGFRL1/CXCR1/ACKR3/FPR2/EDNRB/FPR3/CXCR4	21
GO:0001618	Molecular Function	virus receptor activity	13/1254	76/18368	0.00177832	0.0186213	0.0155993	ICAM1/CD55/CD86/CLDN1/CCR5/MRC1/CD209/SERPINB3/CLEC5A/CD81/SLAMF1/CXCR4/ITGA5	13
GO:0016209	Molecular Function	antioxidant activity	14/1254	86/18368	0.00196547	0.0201185	0.0168535	S100A9/DUOX2/GPX7/PTGS2/PRDX4/ALOX5AP/CLIC2/PRXL2C/SOD2/GPX8/PTGS1/HBD/PXDN/PTGES	14
GO:0001846	Molecular Function	opsonin binding	5/1254	15/18368	0.00247808	0.0237635	0.019907	ITGB2/VSIG4/CD93/ITGAM/PTX3	5
GO:0050664	Molecular Function	oxidoreductase activity, acting on NAD(P)H, oxygen as acceptor	5/1254	15/18368	0.00247808	0.0237635	0.019907	NCF1/DUOX2/KMO/NCF2/CYBB	5
GO:1904680	Molecular Function	peptide transmembrane transporter activity	5/1254	15/18368	0.00247808	0.0237635	0.019907	SLC15A3/TAP1/GJA1/TAP2/ABCC1	5
GO:0051787	Molecular Function	misfolded protein binding	7/1254	29/18368	0.00280147	0.0265847	0.0222704	DERL3/HSPA6/DNAJB9/CLU/SDF2L1/DNAJC10/HSPA13	7
GO:0016176	Molecular Function	superoxide-generating NADPH oxidase activator activity	4/1254	10/18368	0.0032525	0.0296303	0.0248217	NCF1/NCF2/NCF4/SH3PXD2B	4
GO:0097199	Molecular Function	cysteine-type endopeptidase activity involved in apoptotic signaling pathway	4/1254	10/18368	0.0032525	0.0296303	0.0248217	CASP4/CASP5/CASP1/CFLAR	4
GO:0016004	Molecular Function	phospholipase activator activity	5/1254	16/18368	0.00340378	0.0301053	0.0252197	BTK/LCK/FYN/GM2A/CCL8	5
GO:0016641	Molecular Function	oxidoreductase activity, acting on the CH-NH2 group of donors, oxygen as acceptor	5/1254	16/18368	0.00340378	0.0301053	0.0252197	IL4I1/LOXL2/LOXL1/LOX/VCAM1	5
GO:0005525	Molecular Function	GTP binding	40/1254	377/18368	0.00371657	0.0322457	0.0270127	GBP5/LRRK2/GNA15/MX2/RHOH/RAC2/RAB31/GUCY1B1/SEPTIN6/RAB24/RAB34/TGM2/GBP1/GIMAP4/TUBB6/RHOG/ANXA6/TUBB2A/GEM/RRAGD/GNAI2/IFT22/GBP2/MX1/ARL3/GIMAP6/RND1/GBP4/RAB38/RAB29/RAB8B/GIMAP8/TUBA1A/IFI44L/GIMAP1/GIMAP2/RHOQ/SAMHD1/GIMAP7/ARL4C	40
GO:0019210	Molecular Function	kinase inhibitor activity	12/1254	74/18368	0.00414393	0.0352815	0.0295558	SOCS3/GMFG/RHOH/WARS1/TRIB2/SOCS1/PKIA/TESC/ITPRIP/LILRB4/SH3BP5/PRKAR2B	12
GO:0001965	Molecular Function	G-protein alpha-subunit binding	6/1254	24/18368	0.00463258	0.0390766	0.0327351	RGS19/RGS1/NUCB2/RGS2/RGS4/RGS10	6
GO:0052739	Molecular Function	phosphatidylserine 1-acylhydrolase activity	4/1254	11/18368	0.0048368	0.0400575	0.0335568	PLA1A/LIPG/LPL/PLAAT4	4
GO:0042169	Molecular Function	SH2 domain binding	8/1254	40/18368	0.00498594	0.0405553	0.0339738	SIGLEC10/LAT2/LCK/LAX1/SH3PXD2B/PTPN6/LILRB1/SLAMF1	8
GO:0043028	Molecular Function	cysteine-type endopeptidase regulator activity involved in apoptotic process	8/1254	40/18368	0.00498594	0.0405553	0.0339738	SERPINB9/CTSH/CD27/BIRC3/CARD8/NAIP/TNFAIP8/CASP1	8

## Sheet: GO_IBD_up
ID	Ontology	Description	GeneRatio	BgRatio	pvalue	p.adjust	qvalue	geneID	Count
GO:0016054	Biological Process	organic acid catabolic process	37/710	240/18723	3.33083e-13	1.51519e-09	1.33864e-09	PCK1/ACOX1/CYP4F12/ECH1/ACAT1/ABAT/PCK2/ALDH6A1/BCAT2/ABCD3/MPST/HADH/ACADS/PPARA/MCCC1/CPT2/HMGCL/HADHA/ALDH5A1/GOT1/FABP1/QPRT/ETFB/PHYH/ETFDH/DDAH2/EHHADH/TST/HIBCH/LDHD/PON3/NUDT7/AUH/CPT1A/ACADM/FAAH/CROT	37
GO:0006631	Biological Process	fatty acid metabolic process	45/710	390/18723	3.06378e-11	2.4272e-08	2.14438e-08	PCK1/PPARGC1A/ACSF2/CYP2J2/PPARG/APPL2/ACOX1/UGT1A8/CYP4F12/ECH1/ACAT1/PCK2/ACSM3/ABCD3/ACSS2/LIAS/HADH/ACADS/PPARA/ACSL5/CPT2/HADHA/PTGR1/CYP2S1/CES2/FABP1/ETFB/PHYH/ETFDH/HPGD/ACOT11/EHHADH/ALKBH7/CRYL1/SOX9/NUDT7/AUH/CPT1A/NAAA/EDN1/ACADM/FAAH/PER2/CROT/CYP2B6	45
GO:0044282	Biological Process	small molecule catabolic process	44/710	376/18723	3.20141e-11	2.4272e-08	2.14438e-08	PCK1/ACOX1/PFKFB2/CYP4F12/ECH1/IMPA2/ACAT1/ABAT/PCK2/ALDH6A1/BCAT2/ABCD3/OCRL/MPST/HADH/ACADS/PPARA/MCCC1/CPT2/HMGCL/HADHA/ALDH5A1/GOT1/FABP1/QPRT/ETFB/PHYH/ETFDH/DDAH2/SULT1A2/EHHADH/TST/SULT1A1/HIBCH/LDHD/PON3/NUDT7/AUH/CPT1A/ACADM/GK5/FAAH/CROT/APOBEC3B	44
GO:0044242	Biological Process	cellular lipid catabolic process	28/710	214/18723	1.12658e-08	4.65891e-06	4.11605e-06	PCK1/PNLIPRP2/ACOX1/NAPEPLD/ECH1/ACAT1/PCK2/ABCD3/HADH/ACADS/PPARA/CPT2/HADHA/FUCA1/FABP1/ETFB/PRDX6/PHYH/ETFDH/SMPD3/EHHADH/NUDT7/AUH/CPT1A/ACADM/FAAH/CROT/GBA3	28
GO:0033865	Biological Process	nucleoside bisphosphate metabolic process	21/710	128/18723	1.44636e-08	4.69964e-06	4.15203e-06	HMGCS2/SLC26A2/ACSF2/PANK3/PANK1/ACAT1/SUCLG2/ACSM3/FITM2/ACSS2/ACSL5/PDHA1/HMGCL/HMGCR/ACOT11/SULT1A2/SULT1A1/NUDT7/ENPP1/PAPSS2/CROT	21
GO:0033875	Biological Process	ribonucleoside bisphosphate metabolic process	21/710	128/18723	1.44636e-08	4.69964e-06	4.15203e-06	HMGCS2/SLC26A2/ACSF2/PANK3/PANK1/ACAT1/SUCLG2/ACSM3/FITM2/ACSS2/ACSL5/PDHA1/HMGCL/HMGCR/ACOT11/SULT1A2/SULT1A1/NUDT7/ENPP1/PAPSS2/CROT	21
GO:0034032	Biological Process	purine nucleoside bisphosphate metabolic process	21/710	128/18723	1.44636e-08	4.69964e-06	4.15203e-06	HMGCS2/SLC26A2/ACSF2/PANK3/PANK1/ACAT1/SUCLG2/ACSM3/FITM2/ACSS2/ACSL5/PDHA1/HMGCL/HMGCR/ACOT11/SULT1A2/SULT1A1/NUDT7/ENPP1/PAPSS2/CROT	21
GO:0019693	Biological Process	ribose phosphate metabolic process	38/710	396/18723	1.60631e-07	3.32142e-05	2.9344e-05	HMGCS2/ENTPD5/SLC26A2/PPARGC1A/SLC4A4/ACSF2/PANK3/PANK1/GUCY2C/MAGI3/PFKFB2/ADCY6/ACAT1/SUCLG2/ACSM3/AK3/FITM2/ACSS2/PPARA/PDE8A/ACSL5/PDHA1/HMGCL/PGM1/HMGCR/ADCY9/PDE5A/ACOT11/SULT1A2/SULT1A1/PID1/AK1/NUDT7/EFL1/ENPP1/PAPSS2/CROT/UCK2	38
GO:0006644	Biological Process	phospholipid metabolic process	37/710	383/18723	1.97692e-07	3.91001e-05	3.45442e-05	HMGCS2/CWH43/PNLIPRP2/PIGZ/NAPEPLD/GATA6/PLA2G12A/MBOAT1/SERINC5/IMPA2/SLC44A3/PIK3R1/MTM1/FITM2/SLC44A1/PGAP3/CDS1/CHPT1/OCRL/IP6K2/PGAP1/HADHA/TMEM38B/CHKA/SERINC2/SLC44A5/PIP5K1B/PLPP2/PRDX6/SMPD3/PIGN/ABCA8/SLC44A4/ITPKA/PLCD1/NAAA/MTMR11	37
GO:0045216	Biological Process	cell-cell junction organization	24/710	200/18723	6.31815e-07	0.000114965	0.000101569	CLDN8/FZD5/ZNF703/UGT8/OCLN/DSP/CLDN23/MARVELD2/PKP2/MARVELD3/INAVA/AFDN/POF1B/GRHL2/CLDN7/MPP7/CXADR/CD9/PATJ/F2RL1/CDH1/GJB1/SMAD7/CD177	24
GO:0006805	Biological Process	xenobiotic metabolic process	17/710	111/18723	9.34069e-07	0.000163426	0.000144384	CYP2J2/FMO5/UGT1A8/CYP4F12/CES3/CYP2S1/NAT2/HNF4A/UGT1A10/SULT1A2/NR1I2/SULT1A1/PON3/FMO4/CYP3A5/CYP2B6/UGT2B15	17
GO:0048732	Biological Process	gland development	38/710	436/18723	1.76106e-06	0.000296706	0.000262134	PCK1/IHH/ZNF703/IGSF3/TFCP2L1/HOXA5/GATA6/HOXB13/ACAT1/PCK2/VDR/CLCN2/ATP2C2/COBL/LAMA1/MPST/TNFRSF11A/HMGCL/FGFR2/IRF6/PTPN3/HOXB9/HNF4A/HOXA13/PTCH1/SOSTDC1/CDH1/FOXA1/NTN4/SOX9/FRZB/DDR1/CPT1A/PRLR/ACADM/PBX1/RAP1GAP/HOXA3	38
GO:0009410	Biological Process	response to xenobiotic stimulus	39/710	462/18723	2.80862e-06	0.0004563	0.000403132	ABCB1/PPARGC1A/HSD11B2/CYP2J2/VAV3/FMO5/PDE3A/DDC/UGT1A8/GATA6/CYP4F12/HMGA2/CES3/ABAT/ABCD3/HADH/HADHA/CYP2S1/BCAR3/NAT2/HNF4A/UGT1A10/PTCH1/SULT1A2/ATP1A1/NR1I2/CDH1/SCNN1B/SULT1A1/NEUROD1/PON3/FMO4/CPT1A/ADIRF/EDN1/CYP3A5/CYP2B6/UGT2B15/ABCC6	39
GO:0097501	Biological Process	stress response to metal ion	7/710	19/18723	3.70202e-06	0.000580706	0.000513042	SLC30A10/MT1M/MT1F/MT1E/MT1G/MT1H/MT1HL1	7
GO:0006066	Biological Process	alcohol metabolic process	32/710	353/18723	5.11223e-06	0.000775184	0.000684859	PCK1/HMGCS2/ADH1C/EPHX2/FMO5/VLDLR/MOGAT2/NAPEPLD/IMPA2/PCK2/CLCN2/RETSAT/ACSS2/OSBPL1A/ABCA5/OCRL/CFTR/P2RY1/IP6K2/CHKA/HMGCR/GOT1/ALDH1A1/PLPP2/SULT1A2/ADH6/SCNN1B/SULT1A1/ITPKA/NAAA/GK5/CYP3A5	32
GO:0009636	Biological Process	response to toxic substance	26/710	262/18723	7.93732e-06	0.00112834	0.000996865	TRPM6/ABCB1/SLC30A10/EPHX2/ABCG2/GUCY2C/DDC/PPP1R9A/SLC22A5/MT1M/MPST/CHKA/NNT/FABP1/ALDH1A1/PRDX6/PDZD3/CDH1/SCN9A/MT1F/MT1E/MT1G/MT1H/PON3/MT1HL1/PRXL2A	26
GO:0046883	Biological Process	regulation of hormone secretion	25/710	249/18723	9.64286e-06	0.00132925	0.00117437	EDN3/ACVR1C/PFKFB2/ILDR1/ABAT/PCK2/CAMK2N1/CFTR/P2RY1/RAB11FIP1/HADH/MYB/SYTL4/HMGCR/TRPM4/HNF4A/FFAR4/DPP4/SRI/FAM3D/NEUROD1/CPT1A/EDN1/PER2/FOXA2	25
GO:0007043	Biological Process	cell-cell junction assembly	18/710	146/18723	1.07641e-05	0.00137315	0.00121315	CLDN8/FZD5/ZNF703/UGT8/OCLN/CLDN23/MARVELD2/PKP2/MARVELD3/AFDN/POF1B/GRHL2/CLDN7/MPP7/CD9/PATJ/GJB1/SMAD7	18
GO:0042886	Biological Process	amide transport	28/710	301/18723	1.22277e-05	0.00146379	0.00129323	ABCB1/EDN3/ACVR1C/ABCG2/PCLO/CA2/PFKFB2/ILDR1/ABAT/PCK2/CAMK2N1/CFTR/HADH/SYTL4/HMGCR/TRPM4/HNF4A/SMPD3/FFAR4/DPP4/SRI/GLTP/FAM3D/NEUROD1/CPT1A/EDN1/PER2/FOXA2	28
GO:0008202	Biological Process	steroid metabolic process	29/710	319/18723	1.33156e-05	0.00147738	0.00130524	HMGCS2/PPARGC1A/DHRS11/NR5A2/EPHX2/HSD11B2/FMO5/VLDLR/ATP8B1/UGT1A8/ACAT1/CLCN2/ABCD3/OSBPL1A/ABCA5/CFTR/HSD17B2/HMGCR/HSD17B11/SULT1A2/ATP1A1/NR1I2/SCNN1B/SULT1A1/PRLR/CYP3A5/PBX1/CYP2B6/UGT2B15	29
GO:0060487	Biological Process	lung epithelial cell differentiation	7/710	23/18723	1.57729e-05	0.00170835	0.00150929	HOXA5/GATA6/GRHL2/TMEM38B/FOXA1/SOX9/THRB	7
GO:0002790	Biological Process	peptide secretion	24/710	242/18723	1.77531e-05	0.00187811	0.00165928	EDN3/ACVR1C/PCLO/PFKFB2/ILDR1/ABAT/PCK2/CAMK2N1/CFTR/HADH/SYTL4/HMGCR/TRPM4/HNF4A/SMPD3/FFAR4/DPP4/SRI/FAM3D/NEUROD1/CPT1A/EDN1/PER2/FOXA2	24
GO:0010876	Biological Process	lipid localization	36/710	448/18723	1.9846e-05	0.00199987	0.00176684	ABCB1/ACVR1C/PPARG/VLDLR/ATP8B1/PLA2G12A/ABCD3/NRIP1/FITM2/ATP9A/OSBPL1A/ABCA5/CDS1/CFTR/PPARA/ACSL5/TNFRSF11A/CPT2/CHKA/ATP8A1/MYB/FABP1/MEST/PTCH1/P2RX4/ALKBH7/GLTP/SLC51B/ABCA8/CPT1A/PLSCR4/EDN1/ENPP1/CROT/PRAP1/VSTM2A	36
GO:0061138	Biological Process	morphogenesis of a branching epithelium	20/710	182/18723	2.01005e-05	0.00199987	0.00176684	FZD5/IHH/NRARP/HOXA5/HOXB13/VDR/SPINT1/LAMA1/GRHL2/FGFR2/LGR4/HOXA13/PTCH1/FOXA1/NTN4/SOX9/DDR1/EDN1/PBX1/HHIP	20
GO:0032528	Biological Process	microvillus organization	7/710	24/18723	2.15418e-05	0.00199987	0.00176684	ATP8B1/MYO1A/VIL1/KLF5/TNIK/CDHR5/RAP1GAP	7
GO:0071294	Biological Process	cellular response to zinc ion	7/710	24/18723	2.15418e-05	0.00199987	0.00176684	MT1M/P2RX4/MT1F/MT1E/MT1G/MT1H/MT1HL1	7
GO:0034637	Biological Process	cellular carbohydrate biosynthetic process	12/710	78/18723	3.52444e-05	0.00296901	0.00262306	PCK1/DYRK2/IMPA2/PCK2/UGP2/GOT1/B3GNT8/ACADM/ENPP1/PER2/B3GNT6/B3GNT7	12
GO:0009914	Biological Process	hormone transport	27/710	306/18723	4.41841e-05	0.00347386	0.00306908	EDN3/ACVR1C/PCLO/PFKFB2/ILDR1/ABAT/PCK2/CAMK2N1/CFTR/P2RY1/RAB11FIP1/HADH/MYB/SYTL4/HMGCR/TRPM4/HNF4A/SMPD3/FFAR4/DPP4/SRI/FAM3D/NEUROD1/CPT1A/EDN1/PER2/FOXA2	27
GO:0030282	Biological Process	bone mineralization	15/710	119/18723	4.42919e-05	0.00347386	0.00306908	AXIN2/FGFR3/ZNF664-RFLNA/PKDCC/ANKH/TUFT1/FGFR2/TMEM38B/ACVR2A/LGR4/TRPM4/SMPD3/SOX9/NBR1/ENPP1	15
GO:0001508	Biological Process	action potential	16/710	134/18723	4.87918e-05	0.00369923	0.0032682	GPD1L/AKAP9/DSP/PKP2/NEDD4L/PTPN3/GNA11/TRPM4/USP53/CXADR/ATP1A1/P2RX4/SCN9A/SRI/DSC2/ANK3	16
GO:0001763	Biological Process	morphogenesis of a branching structure	20/710	196/18723	5.84128e-05	0.00421777	0.00372631	FZD5/IHH/NRARP/HOXA5/HOXB13/VDR/SPINT1/LAMA1/GRHL2/FGFR2/LGR4/HOXA13/PTCH1/FOXA1/NTN4/SOX9/DDR1/EDN1/PBX1/HHIP	20
GO:0007586	Biological Process	digestion	16/710	137/18723	6.39349e-05	0.00438327	0.00387253	PPARGC1A/PNLIPRP2/MOGAT2/VIL1/VDR/SLC22A5/INAVA/PBLD/FABP1/CRACD/SI/NEUROD1/SOX9/CAPN9/WNK4/PRAP1	16
GO:0006882	Biological Process	cellular zinc ion homeostasis	8/710	38/18723	7.3232e-05	0.004899	0.00432817	SLC30A10/MT1M/MT1F/MT1E/MT1G/MT1H/SLC39A5/MT1HL1	8
GO:0032530	Biological Process	regulation of microvillus organization	5/710	13/18723	7.72058e-05	0.00497656	0.00439669	ATP8B1/VIL1/KLF5/CDHR5/RAP1GAP	5
GO:0046434	Biological Process	organophosphate catabolic process	17/710	155/18723	8.46215e-05	0.00527319	0.00465876	ENTPD5/PNLIPRP2/GPD1L/NAPEPLD/IMPA2/ACAT1/FITM2/SMPDL3A/OCRL/PDE8A/NUDT12/PDE5A/PRDX6/SMPD3/NUDT7/ENPP3/ENPP1	17
GO:0110148	Biological Process	biomineralization	18/710	171/18723	9.04889e-05	0.00556262	0.00491446	AXIN2/FGFR3/ZNF664-RFLNA/CNNM4/PKDCC/ANKH/TUFT1/CFTR/PPARA/FGFR2/TMEM38B/ACVR2A/LGR4/TRPM4/SMPD3/SOX9/NBR1/ENPP1	18
GO:0015908	Biological Process	fatty acid transport	12/710	86/18723	9.41214e-05	0.00557676	0.00492695	PPARG/PLA2G12A/ABCD3/PPARA/ACSL5/TNFRSF11A/CPT2/FABP1/P2RX4/CPT1A/EDN1/CROT	12
GO:0030048	Biological Process	actin filament-based movement	15/710	127/18723	9.43966e-05	0.00557676	0.00492695	MYO1D/GPD1L/MYO1A/VIL1/WASL/AKAP9/DSP/PKP2/NEDD4L/FNBP1L/SYNE2/TRPM4/ATP1A1/SRI/DSC2	15
GO:0015849	Biological Process	organic acid transport	26/710	303/18723	9.64132e-05	0.00562287	0.00496768	ABCB1/SLC26A2/XK/ABCG2/PPARG/SLC26A3/ATP8B1/PLA2G12A/SERINC5/ABAT/SLC3A1/ABCD3/PPARA/ACSL5/TNFRSF11A/CPT2/FABP1/LLGL2/P2RX4/SLC51B/SLC12A2/CPT1A/SLC36A1/EDN1/PER2/CROT	26
GO:0006790	Biological Process	sulfur compound metabolic process	28/710	339/18723	0.000102044	0.00587591	0.00519125	HMGCS2/SLC26A2/ACSF2/GHR/AHCYL2/ACAT1/SUCLG2/ACSM3/FITM2/UGDH/ACSS2/LIAS/MPST/ACSL5/MCCC1/PDHA1/HMGCL/ACOT11/SULT1A2/TST/TSTD1/SULT1A1/ETHE1/CHST5/NUDT7/ENPP1/PAPSS2/B3GNT7	28
GO:0010669	Biological Process	epithelial structure maintenance	7/710	30/18723	0.000103904	0.00590826	0.00521982	SLC22A5/INAVA/PBLD/CXADR/CRACD/NEUROD1/SOX9	7
GO:0055069	Biological Process	zinc ion homeostasis	8/710	40/18723	0.000107707	0.00604889	0.00534407	SLC30A10/MT1M/MT1F/MT1E/MT1G/MT1H/SLC39A5/MT1HL1	8
GO:0070633	Biological Process	transepithelial transport	7/710	31/18723	0.000129852	0.0069494	0.00613965	ABCB1/ABCG2/CFTR/CXADR/SCNN1B/SLC12A2/EDN1	7
GO:0035725	Biological Process	sodium ion transmembrane transport	18/710	178/18723	0.000151226	0.00799914	0.00706708	SLC4A4/SLC17A4/GPD1L/CNNM4/NEDD4L/SLC9A2/PTPN3/TRPM4/SLC20A2/ATP1A1/SCNN1A/SCNN1B/SCN9A/SHROOM2/ANK3/SLC12A2/WNK4/WNK2	18
GO:0003002	Biological Process	regionalization	27/710	331/18723	0.000165576	0.00834801	0.00737529	FZD5/NRARP/AXIN2/HOXA5/CDX2/COBL/OVOL2/TSHZ1/PGAP1/PLXNA2/PCSK5/FGFR2/ACVR2A/HOXB9/HOXA7/LRP4/PTCH1/SOSTDC1/FOXA1/MLLT3/NEUROD1/EDN1/PBX1/HOXA3/FOXA2/HHIP/HOXD10	27
GO:0060575	Biological Process	intestinal epithelial cell differentiation	6/710	23/18723	0.00016901	0.00834801	0.00737529	HOXA5/GATA6/KLF5/CDX2/PYY/CBFA2T2	6
GO:0006814	Biological Process	sodium ion transport	22/710	245/18723	0.000170667	0.00834801	0.00737529	SLC4A4/SLC17A4/GPD1L/CNNM4/SLC22A5/PKP2/NEDD4L/SLC9A2/PTPN3/TRPM4/SLC20A2/ATP1A1/P2RX4/SCNN1A/SCNN1B/SCN9A/SHROOM2/ANK3/SLC12A2/WNK4/CNKSR3/WNK2	22
GO:0045600	Biological Process	positive regulation of fat cell differentiation	10/710	66/18723	0.00017843	0.00863487	0.00762873	PPARG/ZBTB7C/NAPEPLD/KLF5/CDS1/TRPM4/FFAR4/FRZB/ADIRF/VSTM2A	10
GO:0034754	Biological Process	cellular hormone metabolic process	15/710	137/18723	0.000221544	0.0102837	0.00908543	ADH1C/PPARGC1A/DHRS11/UGT1A8/CLCN2/RETSAT/HSD17B2/CYP2S1/HSD17B11/ALDH1A1/ADH6/SCNN1B/SULT1A1/CYP3A5/UGT2B15	15
GO:0030033	Biological Process	microvillus assembly	5/710	16/18723	0.000238314	0.0107969	0.00953886	ATP8B1/MYO1A/KLF5/TNIK/RAP1GAP	5
GO:0086004	Biological Process	regulation of cardiac muscle cell contraction	7/710	34/18723	0.000240639	0.0107969	0.00953886	AKAP9/DSP/PKP2/TRPM4/ATP1A1/SRI/DSC2	7
GO:0061448	Biological Process	connective tissue development	22/710	252/18723	0.000254536	0.0111335	0.00983624	PPARGC1A/SATB2/IHH/AXIN2/FGFR3/ZNF664-RFLNA/HOXA5/GHR/HMGA2/ACAT1/PKDCC/LNPK/TRPM4/SMPD3/FOXA1/SMAD7/SOX9/FRZB/SNORC/EDN1/PDGFD/HOXA3	22
GO:1905954	Biological Process	positive regulation of lipid localization	13/710	110/18723	0.000270127	0.0113632	0.0100392	PPARG/FITM2/ABCA5/ACSL5/TNFRSF11A/ATP8A1/MYB/PTCH1/P2RX4/ABCA8/EDN1/PRAP1/VSTM2A	13
GO:0051899	Biological Process	membrane depolarization	11/710	83/18723	0.000290183	0.0117861	0.0104128	GPD1L/BEST2/NEDD4L/PTPN3/GOT1/TRPM4/P2RX4/SCN9A/SMAD7/ANK3/EDN1	11
GO:0010043	Biological Process	response to zinc ion	9/710	58/18723	0.000310578	0.0125028	0.011046	SLC30A10/CA2/MT1M/P2RX4/MT1F/MT1E/MT1G/MT1H/MT1HL1	9
GO:0032370	Biological Process	positive regulation of lipid transport	11/710	84/18723	0.00032268	0.0127186	0.0112366	PPARG/ABCA5/ACSL5/TNFRSF11A/ATP8A1/MYB/PTCH1/P2RX4/ABCA8/EDN1/PRAP1	11
GO:0006577	Biological Process	amino-acid betaine metabolic process	5/710	17/18723	0.000327121	0.0127186	0.0112366	CHDH/CPT2/CPT1A/ACADM/CROT	5
GO:1901569	Biological Process	fatty acid derivative catabolic process	5/710	17/18723	0.000327121	0.0127186	0.0112366	CYP4F12/ACAT1/FITM2/HPGD/NUDT7	5
GO:0042476	Biological Process	odontogenesis	14/710	130/18723	0.000421196	0.016101	0.0142249	AXIN2/CA2/CNNM4/TUFT1/CFTR/PPARA/FGFR2/ACVR2A/BSG/LRP4/SMPD3/SOSTDC1/ID3/EDN1	14
GO:0019915	Biological Process	lipid storage	11/710	87/18723	0.000439095	0.0165078	0.0145843	ACVR1C/PPARG/NRIP1/FITM2/CDS1/PPARA/MEST/ALKBH7/CPT1A/ENPP1/VSTM2A	11
GO:0001503	Biological Process	ossification	30/710	408/18723	0.000443864	0.0165361	0.0146093	SLC26A2/SATB2/IHH/PPARG/AXIN2/FGFR3/ZNF664-RFLNA/RRAS2/PKDCC/PPARGC1B/ANKH/TUFT1/TP53INP2/TNFRSF11A/FGFR2/TMEM38B/ACVR2A/LGR4/TRPM4/LRP4/SMPD3/PTCH1/FFAR4/ID3/SMAD7/SOX9/NBR1/PBX1/ENPP1/BAMBI	30
GO:0015711	Biological Process	organic anion transport	27/710	354/18723	0.000481723	0.0175309	0.0154881	SLC26A2/SLC4A4/SLC17A4/ABCG2/SLC26A3/ATP8B1/PLA2G12A/SLC25A23/SERINC5/ABAT/SLC16A9/SLC3A1/ABCD3/CFTR/SLC35D1/TNFRSF11A/LLGL2/P2RX4/GLTP/SLC51B/SLC44A4/SLC12A2/SLC36A1/EDN1/PER2/CA4/ABCC6	27
GO:0015698	Biological Process	inorganic anion transport	17/710	180/18723	0.000509874	0.0181204	0.016009	ABCB1/SLC26A2/BEST4/SLC4A4/SLC26A3/ATP8B1/BEST2/CLCN2/ANKH/CFTR/IP6K2/SLC20A2/CLCA1/SLC12A2/ENPP1/WNK4/ABCC6	17
GO:0043409	Biological Process	negative regulation of MAPK cascade	17/710	180/18723	0.000509874	0.0181204	0.016009	SEMA6A/RPS6KA6/SH3RF2/PPARG/EFNA1/NDRG2/CAMK2N1/MARVELD3/DAB2IP/HMGCR/CBLC/DUSP16/F2RL1/SPRED2/KLF4/CNKSR3/WNK2	17
GO:0050873	Biological Process	brown fat cell differentiation	8/710	50/18723	0.000538579	0.0189834	0.0167714	PPARGC1A/NAPEPLD/PEX11A/ALDH6A1/MB/FFAR4/NUDT7/VSTM2A	8
GO:0072659	Biological Process	protein localization to plasma membrane	23/710	284/18723	0.000543619	0.0189834	0.0167714	ZDHHC23/ARHGAP44/VIL1/RAB40B/NECTIN3/PIK3R1/PKDCC/ATP2C2/PKP2/P2RY1/APPL1/AFDN/DENND4C/BSG/TNIK/MAP7/AKAP5/PDZD3/PTCH1/CDH1/PID1/ANK3/TMBIM1	23
GO:0022600	Biological Process	digestive system process	12/710	104/18723	0.000572609	0.0193585	0.0171028	MOGAT2/VIL1/VDR/SLC22A5/INAVA/PBLD/FABP1/CRACD/NEUROD1/SOX9/WNK4/PRAP1	12
GO:0009081	Biological Process	branched-chain amino acid metabolic process	5/710	19/18723	0.000577146	0.0193585	0.0171028	ACAT1/ALDH6A1/BCAT2/HIBCH/AUH	5
GO:1903115	Biological Process	regulation of actin filament-based movement	7/710	39/18723	0.000583695	0.0193812	0.0171229	AKAP9/DSP/PKP2/TRPM4/ATP1A1/SRI/DSC2	7
GO:0045668	Biological Process	negative regulation of osteoblast differentiation	8/710	51/18723	0.000617873	0.0202209	0.0178647	PPARG/AXIN2/TRPM4/PTCH1/ID3/SOX9/NBR1/BAMBI	8
GO:0055117	Biological Process	regulation of cardiac muscle contraction	10/710	77/18723	0.000638523	0.0206003	0.0181999	AKAP9/DSP/PKP2/TMEM38B/TRPM4/ATP1A1/P2RX4/SRI/DSC2/SMAD7	10
GO:0048706	Biological Process	embryonic skeletal system development	13/710	121/18723	0.000683742	0.0215996	0.0190828	SATB2/IHH/HOXA5/HOXD1/GRHL2/PCSK5/FGFR2/ACVR2A/HOXB9/HOXA7/PBX1/HOXA3/HOXD10	13
GO:0006099	Biological Process	tricarboxylic acid cycle	6/710	30/18723	0.000792895	0.024393	0.0215507	SUCLG2/SUCLG1/SDHD/PDHA1/NNT/SDHB	6
GO:0060491	Biological Process	regulation of cell projection assembly	17/710	188/18723	0.000835355	0.0253335	0.0223817	ARHGAP44/ATP8B1/AUTS2/KLF5/WASL/FAM110C/OCLN/PLCE1/PPP1R9A/PIK3R1/COBL/RAB17/FNBP1L/PFN2/CDKL1/F2RL1/RAP1GAP	17
GO:0009755	Biological Process	hormone-mediated signaling pathway	17/710	190/18723	0.000940077	0.0271344	0.0239727	LGR5/PADI2/NR5A2/NR3C2/PPARG/APPL2/GHR/HMGA2/SSTR1/PPARGC1B/APPL1/PPARA/LGR4/PAQR8/FOXA1/PRLR/THRB	17
GO:0051216	Biological Process	cartilage development	17/710	190/18723	0.000940077	0.0271344	0.0239727	SATB2/IHH/AXIN2/FGFR3/ZNF664-RFLNA/HOXA5/GHR/HMGA2/PKDCC/LNPK/SMPD3/SMAD7/SOX9/FRZB/SNORC/EDN1/HOXA3	17
GO:0099515	Biological Process	actin filament-based transport	5/710	21/18723	0.000948421	0.0271344	0.0239727	MYO1D/MYO1A/WASL/FNBP1L/SYNE2	5
GO:0045981	Biological Process	positive regulation of nucleotide metabolic process	7/710	43/18723	0.00107255	0.0297021	0.0262412	GUCA2B/GUCA1B/ENTPD5/PPARGC1A/SLC4A4/PPARA/PID1	7
GO:1900544	Biological Process	positive regulation of purine nucleotide metabolic process	7/710	43/18723	0.00107255	0.0297021	0.0262412	GUCA2B/GUCA1B/ENTPD5/PPARGC1A/SLC4A4/PPARA/PID1	7
GO:0006091	Biological Process	generation of precursor metabolites and energy	33/710	490/18723	0.00108387	0.0297021	0.0262412	HMGCS2/ENTPD5/ADH1C/PPARGC1A/SLC4A4/ACOX1/PFKFB2/SLC25A23/DYRK2/ACAT1/NDUFA10/SUCLG2/ACSS2/SUCLG1/SDHD/PPARA/LYRM7/PDHA1/HMGCL/UGP2/PGM1/NNT/SDHB/UQCRC1/ETFB/ETFDH/ADH6/PYGB/PID1/ACADM/ENPP1/PER2/CROT	33
GO:0030836	Biological Process	positive regulation of actin filament depolymerization	4/710	13/18723	0.00111473	0.0298289	0.0263532	VIL1/SEMA5A/F2RL1/CRACD	4
GO:0060670	Biological Process	branching involved in labyrinthine layer morphogenesis	4/710	13/18723	0.00111473	0.0298289	0.0263532	FZD5/SPINT1/GRHL2/FGFR2	4
GO:1901292	Biological Process	nucleoside phosphate catabolic process	10/710	83/18723	0.00115551	0.0307044	0.0271267	ENTPD5/ACAT1/FITM2/SMPDL3A/PDE8A/NUDT12/PDE5A/NUDT7/ENPP3/ENPP1	10
GO:1903532	Biological Process	positive regulation of secretion by cell	22/710	282/18723	0.00116095	0.0307044	0.0271267	EXPH5/EDN3/PFKFB2/ILDR1/ABAT/PCK2/CAMK2N1/CFTR/P2RY1/TNFRSF11A/MYB/SYTL4/TRPM4/SMPD3/F2RL1/P2RX4/FFAR4/SRI/CD2AP/CD177/SLC12A2/EDN1	22
GO:0051056	Biological Process	regulation of small GTPase mediated signal transduction	23/710	302/18723	0.0012504	0.0325033	0.028716	ARHGAP44/VAV3/RHOU/AUTS2/PLCE1/NET1/PLEKHG6/DNMBP/ARHGEF9/DENND4C/DAB2IP/ARHGAP32/PSD3/RALGAPA1/ARHGAP42/F2RL1/FAM13A/SIPA1L2/CD2AP/PRAG1/RAP1GAP/ARFGEF3/CHN2	23
GO:0035592	Biological Process	establishment of protein localization to extracellular region	26/710	360/18723	0.00134473	0.0337965	0.0298585	EXPH5/ACVR1C/PCLO/PFKFB2/ABAT/PCK2/CAMK2N1/CFTR/RAB11FIP1/HADH/PCSK5/SYTL4/HMGCR/TRPM4/LLGL2/HNF4A/F2RL1/DPP4/SRI/FAM3D/CD2AP/NEUROD1/SLC12A2/CPT1A/PER2/FOXA2	26
GO:0071560	Biological Process	cellular response to transforming growth factor beta stimulus	20/710	250/18723	0.00141278	0.0347864	0.0307331	PPARGC1A/CDKN2B/PDE3A/PPARG/APPL2/ZNF703/APPL1/OVOL2/PPARA/FGFR2/PBLD/GOT1/GCNT2/HPGD/SMAD7/SOX9/SPRED2/EDN1/PDGFD/BAMBI	20
GO:0003254	Biological Process	regulation of membrane depolarization	7/710	45/18723	0.0014147	0.0347864	0.0307331	GPD1L/NEDD4L/PTPN3/GOT1/TRPM4/SMAD7/ANK3	7
GO:0035988	Biological Process	chondrocyte proliferation	5/710	23/18723	0.00147286	0.0356386	0.031486	IHH/FGFR3/HMGA2/SMAD7/SOX9	5
GO:0003413	Biological Process	chondrocyte differentiation involved in endochondral bone morphogenesis	4/710	14/18723	0.00151408	0.0362503	0.0320264	IHH/AXIN2/SMPD3/SOX9	4
GO:0006576	Biological Process	cellular biogenic amine metabolic process	11/710	101/18723	0.0015462	0.0365573	0.0322976	MAOA/NAPEPLD/DDC/ABAT/SLC44A1/CHDH/CHKA/AOC1/SULT1A2/SULT1A1/NAAA	11
GO:0086003	Biological Process	cardiac muscle cell contraction	9/710	73/18723	0.00171088	0.039708	0.0350812	GPD1L/AKAP9/DSP/PKP2/NEDD4L/TRPM4/ATP1A1/SRI/DSC2	9
GO:0071692	Biological Process	protein localization to extracellular region	26/710	368/18723	0.00183076	0.040754	0.0360053	EXPH5/ACVR1C/PCLO/PFKFB2/ABAT/PCK2/CAMK2N1/CFTR/RAB11FIP1/HADH/PCSK5/SYTL4/HMGCR/TRPM4/LLGL2/HNF4A/F2RL1/DPP4/SRI/FAM3D/CD2AP/NEUROD1/SLC12A2/CPT1A/PER2/FOXA2	26
GO:0010765	Biological Process	positive regulation of sodium ion transport	6/710	35/18723	0.00184553	0.040754	0.0360053	GPD1L/PKP2/ANK3/WNK4/CNKSR3/WNK2	6
GO:0071559	Biological Process	response to transforming growth factor beta	20/710	256/18723	0.00187382	0.040999	0.0362218	PPARGC1A/CDKN2B/PDE3A/PPARG/APPL2/ZNF703/APPL1/OVOL2/PPARA/FGFR2/PBLD/GOT1/GCNT2/HPGD/SMAD7/SOX9/SPRED2/EDN1/PDGFD/BAMBI	20
GO:1901568	Biological Process	fatty acid derivative metabolic process	9/710	74/18723	0.00188367	0.040999	0.0362218	HMGCS2/CYP4F12/ACAT1/FITM2/ACSL5/HMGCL/PTGR1/HPGD/NUDT7	9
GO:0008217	Biological Process	regulation of blood pressure	16/710	186/18723	0.0019717	0.042187	0.0372714	HSD11B2/EDN3/PPARG/KLK1/CYP4F12/ABAT/ACSM3/CAMK2N1/PPARA/PCSK5/ARHGAP42/ATP1A1/F2RL1/P2RX4/NOX1/EDN1	16
GO:0006937	Biological Process	regulation of muscle contraction	15/710	169/18723	0.00198328	0.042187	0.0372714	AKAP9/ABAT/DSP/PLCE1/PKP2/TMEM38B/TRPM4/TNNC2/ARHGAP42/ATP1A1/P2RX4/SRI/DSC2/SMAD7/EDN1	15
GO:0002070	Biological Process	epithelial cell maturation	4/710	15/18723	0.00200317	0.042187	0.0372714	TFCP2L1/HOXA5/HOXB13/FOXA1	4
GO:0045176	Biological Process	apical protein localization	4/710	15/18723	0.00200317	0.042187	0.0372714	ATP8B1/VANGL2/SHROOM3/SHROOM2	4
GO:0086069	Biological Process	bundle of His cell to Purkinje myocyte communication	4/710	15/18723	0.00200317	0.042187	0.0372714	DSP/PKP2/TRPM4/DSC2	4
GO:0060249	Biological Process	anatomical structure homeostasis	23/710	314/18723	0.00207461	0.0430337	0.0380193	CDHR1/IHH/CA2/OCLN/SLC22A5/MTM1/PPARGC1B/CHMP4B/INAVA/P2RY1/TP53INP2/TNFRSF11A/PBLD/PROM1/ALDH1A1/GCNT2/HOXA13/CXADR/P2RX4/CRACD/NEUROD1/SOX9/SLC12A2	23
GO:0042908	Biological Process	xenobiotic transport	7/710	48/18723	0.00208103	0.0430337	0.0380193	ABCB1/ABCG2/ATP8B1/SLC22A5/NR1I2/ABCA8/ABCC6	7
GO:0120254	Biological Process	olefinic compound metabolic process	14/710	153/18723	0.00208121	0.0430337	0.0380193	ADH1C/PPARGC1A/EPHX2/CYP2J2/CYP4F12/CLCN2/RETSAT/CYP2S1/ALDH1A1/ADH6/SCNN1B/CYP3A5/FAAH/CYP2B6	14
GO:0062012	Biological Process	regulation of small molecule metabolic process	24/710	334/18723	0.00216156	0.043897	0.0387821	GUCA2B/GUCA1B/ENTPD5/PPARGC1A/SLC4A4/EPHX2/FMO5/PPARG/APPL2/CLYBL/UGT1A8/PFKFB2/DYRK2/CLCN2/P2RY1/PPARA/FABP1/PDZD3/PID1/SOX9/CPT1A/ACADM/ENPP1/FOXA2	24
GO:0060740	Biological Process	prostate gland epithelium morphogenesis	5/710	25/18723	0.00218433	0.0441623	0.0390165	HOXB13/FGFR2/HOXA13/FOXA1/SOX9	5
GO:0035108	Biological Process	limb morphogenesis	13/710	138/18723	0.00229072	0.0459052	0.0405563	IHH/PKDCC/LNPK/PLXNA2/GRHL2/PCSK5/FGFR2/LRP4/HOXA13/PTCH1/SOX9/PBX1/HOXD10	13
GO:0007178	Biological Process	transmembrane receptor protein serine/threonine kinase signaling pathway	25/710	355/18723	0.00231792	0.0462466	0.0408579	RGMB/CDKN2B/ACVR1C/PPARG/APPL2/ZNF703/ACVR1B/NEO1/APPL1/PPM1L/OVOL2/PPARA/PBLD/ACVR2A/GOT1/GCNT2/HNF4A/SMPD3/HOXA13/HPGD/SOSTDC1/SMAD7/SPRED2/SLC39A5/BAMBI	25
GO:0002065	Biological Process	columnar/cuboidal epithelial cell differentiation	10/710	91/18723	0.00233052	0.0462949	0.0409006	HOXA5/GATA6/KLF5/CDX2/FGFR2/HNF4A/PYY/CBFA2T2/FOXA1/NEUROD1	10
GO:0001990	Biological Process	regulation of systemic arterial blood pressure by hormone	6/710	37/18723	0.00247906	0.0486089	0.0429449	HSD11B2/EDN3/PCSK5/F2RL1/NOX1/EDN1	6
GO:0045177	Cellular Component	apical part of cell	47/747	435/19550	1.43159e-10	5.18308e-08	4.88158e-08	TRPM6/ABCB1/SLC26A2/AQP8/EPB41L4B/SLC17A4/ABCG2/SLC26A3/ERBB2/ATP8B1/CA2/MYO1A/CYP4F12/VANGL2/OCLN/PROM2/SLC3A1/SLC22A5/MARVELD2/SHROOM3/CFTR/P2RY1/ANXA13/RAB17/FRMD1/PROM1/FABP1/TNIK/SORBS2/CD9/PATJ/CDHR5/PDZD3/PTCH1/ATP1A1/SCNN1A/SCNN1B/DPP4/SHROOM2/SI/SLC44A4/CEACAM7/SLC12A2/ENPP3/CA4/CNKSR3/ABCC6	47
GO:0016324	Cellular Component	apical plasma membrane	42/747	367/19550	2.37212e-10	5.18308e-08	4.88158e-08	TRPM6/ABCB1/SLC26A2/SLC17A4/ABCG2/SLC26A3/ERBB2/ATP8B1/MYO1A/CYP4F12/VANGL2/OCLN/PROM2/SLC3A1/SLC22A5/MARVELD2/SHROOM3/CFTR/P2RY1/ANXA13/RAB17/FRMD1/PROM1/TNIK/SORBS2/CD9/PATJ/CDHR5/PDZD3/ATP1A1/SCNN1A/SCNN1B/DPP4/SHROOM2/SI/SLC44A4/CEACAM7/SLC12A2/ENPP3/CA4/CNKSR3/ABCC6	42
GO:0043296	Cellular Component	apical junction complex	24/747	145/19550	1.32126e-09	1.92464e-07	1.81268e-07	CLDN8/EPB41L4B/FZD5/MAGI3/MAGI1/NECTIN3/OCLN/CLDN23/MARVELD2/SHROOM3/MARVELD3/POF1B/CGN/CLDN7/MPP7/USP53/CXADR/AOC1/PATJ/PDZD3/CDH1/SHROOM2/ANK3/WNK4	24
GO:0016323	Cellular Component	basolateral plasma membrane	28/747	231/19550	7.11198e-08	5.17989e-06	4.87857e-06	CLDN8/SLC4A4/MYO1D/ERBB3/ERBB2/CA2/MYO1A/CNNM4/DSP/PROM2/MARVELD2/ATP2C2/P2RY1/CNNM2/CLDN7/RAB17/BSG/MAP7/HPGD/CXADR/ATP1A1/SLC51B/ABCA8/ANK3/SLC39A5/SLC12A2/ENPP1/ABCC6	28
GO:0045178	Cellular Component	basal part of cell	29/747	276/19550	8.87287e-07	4.30827e-05	4.05765e-05	CLDN8/SLC4A4/MYO1D/ERBB3/ERBB2/CA2/MYO1A/CNNM4/DSP/PROM2/MARVELD2/ATP2C2/P2RY1/CNNM2/CLDN7/RAB17/BSG/MAP7/HPGD/CXADR/ATP1A1/SLC51B/ABCA8/ANK3/SLC39A5/SLC12A2/EDN1/ENPP1/ABCC6	29
GO:0005777	Cellular Component	peroxisome	19/747	142/19550	2.02763e-06	8.05523e-05	7.58664e-05	EPHX2/ACOX1/PEX11A/PXMP2/USP30/ECH1/ABCD3/NUDT12/HMGCL/MAVS/HMGCR/FABP1/PHYH/PEX26/AOC1/EHHADH/NUDT7/NBR1/CROT	19
GO:0042579	Cellular Component	microbody	19/747	142/19550	2.02763e-06	8.05523e-05	7.58664e-05	EPHX2/ACOX1/PEX11A/PXMP2/USP30/ECH1/ABCD3/NUDT12/HMGCL/MAVS/HMGCR/FABP1/PHYH/PEX26/AOC1/EHHADH/NUDT7/NBR1/CROT	19
GO:0042622	Cellular Component	photoreceptor outer segment membrane	6/747	17/19550	2.62979e-05	0.00082087	0.000773119	CDHR1/NAPEPLD/PHLPP2/PROM1/PDE6A/CNGA1	6
GO:0005902	Cellular Component	microvillus	13/747	91/19550	4.09052e-05	0.00119171	0.00112238	SLC26A2/MYO1D/CA2/MYO1A/VIL1/PROM2/PLEKHG6/PROM1/IQGAP2/ANKS4B/CDHR5/FOXA1/CLCA1	13
GO:0005903	Cellular Component	brush border	14/747	106/19550	5.10645e-05	0.0013947	0.00131357	TRPM6/MYO1D/ABCG2/SLC26A3/ATP8B1/MYO1A/VIL1/SLC3A1/SLC22A5/ANKS4B/CDHR5/PDZD3/SI/CA4	14
GO:0016328	Cellular Component	lateral plasma membrane	10/747	61/19550	9.64271e-05	0.00238026	0.00224179	MYO1A/VANGL2/OCLN/MPP7/ATP1A1/CDH1/GJB1/ANK3/SLC12A2/ABCC6	10
GO:0031253	Cellular Component	cell projection membrane	27/747	346/19550	0.000381625	0.0083385	0.00785344	TRPM6/SLC26A2/CDHR1/MYO1D/ABCG2/APPL2/SLC26A3/ATP8B1/NAPEPLD/PROM2/SLC3A1/SLC22A5/PHLPP2/PROM1/PSD3/SYNE2/PDE6A/AKAP5/CDHR5/PTCH1/SCNN1A/FFAR4/DPP4/SLC12A2/CNGA1/CA4/HHIP	27
GO:0097731	Cellular Component	9+0 non-motile cilium	13/747	131/19550	0.00153687	0.0260186	0.024505	GUCA1B/CDHR1/NAPEPLD/PHLPP2/OCRL/TTLL6/KIFAP3/PROM1/GNA11/BSG/PHYH/PDE6A/CNGA1	13
GO:0030864	Cellular Component	cortical actin cytoskeleton	9/747	79/19550	0.00312417	0.0487593	0.0459229	MYO1A/WASL/PPP1R9A/COBL/SHROOM3/MYZAP/LLGL2/CDH1/SHROOM2	9
GO:0051287	Molecular Function	NAD binding	11/734	56/18368	1.10813e-05	0.00488571	0.00432713	HSD11B2/GPD1L/UGDH/HADH/HADHA/NNT/ALDH1A1/HPGD/NUDT6/EHHADH/CRYL1	11
GO:0042578	Molecular Function	phosphoric ester hydrolase activity	33/734	366/18368	1.21083e-05	0.00488571	0.00432713	EPHX2/PTPRF/PDE3A/PHLPP1/NAPEPLD/PFKFB2/PTP4A1/PTPN21/CTDSPL/IMPA2/TDP2/PLCE1/PTPRD/MTM1/PHLPP2/SMPDL3A/OCRL/PLCB4/PPM1L/PDE8A/PTPN3/PDE5A/PLPP2/PDE6A/SMPD3/DUSP16/ATP1A1/PON3/PLCD1/ALPI/ENPP3/MTMR11/ENPP1	33
GO:0016614	Molecular Function	oxidoreductase activity, acting on CH-OH group of donors	17/734	136/18368	3.04176e-05	0.00704083	0.00623586	ADH1C/DHRS11/HSD11B2/BDH1/UGDH/HADH/CHDH/HADHA/HSD17B2/PTGR1/HMGCR/HSD17B11/HPGD/EHHADH/ADH6/CRYL1/LDHD	17
GO:0016616	Molecular Function	oxidoreductase activity, acting on the CH-OH group of donors, NAD or NADP as acceptor	16/734	124/18368	3.48988e-05	0.00704083	0.00623586	ADH1C/DHRS11/HSD11B2/BDH1/UGDH/HADH/HADHA/HSD17B2/PTGR1/HMGCR/HSD17B11/HPGD/EHHADH/ADH6/CRYL1/LDHD	16
GO:0016829	Molecular Function	lyase activity	20/734	196/18368	0.000118874	0.0159885	0.0141606	PCK1/CA1/GUCY2C/CA12/CA2/CLYBL/DDC/ADCY6/HMGA2/PCK2/HMGCL/HADHA/FAHD1/ADCY9/CYP2S1/GOT1/EHHADH/CENPV/AUH/CA4	20
GO:0004879	Molecular Function	nuclear receptor activity	9/734	52/18368	0.000194638	0.0196341	0.0173893	NR5A2/NR3C2/PPARG/HNF4G/VDR/PPARA/HNF4A/NR1I2/THRB	9
GO:0098531	Molecular Function	ligand-activated transcription factor activity	9/734	52/18368	0.000194638	0.0196341	0.0173893	NR5A2/NR3C2/PPARG/HNF4G/VDR/PPARA/HNF4A/NR1I2/THRB	9
GO:0120227	Molecular Function	acyl-CoA binding	6/734	25/18368	0.000368176	0.0297118	0.0263149	PANK3/PANK1/ALDH6A1/HMGCL/HADHA/ACOT11	6
GO:0016783	Molecular Function	sulfurtransferase activity	4/734	10/18368	0.00043794	0.0321289	0.0284556	LIAS/MPST/TST/TSTD1	4
GO:0086080	Molecular Function	protein binding involved in heterotypic cell-cell adhesion	4/734	11/18368	0.000666484	0.044821	0.0396967	DSP/PKP2/CXADR/DSC2	4

## Sheet: GO_PsO_down
ID	Ontology	Description	GeneRatio	BgRatio	pvalue	p.adjust	qvalue	geneID	Count
GO:0000280	Biological Process	nuclear division	41/422	439/18723	1.23927e-14	2.73674e-11	2.27829e-11	TGFA/UBE2C/DLGAP5/CCNB1/SMPD3/KIF11/ASPM/KIF4A/CCNE1/ZWINT/PRC1/KIF23/PTTG1/CENPE/AURKA/TOP2A/AURKB/TPX2/MAD2L1/TTK/KIF2C/BORA/NUF2/NEK2/NCAPG/CDC20/TRIP13/NUSAP1/CKS2/CCNB2/KIFC1/CCNE2/RAD51AP1/CENPF/NDC80/CDCA5/WNT5A/MND1/KIF14/KIF2A/CHMP4C	41
GO:0000819	Biological Process	sister chromatid segregation	28/422	202/18723	1.41174e-14	2.73674e-11	2.27829e-11	UBE2C/DLGAP5/CCNB1/KIF4A/ZWINT/PRC1/KIF23/PTTG1/CENPE/TOP2A/AURKB/MAD2L1/TTK/KIF2C/NUF2/NEK2/NCAPG/CDC20/TRIP13/NUSAP1/KIFC1/CENPF/NDC80/CDCA5/KIF14/RMI2/CHMP4C/ESCO2	28
GO:0007059	Biological Process	chromosome segregation	36/422	346/18723	2.09659e-14	2.73674e-11	2.27829e-11	UBE2C/DLGAP5/CCNB1/KIF4A/CCNE1/ZWINT/PRC1/KIF23/PTTG1/OIP5/CENPE/HJURP/TOP2A/AURKB/MAD2L1/TTK/KIF2C/FAM83D/NUF2/NEK2/PLSCR1/NCAPG/CDC20/TRIP13/NUSAP1/BIRC5/KIFC1/CCNE2/CENPF/ECT2/NDC80/CDCA5/KIF14/RMI2/CHMP4C/ESCO2	36
GO:0098813	Biological Process	nuclear chromosome segregation	32/422	281/18723	5.06213e-14	4.95582e-11	4.12564e-11	UBE2C/DLGAP5/CCNB1/KIF4A/CCNE1/ZWINT/PRC1/KIF23/PTTG1/CENPE/TOP2A/AURKB/MAD2L1/TTK/KIF2C/FAM83D/NUF2/NEK2/NCAPG/CDC20/TRIP13/NUSAP1/KIFC1/CCNE2/CENPF/ECT2/NDC80/CDCA5/KIF14/RMI2/CHMP4C/ESCO2	32
GO:1902850	Biological Process	microtubule cytoskeleton organization involved in mitosis	23/422	147/18723	2.46523e-13	1.37912e-10	1.14809e-10	CENPA/DLGAP5/CCNB1/KIF11/KIF4A/PRC1/KIF23/CENPE/AURKA/AURKB/TPX2/MAD2L1/TTK/BORA/NUF2/NEK2/CDC20/NUSAP1/KIFC1/NDC80/STIL/KIF2A/CHMP4C	23
GO:0031424	Biological Process	keratinization	14/422	58/18723	2.89846e-11	1.13504e-08	9.44898e-09	SPRR1B/TGM1/KRT16/TGM3/SPRR2B/SPRR1A/IVL/CDSN/ABCA12/SPRR2G/CNFN/LCE3D/KLK5/CERS3	14
GO:0043588	Biological Process	skin development	27/422	263/18723	5.68904e-11	2.0253e-08	1.68602e-08	HPSE/OVOL1/SPRR1B/TGM1/ERRFI1/UGCG/KRT16/TGM3/SPRR2B/SPRR1A/JUP/EPHA2/ZDHHC21/GBA/ALOX12B/GRHL3/IVL/FZD6/CDSN/ABCA12/ALOXE3/SPRR2G/WNT5A/CNFN/LCE3D/KLK5/CERS3	27
GO:0008544	Biological Process	epidermis development	29/422	324/18723	2.98654e-10	8.99637e-08	7.48932e-08	HPSE/TFDP1/OVOL1/SPRR1B/TGM1/ERRFI1/UGCG/KRT16/TGM3/SPRR2B/SPRR1A/FABP5/EPHA2/ZDHHC21/GRHL3/IVL/FZD6/CDSN/ABCA12/CRABP2/SPRR2G/TGM5/WNT5A/CNFN/LCE3D/CALML5/KLK5/KLK7/CERS3	29
GO:0051983	Biological Process	regulation of chromosome segregation	15/422	91/18723	1.76611e-09	4.94006e-07	4.11251e-07	UBE2C/DLGAP5/CCNB1/ZWINT/PTTG1/CENPE/AURKB/MAD2L1/TTK/KIF2C/PLSCR1/TRIP13/CENPF/NDC80/RMI2	15
GO:0051783	Biological Process	regulation of nuclear division	18/422	139/18723	2.39669e-09	5.8659e-07	4.88325e-07	TGFA/DLGAP5/CCNB1/SMPD3/ZWINT/AURKA/AURKB/MAD2L1/TTK/BORA/NEK2/CDC20/TRIP13/NUSAP1/RAD51AP1/CENPF/NDC80/WNT5A	18
GO:0045787	Biological Process	positive regulation of cell cycle	27/422	313/18723	2.78926e-09	6.42515e-07	5.34882e-07	TGFA/UBE2C/DLGAP5/TFDP1/OVOL1/CCNB1/SMPD3/TGM1/KLHL18/KIF23/AURKA/AURKB/MAD2L1/FAM83D/CDK1/PLSCR1/PLK4/NUSAP1/DTL/CKS2/CDK5R1/RAD51AP1/ECT2/NDC80/CDCA5/WNT5A/KIF14	27
GO:1905818	Biological Process	regulation of chromosome separation	13/422	72/18723	6.84056e-09	1.33938e-06	1.11501e-06	UBE2C/DLGAP5/CCNB1/ZWINT/PTTG1/CENPE/AURKB/MAD2L1/TTK/PLSCR1/TRIP13/CENPF/NDC80	13
GO:0042742	Biological Process	defense response to bacterium	28/422	350/18723	7.51213e-09	1.40083e-06	1.16617e-06	IGHM/DEFB103A/IGHV4-31/S100A12/NOD2/EPHA2/PYCARD/LCN2/H2BS1/S100A9/ACP5/LYZ/OAS3/IL7R/OAS1/IL22RA1/KRT6A/C10orf99/WFDC12/KLK5/KLK7/PI3/GBP6/HAVCR2/ISG15/OAS2/BCL3/CCL20	28
GO:0007088	Biological Process	regulation of mitotic nuclear division	15/422	110/18723	2.56352e-08	4.04433e-06	3.36683e-06	TGFA/DLGAP5/CCNB1/SMPD3/ZWINT/AURKA/AURKB/MAD2L1/TTK/BORA/NEK2/TRIP13/NUSAP1/CENPF/NDC80	15
GO:0050000	Biological Process	chromosome localization	13/422	82/18723	3.50875e-08	4.90724e-06	4.08519e-06	DLGAP5/CCNB1/CENPE/AURKB/KIF2C/FAM83D/NUF2/KIFC1/CENPF/NDC80/CDCA5/KIF14/CHMP4C	13
GO:0002831	Biological Process	regulation of response to biotic stimulus	25/422	327/18723	1.1704e-07	1.38888e-05	1.15622e-05	TRIM62/LYN/DTX3L/RASGRP1/POLR3G/NOD2/TIGAR/PYCARD/CD274/SERPINB4/PLSCR1/PARP9/IRF7/OAS3/STAT1/FCN1/ARG1/OAS1/WNT5A/DDX60/DDX58/KLK5/KLK7/HAVCR2/ISG15	25
GO:0044772	Biological Process	mitotic cell cycle phase transition	29/422	424/18723	1.25891e-07	1.40854e-05	1.17259e-05	UBE2C/DLGAP5/TFDP1/CCNB1/DCUN1D3/KLHL18/ZNF830/MELK/CCNE1/ZWINT/CENPE/AURKA/AURKB/MAD2L1/TTK/CDK1/CDKN3/TRIP13/DTL/CKS2/CCNB2/CCNE2/CENPF/NDC80/CDCA5/MASTL/KIF14/CRLF3/CHMP4C	29
GO:0048525	Biological Process	negative regulation of viral process	13/422	92/18723	1.432e-07	1.48206e-05	1.23379e-05	TRIM62/IFIH1/PLSCR1/OAS3/ISG20/STAT1/FCN1/OAS1/RSAD2/MX1/ISG15/OAS2/TRIM10	13
GO:0009615	Biological Process	response to virus	26/422	367/18723	2.90941e-07	2.64959e-05	2.20574e-05	NT5C3A/DTX3L/POLR3G/IFI6/IFIH1/PYCARD/CCL22/IFI44/PLSCR1/IFI44L/PARP9/IRF7/OAS3/ISG20/STAT1/IFIT3/OAS1/RSAD2/DDX60/DDX58/MX1/IFI27/MX2/ISG15/OAS2/BCL3	26
GO:0007346	Biological Process	regulation of mitotic cell cycle	29/422	457/18723	6.00719e-07	4.70483e-05	3.91669e-05	TGFA/UBE2C/DLGAP5/TFDP1/OVOL1/CCNB1/SMPD3/DCUN1D3/KLHL18/ZNF830/ZWINT/CENPE/AURKA/AURKB/MAD2L1/TTK/BORA/CDK1/NEK2/TRIP13/NUSAP1/DTL/AFAP1L2/CKS2/CENPF/NDC80/CDCA5/KIF14/CHMP4C	29
GO:0033044	Biological Process	regulation of chromosome organization	17/422	187/18723	1.21226e-06	8.79112e-05	7.31845e-05	UBE2C/DLGAP5/CCNB1/MYC/ZWINT/PTTG1/CENPE/TOP2A/AURKB/MAD2L1/TTK/NEK2/TRIP13/CENPF/NDC80/CDCA5/RMI2	17
GO:0031349	Biological Process	positive regulation of defense response	21/422	278/18723	1.47561e-06	0.000105063	8.74634e-05	TRIM62/LYN/RASGRP1/POLR3G/S100A12/NOD2/PYCARD/S100A9/PLSCR1/PARP9/IRF7/FCN1/CCR7/ARG1/PLA2G3/WNT5A/LDLR/ALOX5AP/KLK5/KLK7/HAVCR2	21
GO:0071173	Biological Process	spindle assembly checkpoint signaling	8/422	38/18723	1.68482e-06	0.000112204	9.3408e-05	CCNB1/ZWINT/AURKB/MAD2L1/TTK/TRIP13/CENPF/NDC80	8
GO:0033561	Biological Process	regulation of water loss via skin	7/422	27/18723	1.69051e-06	0.000112204	9.3408e-05	UGCG/KRT16/GBA/ALOX12B/GRHL3/ABCA12/ALOXE3	7
GO:0032728	Biological Process	positive regulation of interferon-beta production	8/422	39/18723	2.0782e-06	0.000133414	0.000111065	POLR3G/IFIH1/IRF7/OAS3/OAS1/DDX58/ISG15/OAS2	8
GO:0019058	Biological Process	viral life cycle	22/422	317/18723	3.36574e-06	0.000202773	0.000168805	TRIM62/USP6NL/SERPINB3/EPHA2/IFIH1/TOP2A/CDK1/PLSCR1/OAS3/ISG20/FCN1/OAS1/LDLR/RSAD2/LAMP3/MX1/IFI27/ISG15/NECTIN4/OAS2/CHMP4C/TRIM10	22
GO:0032608	Biological Process	interferon-beta production	9/422	56/18723	4.08778e-06	0.000231997	0.000193133	POLR3G/IFIH1/PYCARD/IRF7/OAS3/OAS1/DDX58/ISG15/OAS2	9
GO:0010951	Biological Process	negative regulation of endopeptidase activity	19/422	252/18723	4.79112e-06	0.000260584	0.000216931	SERPINB13/DNAJB6/CSTB/SERPINB3/IFI6/SERPINB7/PTTG1/SERPINB8/SERPINB4/SERPINB2/SERPINA3/A2ML1/ANXA8L1/BIRC5/LAMP3/WFDC12/PI3/SFRP2/MIR17	19
GO:0034340	Biological Process	response to type I interferon	9/422	58/18723	5.52169e-06	0.000292202	0.000243253	IRF7/OAS3/STAT1/OAS1/WNT5A/MX1/IFI27/ISG15/OAS2	9
GO:0002221	Biological Process	pattern recognition receptor signaling pathway	15/422	172/18723	8.51908e-06	0.000433256	0.000360678	IRAK2/LYN/MAPKAPK3/NOD2/IFIH1/MFHAS1/IRF7/OAS3/FCN1/OAS1/RSAD2/DDX60/DDX58/HAVCR2/MIR17	15
GO:0002237	Biological Process	response to molecule of bacterial origin	23/422	363/18723	9.1323e-06	0.000451568	0.000375922	THBD/IL36G/IRAK2/LYN/IL36RN/MAPKAPK3/NOD2/PYCARD/LCN2/CD274/S100A9/CD24/ACP5/GJB2/CCR7/ARG1/GJB6/WNT5A/GCH1/IL1F10/HAVCR2/MIR17/PDCD1LG2	23
GO:0051383	Biological Process	kinetochore organization	6/422	23/18723	9.22508e-06	0.000451568	0.000375922	CENPA/DLGAP5/CENPE/NUF2/CENPF/NDC80	6
GO:0045088	Biological Process	regulation of innate immune response	17/422	218/18723	9.70453e-06	0.000457867	0.000381166	TRIM62/LYN/RASGRP1/POLR3G/NOD2/PYCARD/SERPINB4/PLSCR1/PARP9/IRF7/OAS3/FCN1/ARG1/OAS1/WNT5A/HAVCR2/ISG15	17
GO:0140694	Biological Process	non-membrane-bounded organelle assembly	23/422	367/18723	1.09041e-05	0.000498858	0.000415291	CENPA/DLGAP5/KIF11/CNOT6/ASPM/KIF4A/PRC1/KIF23/CENPE/SQLE/AURKA/AURKB/TPX2/LCP1/NEK2/PLK4/CDC20/CCNB2/KIFC1/CENPF/STIL/KIF2A/CHMP4C	23
GO:0018149	Biological Process	peptide cross-linking	7/422	35/18723	1.09555e-05	0.000498858	0.000415291	SPRR1B/TGM1/TGM3/SPRR1A/IVL/TGM5/PI3	7
GO:1903046	Biological Process	meiotic cell cycle process	16/422	202/18723	1.45551e-05	0.000635336	0.000528906	OVOL1/ASPM/CCNE1/PTTG1/AURKA/TOP2A/TTK/NUF2/CDC20/TRIP13/CKS2/CCNB2/CCNE2/RAD51AP1/WNT5A/MND1	16
GO:0052548	Biological Process	regulation of endopeptidase activity	25/422	432/18723	1.77606e-05	0.000755984	0.000629343	SERPINB13/DNAJB6/CSTB/LYN/SERPINB3/IFI6/MYC/SOX7/SERPINB7/PTTG1/XDH/SERPINB8/PYCARD/SERPINB4/SERPINB2/S100A9/SERPINA3/A2ML1/ANXA8L1/BIRC5/LAMP3/WFDC12/PI3/SFRP2/MIR17	25
GO:0060759	Biological Process	regulation of response to cytokine stimulus	14/422	162/18723	1.87942e-05	0.000785832	0.000654191	IRAK2/IL36RN/IFIH1/PYCARD/CD24/PARP9/IRF7/OAS3/ARG1/OAS1/WNT5A/DDX58/ISG15/PYDC1	14
GO:0000281	Biological Process	mitotic cytokinesis	9/422	71/18723	2.9827e-05	0.00117982	0.000982182	CENPA/CKAP2/CEP55/KIF4A/KIF20A/KIF23/NUSAP1/ECT2/CHMP4C	9
GO:0006959	Biological Process	humoral immune response	20/422	317/18723	3.70689e-05	0.00140934	0.00117325	TNFRSF21/IL36RN/IGHM/PRSS3/PRSS2/IGHV4-31/S100A12/NOD2/H2BS1/S100A9/LYZ/FCN1/CCR7/KRT6A/WFDC12/KLK5/KLK7/PI3/CFB/BCL3	20
GO:0051782	Biological Process	negative regulation of cell division	5/422	18/18723	3.81936e-05	0.00143814	0.00119722	ASPM/MYC/AURKB/C10orf99/CHMP4C	5
GO:0032103	Biological Process	positive regulation of response to external stimulus	24/422	427/18723	4.16384e-05	0.00151534	0.00126149	THBD/TRIM62/LYN/TIAM1/RASGRP1/POLR3G/S100A12/NOD2/PYCARD/S100A9/PLSCR1/PARP9/IRF7/FCN1/CCR7/ARG1/PLA2G3/WNT5A/LDLR/DDX60/ALOX5AP/KLK5/KLK7/HAVCR2	24
GO:0034508	Biological Process	centromere complex assembly	6/422	30/18723	4.74751e-05	0.00167489	0.00139431	CENPA/DLGAP5/OIP5/CENPE/HJURP/CENPF	6
GO:0006643	Biological Process	membrane lipid metabolic process	15/422	203/18723	5.99347e-05	0.00205881	0.00171392	SMPD3/UGCG/SPTLC2/FUT2/GM2A/B3GNT5/GBA/ALOX12B/CWH43/ABCA12/FUT3/ELOVL7/ELOVL4/ALOXE3/CERS3	15
GO:0019372	Biological Process	lipoxygenase pathway	4/422	11/18723	7.40507e-05	0.00247848	0.00206329	ALOX12B/PLA2G3/ALOXE3/ALOX5AP	4
GO:0039530	Biological Process	MDA-5 signaling pathway	4/422	11/18723	7.40507e-05	0.00247848	0.00206329	IFIH1/IRF7/OAS3/DDX60	4
GO:2000106	Biological Process	regulation of leukocyte apoptotic process	9/422	81/18723	8.57005e-05	0.00277445	0.00230968	LYN/NOD2/AURKB/CD274/IRF7/CCR7/IL7R/WNT5A/HCAR2	9
GO:0051445	Biological Process	regulation of meiotic cell cycle	7/422	49/18723	0.000106668	0.00334169	0.0027819	OVOL1/ASPM/TTK/CDC20/TRIP13/RAD51AP1/WNT5A	7
GO:0044839	Biological Process	cell cycle G2/M phase transition	12/422	148/18723	0.000135724	0.00414914	0.00345409	CCNB1/ZNF830/MELK/AURKA/AURKB/CDK1/DTL/CCNB2/CENPF/MASTL/KIF14/CHMP4C	12
GO:0009162	Biological Process	deoxyribonucleoside monophosphate metabolic process	5/422	23/18723	0.00013668	0.00414914	0.00345409	XDH/PNP/UPP1/TYMS/TK1	5
GO:0071887	Biological Process	leukocyte apoptotic process	10/422	106/18723	0.000141121	0.00425098	0.00353887	TNFRSF21/LYN/NOD2/AURKB/CD274/IRF7/CCR7/IL7R/WNT5A/HCAR2	10
GO:0051346	Biological Process	negative regulation of hydrolase activity	21/422	379/18723	0.000152107	0.00449013	0.00373795	SERPINB13/DNAJB6/CSTB/SERPINB3/IFI6/SERPINB7/PTTG1/SERPINB8/SERPINB4/SERPINB2/SERPINA3/A2ML1/ANXA8L1/BIRC5/MASTL/LAMP3/WFDC12/PI3/SFRP2/MIR17/GZMA	21
GO:0050673	Biological Process	epithelial cell proliferation	23/422	437/18723	0.00015976	0.00460014	0.00382953	TGFA/TGM1/ERRFI1/CASK/FUT2/MYC/HMOX1/NOD2/EPHA2/APELA/FGFBP1/XDH/EGR3/STAT1/UHRF1/ARG1/ID1/KLK8/WNT5A/PEX2/AREG/SLURP1/SFRP2	23
GO:0050678	Biological Process	regulation of epithelial cell proliferation	21/422	381/18723	0.000163522	0.00467411	0.00389111	TGFA/TGM1/ERRFI1/CASK/FUT2/MYC/HMOX1/NOD2/APELA/FGFBP1/XDH/EGR3/STAT1/UHRF1/ARG1/ID1/WNT5A/PEX2/AREG/SLURP1/SFRP2	21
GO:0071900	Biological Process	regulation of protein serine/threonine kinase activity	20/422	359/18723	0.000202341	0.00570049	0.00474555	TGFA/CCNB1/LYN/TIAM1/RASGRP1/SERPINB3/CCNE1/S100A12/NOD2/GBA/PYCARD/CDKN3/CD24/CKS2/CEMIP/CCNB2/CCNE2/CDK5R1/WNT5A/SFRP2	20
GO:0071459	Biological Process	protein localization to chromosome, centromeric region	5/422	25/18723	0.000207947	0.00581657	0.00484219	CENPA/AURKB/TTK/CDK1/NDC80	5
GO:0032465	Biological Process	regulation of cytokinesis	9/422	92/18723	0.000229592	0.00628729	0.00523406	KIF20A/PRC1/KIF23/AURKA/AURKB/PLK4/ECT2/KIF14/CHMP4C	9
GO:0009636	Biological Process	response to toxic substance	16/422	262/18723	0.000315889	0.00817855	0.0068085	CCNB1/LYN/PIM1/AKR1B10/SRXN1/SLC6A14/LCN2/SELENOT/S100A9/CDK1/ARG1/BLMH/GCH1/ALOX5AP/RDH12/TYMS	16
GO:0072676	Biological Process	lymphocyte migration	10/422	117/18723	0.000317452	0.00817855	0.0068085	ADTRP/GBA/PYCARD/CCL22/CCR7/WNT5A/XG/C10orf99/CCL18/CCL20	10
GO:0033674	Biological Process	positive regulation of kinase activity	23/422	467/18723	0.000411861	0.0103388	0.00860684	TGFA/CCNB1/LYN/TIAM1/RASGRP1/S100A12/NOD2/EPHA2/CENPE/TIGAR/TPX2/BORA/CD24/HBEGF/AFAP1L2/CKS2/CCR7/CEMIP/CDK5R1/ECT2/WNT5A/KIF14/AREG	23
GO:0002764	Biological Process	immune response-regulating signaling pathway	23/422	468/18723	0.000424313	0.0105165	0.00875482	TNFRSF21/IRAK2/LYN/IGHM/MAPKAPK3/IGHV4-31/NOD2/IFIH1/MFHAS1/FYB1/CD24/PLSCR1/IRF7/OAS3/FCN1/CCR7/OAS1/RSAD2/DDX60/DDX58/CTLA4/HAVCR2/MIR17	23
GO:0071216	Biological Process	cellular response to biotic stimulus	15/422	246/18723	0.000489923	0.0118428	0.00985895	IL36G/IRAK2/LYN/IL36RN/NOD2/TIGAR/PYCARD/LCN2/CD274/ARG1/WNT5A/IL1F10/HAVCR2/MIR17/PDCD1LG2	15
GO:0045860	Biological Process	positive regulation of protein kinase activity	20/422	386/18723	0.000514897	0.0121466	0.0101118	TGFA/CCNB1/TIAM1/RASGRP1/S100A12/NOD2/CENPE/TPX2/BORA/CD24/HBEGF/AFAP1L2/CKS2/CCR7/CEMIP/CDK5R1/ECT2/WNT5A/KIF14/AREG	20
GO:0070371	Biological Process	ERK1 and ERK2 cascade	18/422	330/18723	0.000533923	0.01252	0.0104227	ERRFI1/LYN/TIAM1/RASGRP1/MYC/NOD2/EPHA2/APELA/PYCARD/MFHAS1/CCL22/FAM83D/CDK1/CCR7/CCL18/CHRNA9/HAVCR2/CCL20	18
GO:0022407	Biological Process	regulation of cell-cell adhesion	22/422	448/18723	0.000568555	0.0132528	0.0110327	TNFRSF21/LYN/RASGRP1/NOD2/ADTRP/ZDHHC21/UBASH3B/PYCARD/CD274/CD24/CDSN/ABCA12/FUT3/EGR3/PNP/CCR7/ARG1/IL7R/WNT5A/CTLA4/HAVCR2/PDCD1LG2	22
GO:0030104	Biological Process	water homeostasis	7/422	64/18723	0.00057745	0.0133804	0.011139	UGCG/KRT16/GBA/ALOX12B/GRHL3/ABCA12/ALOXE3	7
GO:0002230	Biological Process	positive regulation of defense response to virus by host	5/422	31/18723	0.000595084	0.0136244	0.011342	DTX3L/PYCARD/PARP9/STAT1/DDX58	5
GO:0032102	Biological Process	negative regulation of response to external stimulus	21/422	420/18723	0.000598414	0.0136244	0.011342	THBD/LYN/CASK/NOD2/ADTRP/UBASH3B/GBA/F12/SERPINB4/MFHAS1/SERPINB2/ACP5/PBK/OAS3/ARG1/OAS1/KLK8/WNT5A/LDLR/HAVCR2/ISG15	21
GO:0030261	Biological Process	chromosome condensation	6/422	48/18723	0.000697067	0.0155097	0.0129116	CCNB1/TOP2A/CDK1/NCAPG/NUSAP1/CDCA5	6
GO:0009395	Biological Process	phospholipid catabolic process	6/422	49/18723	0.000779448	0.0169573	0.0141167	SMPD3/GDPD3/PLBD1/PLA2G4D/LIPG/LDLR	6
GO:1901657	Biological Process	glycosyl compound metabolic process	8/422	88/18723	0.000830755	0.0179737	0.0149628	NT5C3A/AKR1B10/GBA/XDH/PNP/ACP3/UPP1/TK1	8
GO:0042572	Biological Process	retinol metabolic process	6/422	50/18723	0.000869147	0.018701	0.0155682	CYP2C18/RDH16/AKR1B10/RDH10/DHRS9/RDH12	6
GO:0050878	Biological Process	regulation of body fluid levels	19/422	379/18723	0.00104233	0.0219449	0.0182687	THBD/HPSE/UGCG/KRT16/LYN/HK2/ADTRP/UBASH3B/GBA/XDH/F12/ALOX12B/SERPINB2/GRHL3/FZD6/PLSCR1/ABCA12/ALOXE3/OAS2	19
GO:0001906	Biological Process	cell killing	12/422	188/18723	0.00118443	0.0245408	0.0204298	ULBP2/DNASE1L3/RASGRP1/DEFB103A/S100A12/GZMB/SERPINB4/LYZ/ARG1/IL7R/KRT6A/HAVCR2	12
GO:0033089	Biological Process	positive regulation of T cell differentiation in thymus	3/422	10/18723	0.00121248	0.0246014	0.0204802	RASGRP1/EGR3/IL7R	3
GO:0090179	Biological Process	planar cell polarity pathway involved in neural tube closure	3/422	10/18723	0.00121248	0.0246014	0.0204802	GRHL3/WNT5A/SFRP2	3
GO:0032069	Biological Process	regulation of nuclease activity	4/422	22/18723	0.00134859	0.0269443	0.0224306	OAS3/OAS1/OAS2/GZMA	4
GO:0002437	Biological Process	inflammatory response to antigenic stimulus	7/422	74/18723	0.00138025	0.0272984	0.0227254	IL36G/LYN/IL36RN/RASGRP1/NOD2/CCR7/IL1F10	7
GO:0002886	Biological Process	regulation of myeloid leukocyte mediated immunity	6/422	56/18723	0.0015857	0.0308646	0.0256943	DNASE1L3/LYN/HMOX1/ARG1/PLA2G3/DDX58	6
GO:0070302	Biological Process	regulation of stress-activated protein kinase signaling cascade	12/422	195/18723	0.00161753	0.0308646	0.0256943	LYN/RASGRP1/SERPINB3/MYC/NOD2/XDH/PYCARD/MFHAS1/PBK/CCR7/WNT5A/SFRP2	12
GO:0002759	Biological Process	regulation of antimicrobial humoral response	3/422	11/18723	0.00163939	0.0308646	0.0256943	NOD2/KLK5/KLK7	3
GO:0009120	Biological Process	deoxyribonucleoside metabolic process	3/422	11/18723	0.00163939	0.0308646	0.0256943	XDH/PNP/TK1	3
GO:0035404	Biological Process	histone-serine phosphorylation	3/422	11/18723	0.00163939	0.0308646	0.0256943	CCNB1/AURKA/AURKB	3
GO:0042110	Biological Process	T cell activation	22/422	487/18723	0.00166946	0.0312242	0.0259936	PRDM1/TNFRSF21/LYN/RASGRP1/NOD2/GBA/PYCARD/CD274/LCP1/CD24/EGR3/PNP/CCR7/ARG1/IL7R/RSAD2/CD48/CD8A/CTLA4/HAVCR2/BCL3/PDCD1LG2	22
GO:0002274	Biological Process	myeloid leukocyte activation	13/422	223/18723	0.00171068	0.0314508	0.0261823	DNASE1L3/LYN/RASGRP1/NAMPT/S100A12/HMOX1/PYCARD/MFHAS1/PLSCR1/PLA2G3/WNT5A/LDLR/HAVCR2	13
GO:0070372	Biological Process	regulation of ERK1 and ERK2 cascade	16/422	309/18723	0.00182851	0.0331502	0.027597	ERRFI1/LYN/TIAM1/RASGRP1/NOD2/EPHA2/APELA/PYCARD/MFHAS1/CCL22/FAM83D/CCR7/CCL18/CHRNA9/HAVCR2/CCL20	16
GO:0002922	Biological Process	positive regulation of humoral immune response	4/422	24/18723	0.00189058	0.0341176	0.0284023	NOD2/CCR7/KLK5/KLK7	4
GO:0007159	Biological Process	leukocyte cell-cell adhesion	18/422	371/18723	0.0020056	0.0360272	0.029992	TNFRSF21/LYN/RASGRP1/NOD2/ADTRP/ZDHHC21/PYCARD/CD274/S100A9/CD24/EGR3/PNP/CCR7/ARG1/IL7R/CTLA4/HAVCR2/PDCD1LG2	18
GO:0052126	Biological Process	movement in host environment	11/422	175/18723	0.0021143	0.0376345	0.03133	TRIM62/SERPINB3/EPHA2/CDK1/PLSCR1/FCN1/LDLR/KRT6A/NECTIN4/CHMP4C/TRIM10	11
GO:0034308	Biological Process	primary alcohol metabolic process	8/422	102/18723	0.00215909	0.0380856	0.0317056	CYP2C18/RDH16/GDPD3/AKR1B10/RDH10/DHRS9/ACP3/RDH12	8
GO:0001523	Biological Process	retinoid metabolic process	7/422	81/18723	0.00233217	0.0397078	0.033056	CYP2C18/RDH16/AKR1B10/RDH10/DHRS9/CRABP2/RDH12	7
GO:0006260	Biological Process	DNA replication	14/422	260/18723	0.00242115	0.0408848	0.0340358	PRIM1/RRM2/ZNF830/CCNE1/CDC45/GINS3/TIMELESS/GINS2/CDK1/DTL/CCNE2/RMI2/PCLAF/ESCO2	14
GO:0019692	Biological Process	deoxyribose phosphate metabolic process	5/422	42/18723	0.00243262	0.0408848	0.0340358	PGM2/XDH/PNP/UPP1/TYMS	5
GO:0045745	Biological Process	positive regulation of G protein-coupled receptor signaling pathway	4/422	26/18723	0.00256715	0.0422393	0.0351634	ACP3/MRAP2/KLK5/KLK6	4
GO:0071425	Biological Process	hematopoietic stem cell proliferation	4/422	26/18723	0.00256715	0.0422393	0.0351634	PIM1/GBA/WNT5A/SFRP2	4
GO:0050672	Biological Process	negative regulation of lymphocyte proliferation	7/422	83/18723	0.00268015	0.0431977	0.0359613	TNFRSF21/LYN/CD274/ARG1/CTLA4/HAVCR2/PDCD1LG2	7
GO:0060443	Biological Process	mammary gland morphogenesis	5/422	43/18723	0.00270261	0.0431977	0.0359613	EPHA2/ARG1/WNT5A/ELF3/AREG	5
GO:0034135	Biological Process	regulation of toll-like receptor 2 signaling pathway	3/422	13/18723	0.00274789	0.043348	0.0360864	LYN/NOD2/MFHAS1	3
GO:0045741	Biological Process	positive regulation of epidermal growth factor-activated receptor activity	3/422	13/18723	0.00274789	0.043348	0.0360864	TGFA/HBEGF/AREG	3
GO:0046434	Biological Process	organophosphate catabolic process	10/422	155/18723	0.00274931	0.043348	0.0360864	SMPD3/PGM2/GDPD3/PLBD1/XDH/PLA2G4D/LIPG/PNP/LDLR/UPP1	10
GO:0032945	Biological Process	negative regulation of mononuclear cell proliferation	7/422	84/18723	0.00286843	0.0447521	0.0372553	TNFRSF21/LYN/CD274/ARG1/CTLA4/HAVCR2/PDCD1LG2	7
GO:0002704	Biological Process	negative regulation of leukocyte mediated immunity	6/422	63/18723	0.00290871	0.0452004	0.0376285	HMOX1/NOD2/SERPINB4/ARG1/IL7R/HAVCR2	6
GO:0003401	Biological Process	axis elongation	4/422	27/18723	0.00296065	0.0457935	0.0381222	RDH10/WNT5A/AREG/SFRP2	4
GO:0009262	Biological Process	deoxyribonucleotide metabolic process	5/422	44/18723	0.00299365	0.0457935	0.0381222	RRM2/XDH/PNP/UPP1/TYMS	5
GO:0031295	Biological Process	T cell costimulation	5/422	44/18723	0.00299365	0.0457935	0.0381222	LYN/CD274/CD24/CCR7/PDCD1LG2	5
GO:0046006	Biological Process	regulation of activated T cell proliferation	5/422	44/18723	0.00299365	0.0457935	0.0381222	PYCARD/CD274/CD24/ARG1/PDCD1LG2	5
GO:0007173	Biological Process	epidermal growth factor receptor signaling pathway	8/422	108/18723	0.00308548	0.0470146	0.0391388	TGFA/ERRFI1/IFI6/HBEGF/AFAP1L2/FAM83B/AREG/FAM83A	8
GO:0001533	Cellular Component	cornified envelope	12/443	45/19550	2.30996e-10	7.89477e-08	6.86783e-08	DSG3/SPRR1B/TGM1/DSC2/SPRR2B/SPRR1A/JUP/IVL/CDSN/SPRR2G/CNFN/PI3	12
GO:0005819	Cellular Component	spindle	32/443	391/19550	4.09056e-10	7.89477e-08	6.86783e-08	DLGAP5/CCNB1/CKAP2/KIF11/ASPM/KIF4A/KIF20A/SPATA5L1/PRC1/KIF23/CENPE/CKAP2L/AURKA/AURKB/TPX2/MAD2L1/TTK/KIF2C/BORA/FAM83D/CDK1/NEK2/PLK4/CDC20/NUSAP1/BIRC5/KIFC1/CENPF/ECT2/KIF14/FAM110C/KIF2A	32
GO:0000775	Cellular Component	chromosome, centromeric region	19/443	198/19550	1.34734e-07	1.30018e-05	1.13106e-05	CENPA/CCNB1/ZWINT/OIP5/CENPE/HJURP/TOP2A/AURKB/MAD2L1/TTK/KIF2C/NUF2/NEK2/NCAPG/BIRC5/CENPF/NDC80/CDCA5/ESCO2	19
GO:0030496	Cellular Component	midbody	17/443	196/19550	2.51391e-06	0.000138624	0.000120592	CEP55/ASPM/KIF4A/KIF20A/PRC1/KIF23/CENPE/AURKA/AURKB/CDK1/NEK2/BIRC5/CENPF/ECT2/KIF14/CHMP4C/BCL3	17
GO:0034774	Cellular Component	secretory granule lumen	21/443	322/19550	1.58648e-05	0.000680422	0.000591913	HPSE/CSTB/PGM2/PRSS2/PSMA5/SERPINB3/GM2A/JUP/FABP5/S100A12/PYCARD/LCN2/S100A9/SERPINA3/LYZ/PNP/GGH/FCN1/ARG1/TCN1/S100P	21
GO:1902554	Cellular Component	serine/threonine protein kinase complex	9/443	81/19550	8.94692e-05	0.00230234	0.00200285	CCNB1/CCNE1/PYCARD/CDK1/CKS2/CCNB2/CCNE2/CDK5R1/PYDC1	9
GO:0045334	Cellular Component	clathrin-coated endocytic vesicle	9/443	91/19550	0.000220286	0.00447529	0.00389315	TGFA/HBEGF/CEMIP/IL7R/WNT5A/LDLR/AREG/CTLA4/SGIP1	9
GO:0042599	Cellular Component	lamellar body	4/443	17/19550	0.000489697	0.0082428	0.00717059	ABCA12/LAMP3/KLK5/KLK7	4
GO:0005775	Cellular Component	vacuolar lumen	12/443	174/19550	0.000632533	0.0101732	0.00884992	SERPINB13/HPSE/PRSS2/SERPINB3/GM2A/FABP5/GBA/PYCARD/SERPINA3/LYZ/GGH/ARG1	12
GO:0016327	Cellular Component	apicolateral plasma membrane	4/443	21/19550	0.0011462	0.0170074	0.0147951	THBD/OCLN/JUP/FZD6	4
GO:0030669	Cellular Component	clathrin-coated endocytic vesicle membrane	7/443	72/19550	0.00121235	0.0170074	0.0147951	TGFA/HBEGF/IL7R/WNT5A/LDLR/AREG/SGIP1	7
GO:0032154	Cellular Component	cleavage furrow	6/443	53/19550	0.00122062	0.0170074	0.0147951	CEP55/KIF20A/PLK4/ECT2/MASTL/HTR3A	6
GO:0031261	Cellular Component	DNA replication preinitiation complex	3/443	12/19550	0.00218304	0.0271824	0.0236465	CDC45/GINS3/GINS2	3
GO:0030057	Cellular Component	desmosome	4/443	25/19550	0.00225542	0.0272061	0.0236671	DSG3/DSC2/JUP/CDSN	4
GO:0005766	Cellular Component	primary lysosome	10/443	155/19550	0.00286204	0.0324926	0.028266	PRSS2/SERPINB3/GM2A/FABP5/PYCARD/SERPINA3/LYZ/GGH/ARG1/ACP3	10
GO:0010369	Cellular Component	chromocenter	3/443	14/19550	0.0034923	0.0374452	0.0325743	OIP5/AURKB/ESCO2	3
GO:0008236	Molecular Function	serine-type peptidase activity	21/433	191/18368	5.12547e-09	1.61736e-06	1.50665e-06	PREP/KLK13/PRSS3/PRSS2/PRSS27/PRSS53/KLK10/F12/PRSS22/GZMB/TMPRSS13/PRSS3P2/KLK8/TMPRSS11D/TMPRSS11F/KLK5/KLK7/CFB/KLK6/GZMA/ENDOU	21
GO:0004252	Molecular Function	serine-type endopeptidase activity	20/433	174/18368	5.52591e-09	1.61736e-06	1.50665e-06	PREP/KLK13/PRSS3/PRSS2/PRSS27/PRSS53/KLK10/F12/PRSS22/GZMB/TMPRSS13/PRSS3P2/KLK8/TMPRSS11D/TMPRSS11F/KLK5/KLK7/CFB/KLK6/GZMA	20
GO:0017171	Molecular Function	serine hydrolase activity	21/433	195/18368	7.44184e-09	1.61736e-06	1.50665e-06	PREP/KLK13/PRSS3/PRSS2/PRSS27/PRSS53/KLK10/F12/PRSS22/GZMB/TMPRSS13/PRSS3P2/KLK8/TMPRSS11D/TMPRSS11F/KLK5/KLK7/CFB/KLK6/GZMA/ENDOU	21
GO:0008017	Molecular Function	microtubule binding	23/433	271/18368	1.28236e-07	2.09024e-05	1.94716e-05	DLGAP5/KIF11/TIAM1/FHDC1/KIF4A/KIF20A/PRC1/KIF23/CENPE/TPX2/KIF2C/S100A9/FAM83D/NUSAP1/BIRC5/KIFC1/GJB6/CENPF/KIF14/MX1/KIF2A/SGIP1/MX2	23
GO:0003777	Molecular Function	microtubule motor activity	9/433	69/18368	3.35208e-05	0.00364259	0.00339325	KIF11/KIF4A/KIF20A/KIF23/CENPE/KIF2C/KIFC1/KIF14/KIF2A	9
GO:0004745	Molecular Function	NAD-retinol dehydrogenase activity	5/433	19/18368	6.29454e-05	0.00566366	0.00527596	RDH16/RDH10/DHRS9/SDR9C7/RDH12	5
GO:0004712	Molecular Function	protein serine/threonine/tyrosine kinase activity	7/433	44/18368	6.94927e-05	0.00566366	0.00527596	MAPKAPK3/AURKA/AURKB/TTK/MAP3K9/PBK/SGK1	7
GO:0004867	Molecular Function	serine-type endopeptidase inhibitor activity	10/433	98/18368	0.00010527	0.00686361	0.00639377	SERPINB13/SERPINB3/SERPINB7/SERPINB8/SERPINB4/SERPINB2/SERPINA3/A2ML1/WFDC12/PI3	10
GO:0005154	Molecular Function	epidermal growth factor receptor binding	5/433	33/18368	0.000979284	0.0425662	0.0396524	TGFA/PLSCR1/HBEGF/FAM83B/AREG	5
GO:0016538	Molecular Function	cyclin-dependent protein serine/threonine kinase regulator activity	6/433	50/18368	0.00109536	0.044636	0.0415806	CCNB1/CCNE1/CKS2/CCNB2/CCNE2/CDK5R1	6

## Sheet: GO_PsO_up
ID	Ontology	Description	GeneRatio	BgRatio	pvalue	p.adjust	qvalue	geneID	Count
GO:0061448	Biological Process	connective tissue development	15/235	252/18723	7.30106e-07	0.00216769	0.0019367	TGFBI/RUNX3/CD34/CRIP1/EVC/PKDCC/ZBTB16/FRZB/EDN1/PPARGC1A/SOX8/LOXL2/PLAAT3/BGN/MSX1	15
GO:0060537	Biological Process	muscle tissue development	18/235	403/18723	3.62032e-06	0.00537437	0.00480169	HMG20B/DSG2/CSRP1/EFNB2/SORBS2/ENG/HEY1/TPM1/EFEMP2/MYH11/MYH14/ATF3/S100B/EDN1/FOXC1/PPARGC1A/SOX8/MSX1	18
GO:0045444	Biological Process	fat cell differentiation	13/235	229/18723	6.81095e-06	0.00674057	0.00602231	TGFB1I1/ADIRF/CCDC3/INHBB/SFRP1/ZBTB16/FABP4/FRZB/RARRES2/ADRB2/PPARGC1A/SOX8/PPARG	13
GO:0003012	Biological Process	muscle system process	18/235	452/18723	1.72944e-05	0.0110579	0.00987962	CALD1/DSG2/ADRA2A/CRYAB/GSN/LMCD1/SORBS2/TPM1/PPP1R12B/TPM2/MYH11/MYH14/SLC6A8/STAC2/EDN1/ADRB2/PPARGC1A/CNN1	18
GO:0045600	Biological Process	positive regulation of fat cell differentiation	7/235	66/18723	1.86223e-05	0.0110579	0.00987962	ADIRF/CCDC3/SFRP1/ZBTB16/FRZB/RARRES2/PPARG	7
GO:0048762	Biological Process	mesenchymal cell differentiation	12/235	236/18723	4.56916e-05	0.0170618	0.0152438	TGFB1I1/ENG/HEY1/SFRP1/SOX10/FRZB/EDN1/FOXC1/DACT3/SOX8/LOXL2/MSX1	12
GO:0007015	Biological Process	actin filament organization	17/235	442/18723	4.59733e-05	0.0170618	0.0152438	CALD1/INPPL1/ESAM/SYNPO/MARCKSL1/GSN/SPTAN1/SORBS2/WASHC1/TPM1/TPM2/SFRP1/FAM107A/RAPGEF3/DBN1/ACTN1/KANK4	17
GO:0042692	Biological Process	muscle cell differentiation	15/235	384/18723	0.00010887	0.0282304	0.0252223	RAMP2/CSRP1/EFNB2/SORBS2/ENG/HEY1/TPM1/EFEMP2/MYH11/APLNR/BHLHE41/KRT19/EDN1/ACTN1/MSX1	15
GO:0055001	Biological Process	muscle cell development	10/235	184/18723	0.000114101	0.0282304	0.0252223	RAMP2/CSRP1/SORBS2/ENG/TPM1/EFEMP2/MYH11/KRT19/EDN1/ACTN1	10
GO:0008217	Biological Process	regulation of blood pressure	10/235	186/18723	0.000124731	0.0284866	0.0254512	RAMP2/NCALD/CAMK2N1/NISCH/CD34/TPM1/RARRES2/EDN1/ADRB2/PPARG	10
GO:0051216	Biological Process	cartilage development	10/235	190/18723	0.000148518	0.0314964	0.0281403	TGFBI/RUNX3/EVC/PKDCC/ZBTB16/FRZB/EDN1/LOXL2/BGN/MSX1	10
GO:0009410	Biological Process	response to xenobiotic stimulus	16/235	462/18723	0.000255398	0.0435147	0.0388779	FZD1/COL18A1/ADIRF/EHMT2/LGALS1/BCAR3/AHRR/ENG/ACACB/EPHX1/SFRP1/SOX10/FMO5/EDN1/PPARGC1A/AS3MT	16
GO:0007517	Biological Process	muscle organ development	13/235	327/18723	0.000263814	0.0435147	0.0388779	ITGA7/HMG20B/CRYAB/ENG/EVC/TPM1/EFEMP2/MYH14/ATF3/S100B/FOXC1/SOX8/MSX1	13
GO:0005925	Cellular Component	focal adhesion	18/246	418/19550	6.30954e-06	0.000670359	0.000570106	TGFB1I1/TLE2/TLN1/FZD1/CD99L2/CSPG4/CSRP1/BCAR3/EFNB2/GSN/SORBS2/ENG/FAM107A/TNS3/CNN1/NEXN/ACTN1/HSPG2	18
GO:0030864	Cellular Component	cortical actin cytoskeleton	8/246	79/19550	6.77579e-06	0.000670359	0.000570106	CALD1/CLDN5/GSN/SPTAN1/RAPGEF3/KRT19/DBN1/ACTN1	8
GO:0030055	Cellular Component	cell-substrate junction	18/246	425/19550	7.91763e-06	0.000670359	0.000570106	TGFB1I1/TLE2/TLN1/FZD1/CD99L2/CSPG4/CSRP1/BCAR3/EFNB2/GSN/SORBS2/ENG/FAM107A/TNS3/CNN1/NEXN/ACTN1/HSPG2	18
GO:0042641	Cellular Component	actomyosin	8/246	81/19550	8.17511e-06	0.000670359	0.000570106	SYNPO/ABLIM3/CDC42BPA/TPM1/MYH14/FAM107A/DBN1/ACTN1	8
GO:0062023	Cellular Component	collagen-containing extracellular matrix	17/246	425/19550	2.94289e-05	0.00193053	0.00164182	VWF/TGFB1I1/LAMB2/COL18A1/TGFBI/CTSF/CSPG4/LGALS1/GPC2/EFEMP2/SFRP1/GPC6/RARRES2/LOXL2/TIMP3/BGN/HSPG2	17
GO:0043292	Cellular Component	contractile fiber	12/246	239/19550	5.32827e-05	0.00274146	0.00233147	CALD1/SYNPO/CSRP1/CRYAB/SORBS2/TPM1/PPP1R12B/TPM2/MYH11/KRT19/NEXN/ACTN1	12
GO:0016327	Cellular Component	apicolateral plasma membrane	4/246	21/19550	0.00012372	0.00434623	0.00369625	PALM/CLDN5/KRT19/CLDN8	4
GO:0031253	Cellular Component	cell projection membrane	14/246	346/19550	0.000132507	0.00434623	0.00369625	PALM/TLN1/BBS1/PRCD/CSPG4/MUC20/FGD5/SCARB1/GABARAPL1/EVC/TPM1/CDHR1/FAM107A/SLC26A2	14
GO:0005902	Cellular Component	microvillus	7/246	91/19550	0.000151183	0.00450799	0.00383382	AOC3/MUC20/SCARB1/RAPGEF3/SLC26A2/JAM3/ATP6V1B1	7
GO:0031252	Cellular Component	cell leading edge	15/246	422/19550	0.000313061	0.00641775	0.00545797	PALM/INPPL1/TLN1/CSPG4/ABLIM3/FGD5/CDC42BPA/GABARAPL1/SORBS2/TPM1/S100B/FAM107A/RAPGEF3/DBN1/ACTN1	15
GO:0043218	Cellular Component	compact myelin	3/246	14/19550	0.000646549	0.0106034	0.00901765	CLDN5/PLLP/JAM3	3
GO:0045178	Cellular Component	basal part of cell	11/246	276/19550	0.000781778	0.0122106	0.0103845	PALM/EPCAM/ADRA2A/MUC20/CD34/SLC27A1/HEPH/EDN1/ATP6V1B1/GPIHBP1/CLDN8	11
GO:0043202	Cellular Component	lysosomal lumen	6/246	97/19550	0.00142121	0.0202677	0.0172366	CTSF/CSPG4/GPC2/GPC6/BGN/HSPG2	6
GO:0005911	Cellular Component	cell-cell junction	15/246	494/19550	0.00155379	0.0210604	0.0179108	PRKD1/CLDN5/TLN1/EPCAM/ESAM/DSG2/SYNPO/CDC42BPA/EFNB2/FZD4/JAM3/DBN1/NEXN/ACTN1/CLDN8	15
GO:0009925	Cellular Component	basal plasma membrane	10/246	257/19550	0.00160521	0.0210604	0.0179108	PALM/EPCAM/ADRA2A/MUC20/CD34/SLC27A1/HEPH/ATP6V1B1/GPIHBP1/CLDN8	10
GO:0005796	Cellular Component	Golgi lumen	6/246	104/19550	0.00202938	0.0256014	0.0217727	CSPG4/MUC20/GPC2/GPC6/BGN/HSPG2	6
GO:0008307	Molecular Function	structural constituent of muscle	7/241	42/18368	1.1193e-06	0.000514879	0.00047482	CSRP1/SORBS2/TPM1/TPM2/MYH11/KRT19/NEXN	7
GO:0003779	Molecular Function	actin binding	19/241	441/18368	6.17827e-06	0.001421	0.00131044	CALD1/INPPL1/TLN1/NCALD/SYNPO/ABLIM3/MARCKSL1/GSN/SPTAN1/WASHC1/TPM1/TPM2/MYH11/MYH14/FAM107A/DBN1/CNN1/NEXN/ACTN1	19

## Sheet: GO_RA_down
ID	Ontology	Description	GeneRatio	BgRatio	pvalue	p.adjust	qvalue	geneID	Count
GO:0000280	Biological Process	nuclear division	43/423	439/18723	5.26413e-16	2.22831e-12	1.80033e-12	TRIP13/KIF11/DLGAP5/IL1B/KIF15/CHFR/PDXP/BUB1B/TTK/MAD2L1/KIF2C/CDC20/KIF4A/RAD51AP1/CENPF/CD28/KNTC1/AURKA/ZWINT/NCAPG/ASPM/CCNB2/TOP2A/TACC3/EME1/TPX2/MND1/CDCA2/AGO4/PRMT5/KIF18B/SGO2/NUSAP1/PRC1/SPAG5/CENPK/AURKB/UBE2C/PLK1/UBE2S/MKI67/MYBL1/KIF14	43
GO:0140014	Biological Process	mitotic nuclear division	34/423	287/18723	2.60515e-15	5.51381e-12	4.45481e-12	TRIP13/KIF11/DLGAP5/IL1B/KIF15/PDXP/BUB1B/TTK/MAD2L1/KIF2C/CDC20/KIF4A/CENPF/CD28/KNTC1/AURKA/ZWINT/NCAPG/TACC3/TPX2/CDCA2/PRMT5/KIF18B/SGO2/NUSAP1/PRC1/SPAG5/CENPK/AURKB/UBE2C/PLK1/UBE2S/MKI67/KIF14	34
GO:0007059	Biological Process	chromosome segregation	34/423	346/18723	6.37132e-13	5.39396e-10	4.35798e-10	TRIP13/DLGAP5/SPC25/CHFR/BUB1B/TTK/MAD2L1/KIF2C/CDC20/KIF4A/CENPF/KNTC1/ZWINT/MCMBP/NCAPG/TOP2A/TACC3/EME1/RMI2/CDCA2/AGO4/KIF18B/SGO2/NUSAP1/PRC1/SPAG5/CENPK/AURKB/UBE2C/PLK1/HJURP/MKI67/FAM83D/KIF14	34
GO:0098813	Biological Process	nuclear chromosome segregation	30/423	281/18723	1.83461e-12	1.29432e-09	1.04573e-09	TRIP13/DLGAP5/CHFR/BUB1B/TTK/MAD2L1/KIF2C/CDC20/KIF4A/CENPF/KNTC1/ZWINT/MCMBP/NCAPG/TOP2A/TACC3/EME1/RMI2/AGO4/KIF18B/SGO2/NUSAP1/PRC1/SPAG5/CENPK/AURKB/UBE2C/PLK1/FAM83D/KIF14	30
GO:0033044	Biological Process	regulation of chromosome organization	24/423	187/18723	6.42259e-12	3.39835e-09	2.74566e-09	CTC1/TRIP13/DLGAP5/CCT2/CHFR/BUB1B/TTK/MAD2L1/MORC2/CENPF/KNTC1/PARP1/ZWINT/DCP2/TOP2A/TACC3/RMI2/MCM2/DNMT1/AURKB/UBE2C/PLK1/PRKCQ/MYC	24
GO:0051983	Biological Process	regulation of chromosome segregation	17/423	91/18723	1.8804e-11	8.84413e-09	7.14551e-09	TRIP13/DLGAP5/CHFR/BUB1B/TTK/MAD2L1/KIF2C/CENPF/KNTC1/ZWINT/TACC3/RMI2/CDCA2/AURKB/UBE2C/PLK1/MKI67	17
GO:0051783	Biological Process	regulation of nuclear division	20/423	139/18723	4.62005e-11	1.87509e-08	1.51496e-08	TRIP13/DLGAP5/IL1B/PDXP/BUB1B/TTK/MAD2L1/CDC20/RAD51AP1/CENPF/CD28/KNTC1/AURKA/ZWINT/CDCA2/PRMT5/NUSAP1/AURKB/PLK1/MKI67	20
GO:0007088	Biological Process	regulation of mitotic nuclear division	18/423	110/18723	4.87267e-11	1.87509e-08	1.51496e-08	TRIP13/DLGAP5/IL1B/PDXP/BUB1B/TTK/MAD2L1/CENPF/CD28/KNTC1/AURKA/ZWINT/CDCA2/PRMT5/NUSAP1/AURKB/PLK1/MKI67	18
GO:0006260	Biological Process	DNA replication	26/423	260/18723	2.44359e-10	8.61976e-08	6.96423e-08	CTC1/E2F8/DTL/TIMELESS/CDK2/GINS3/POLD1/PCLAF/CHAF1A/CDK1/POLA2/MCM5/MCM10/GMNN/MCMBP/PRIM1/CDC45/EME1/RMI2/POLE2/ZPR1/CCNA2/MCM2/RFC4/RNASEH2A/LRWD1	26
GO:0044772	Biological Process	mitotic cell cycle phase transition	32/423	424/18723	2.76285e-09	7.79676e-07	6.2993e-07	CTC1/MELK/TRIP13/DLGAP5/DTL/CHFR/CDK2/BUB1B/TTK/MAD2L1/CDK1/DNM2/FOXM1/CENPF/KNTC1/AURKA/ZWINT/PPAT/CCNB2/TACC3/CCNF/ZPR1/CCNA2/AURKB/EZH2/UBE2C/PLK1/UBE2S/MIR15A/KIF14/PRKDC/CDKN3	32
GO:1905818	Biological Process	regulation of chromosome separation	13/423	72/18723	7.03651e-09	1.75209e-06	1.41558e-06	TRIP13/DLGAP5/CHFR/BUB1B/TTK/MAD2L1/CENPF/KNTC1/ZWINT/TACC3/AURKB/UBE2C/PLK1	13
GO:0000075	Biological Process	cell cycle checkpoint signaling	19/423	169/18723	9.76275e-09	2.17504e-06	1.7573e-06	H2AX/TRIP13/DTL/FEM1B/CHFR/TIMELESS/CDK2/BUB1B/TTK/MAD2L1/CDK1/CENPF/KNTC1/ZWINT/CDC45/EME1/AURKB/PLK1/PRKDC	19
GO:1902850	Biological Process	microtubule cytoskeleton organization involved in mitosis	17/423	147/18723	3.86297e-08	6.05628e-06	4.8931e-06	SAPCD2/KIF11/DLGAP5/KIF15/SPC25/TTK/MAD2L1/CDC20/KIF4A/CENPA/AURKA/TACC3/TPX2/NUSAP1/PRC1/AURKB/PLK1	17
GO:0031100	Biological Process	animal organ regeneration	12/423	76/18723	1.27205e-07	1.46983e-05	1.18753e-05	HAMP/IL6/CDK1/AURKA/CAD/TYMS/PPAT/NNMT/CCNA2/PRMT5/EZH2/HMOX1	12
GO:0071216	Biological Process	cellular response to biotic stimulus	21/423	246/18723	2.05485e-07	2.19113e-05	1.7703e-05	IL1B/HAMP/TRIB1/PTAFR/IL6/MIR17/GSK3B/CD14/TNIP2/TNFRSF1B/NLRP3/SCIMP/CXCL8/EME1/DEFA1/IRAK1/FZD5/ICAM1/CARD8/PLCG2/TLR2	21
GO:0002237	Biological Process	response to molecule of bacterial origin	26/423	363/18723	2.46298e-07	2.47884e-05	2.00275e-05	FMO1/IL12RB2/PTGS2/IL1B/HAMP/TRIB1/PTAFR/IL6/MIR17/CD14/TNIP2/TNFRSF1B/NLRP3/SCIMP/CXCL8/DEFA1/IFNAR1/IRAK1/CYP27B1/FZD5/ICAM1/CARD8/PLCG2/SELE/TLR2/IRAK3	26
GO:0140694	Biological Process	non-membrane-bounded organelle assembly	25/423	367/18723	1.06183e-06	8.98247e-05	7.25727e-05	SH3PXD2B/KIF11/DLGAP5/KIF15/CDK2/CDC20/KIF4A/CENPA/BOP1/CENPF/KNTC1/AURKA/ASPM/TNNT1/RBM14/CCNB2/PLK4/TPX2/DBNL/PRC1/SPAG5/CENPK/AURKB/PLK1/PRKDC	25
GO:0044839	Biological Process	cell cycle G2/M phase transition	15/423	148/18723	1.35405e-06	0.000108145	8.73746e-05	CTC1/MELK/DTL/CHFR/CDK2/CDK1/DNM2/FOXM1/CENPF/AURKA/CCNB2/CCNA2/AURKB/PLK1/KIF14	15
GO:0002367	Biological Process	cytokine production involved in immune response	12/423	98/18723	2.12879e-06	0.000166874	0.000134823	SLC7A5/IL1B/SLAMF9/IL6/TNFRSF1B/NLRP3/SCIMP/IL18R1/FZD5/PLCG2/HMOX1/IRAK3	12
GO:0002703	Biological Process	regulation of leukocyte mediated immunity	18/423	226/18723	4.09695e-06	0.000298973	0.000241552	ADGRE2/IL1B/IL18RAP/PTAFR/IL6/CD300A/CD28/CD1D/TNFRSF1B/NLRP3/SCIMP/IL18R1/FZD5/ICAM1/NECTIN2/PLCG2/VAV1/HMOX1	18
GO:0140013	Biological Process	meiotic nuclear division	16/423	185/18723	4.91355e-06	0.000335469	0.000271038	TRIP13/CHFR/BUB1B/TTK/CDC20/RAD51AP1/AURKA/ASPM/CCNB2/TOP2A/EME1/MND1/AGO4/SGO2/PLK1/MYBL1	16
GO:0090068	Biological Process	positive regulation of cell cycle process	18/423	236/18723	7.49014e-06	0.000488945	0.000395037	E2F8/DLGAP5/IL1B/DTL/MAD2L1/CDK1/RAD51AP1/CD28/AURKA/PLK4/NUSAP1/SPAG5/AURKB/EZH2/UBE2C/FAM83D/KIF14/PLCG2	18
GO:0071347	Biological Process	cellular response to interleukin-1	12/423	113/18723	9.54941e-06	0.000603323	0.000487447	IL1B/CCL23/IL6/CCL7/IL1R2/TNIP2/CXCL8/IRAK1/CCL3L3/ICAM1/CCL8/IRAK3	12
GO:0002718	Biological Process	regulation of cytokine production involved in immune response	11/423	96/18723	1.0817e-05	0.000663277	0.000535886	SLC7A5/IL1B/IL6/TNFRSF1B/NLRP3/SCIMP/IL18R1/FZD5/PLCG2/HMOX1/IRAK3	11
GO:0050900	Biological Process	leukocyte migration	23/423	369/18723	1.23625e-05	0.000717889	0.00058001	ADA/ADGRE2/JAML/CCL23/FPR2/PTAFR/IL6/CCL7/CD300A/VEGFA/NLRP3/CXCL8/ITGA2B/DEFA1/STK10/CCL3L3/PECAM1/ICAM1/CCL8/VAV1/SELE/HMOX1/ITGB7	23
GO:0051302	Biological Process	regulation of cell division	15/423	177/18723	1.23803e-05	0.000717889	0.00058001	E2F8/FGF6/IL1B/PDXP/KIF20A/VEGFA/AURKA/ASPM/PLK4/KIF18B/PRC1/AURKB/PLK1/KIF14/MYC	15
GO:0002274	Biological Process	myeloid leukocyte activation	17/423	223/18723	1.34734e-05	0.000770715	0.00062269	ADGRE2/IL18RAP/HAMP/FPR2/PTAFR/IL6/CD300A/TNIP2/CXCL8/BATF/NAMPT/CTSC/NECTIN2/MILR1/PLCG2/HMOX1/TLR2	17
GO:0071459	Biological Process	protein localization to chromosome, centromeric region	6/423	25/18723	1.57877e-05	0.000856789	0.000692232	BUB1B/TTK/CDK1/CENPA/KNTC1/AURKB	6
GO:0070555	Biological Process	response to interleukin-1	13/423	143/18723	2.22882e-05	0.00117932	0.000952819	IL1B/CCL23/IL6/CCL7/IL1R2/TNIP2/CXCL8/IRAK1/CCL3L3/ICAM1/CCL8/SELE/IRAK3	13
GO:0032102	Biological Process	negative regulation of response to external stimulus	24/423	420/18723	3.32361e-05	0.00167486	0.00135318	IL2RA/SOCS3/TTLL12/ADA/WNT3/MMP12/UBASH3B/HAMP/FPR2/TRIB1/SEC14L1/PLAU/MIR424/TNFRSF1B/NLRP3/SPP1/SEMA3F/AOAH/ADCYAP1/RHBDF2/CARD8/MIR15A/SERPINE2/IRAK3	24
GO:1904645	Biological Process	response to amyloid-beta	8/423	56/18723	3.49164e-05	0.00173884	0.00140487	MMP12/MMP13/FPR2/GSK3B/PARP1/SNX6/NAMPT/ICAM1	8
GO:0002456	Biological Process	T cell mediated immunity	11/423	109/18723	3.62079e-05	0.00178219	0.0014399	IL1B/IL6/CD1D/TNFRSF1B/NLRP3/PRF1/IL18R1/FZD5/CTSC/ICAM1/NECTIN2	11
GO:0051382	Biological Process	kinetochore assembly	5/423	18/18723	3.86278e-05	0.00187944	0.00151847	DLGAP5/CENPA/CENPF/KNTC1/CENPK	5
GO:1904668	Biological Process	positive regulation of ubiquitin protein ligase activity	4/423	10/18723	4.84219e-05	0.00222794	0.00180003	CDC20/UBE2C/PLK1/UBE2S	4
GO:0042110	Biological Process	T cell activation	26/423	487/18723	4.96145e-05	0.00225826	0.00182453	IL2RA/ADA/RUNX2/IL1B/JAML/SLAMF9/IL6/CD300A/CD28/PNP/CD1D/TNFRSF1B/NLRP3/BATF/SLA2/IL18R1/CD209/FZD5/CTSL/PAG1/ICAM1/JAG2/VNN1/PRKCQ/VAV1/PRKDC	26
GO:0001819	Biological Process	positive regulation of cytokine production	25/423	467/18723	6.62089e-05	0.0029194	0.00235869	IL12RB2/SLC7A5/PTGS2/IL1B/MMP12/PTAFR/IL6/MIR17/CD14/CD28/PNP/FCN1/NLRP3/SCIMP/BATF/IRAK1/IL18R1/FZD5/ADCYAP1/CARD8/PLCG2/PRKCQ/HMOX1/TLR2/IRAK3	25
GO:0002443	Biological Process	leukocyte mediated immunity	24/423	440/18723	6.91894e-05	0.00301937	0.00243946	ADGRE2/IL1B/IL18RAP/SLAMF9/PTAFR/IL6/CD300A/CD28/CD1D/TNFRSF1B/NLRP3/SCIMP/BATF/PRF1/SLA2/IL18R1/FZD5/CTSC/ICAM1/NECTIN2/MILR1/PLCG2/VAV1/HMOX1	24
GO:0030217	Biological Process	T cell differentiation	17/423	257/18723	8.13591e-05	0.00351422	0.00283927	IL2RA/ADA/RUNX2/IL1B/IL6/CD28/PNP/CD1D/NLRP3/BATF/IL18R1/FZD5/CTSL/JAG2/VNN1/VAV1/PRKDC	17
GO:0061842	Biological Process	microtubule organizing center localization	6/423	33/18723	8.47335e-05	0.003623	0.00292716	DLGAP5/MAD2L1/AURKA/ASPM/SPOUT1/ARPC5	6
GO:0031145	Biological Process	anaphase-promoting complex-dependent catabolic process	5/423	21/18723	8.67493e-05	0.00367022	0.00296531	CDK2/CDC20/UBE2C/PLK1/UBE2S	5
GO:0022409	Biological Process	positive regulation of cell-cell adhesion	18/423	284/18723	8.75719e-05	0.00367022	0.00296531	IL2RA/ADA/KIF26B/IL1B/PTAFR/IL6/CD28/PNP/CD1D/PLAUR/NLRP3/IRAK1/CD209/ICAM1/VNN1/PRKCQ/VAV1/SELE	18
GO:0007159	Biological Process	leukocyte cell-cell adhesion	21/423	371/18723	0.000116959	0.00458414	0.0037037	IL2RA/ADA/IL1B/PTAFR/IL6/CD300A/CD28/PNP/CD1D/NLRP3/IRAK1/STK10/CD209/PECAM1/PAG1/ICAM1/VNN1/PRKCQ/VAV1/SELE/ITGB7	21
GO:0045862	Biological Process	positive regulation of proteolysis	21/423	372/18723	0.000121424	0.00471547	0.0038098	IL1B/CHFR/TRIB1/CIDEB/CDC20/MIR17/GSK3B/AURKA/TNFRSF1B/NLRP3/P2RX1/ENO1/ECSCR/AGTPBP1/ATP2A3/FAS/CTSC/PLK1/CARD8/MIR15A/MYC	21
GO:0051383	Biological Process	kinetochore organization	5/423	23/18723	0.000138203	0.00522334	0.00422013	DLGAP5/CENPA/CENPF/KNTC1/CENPK	5
GO:1904666	Biological Process	regulation of ubiquitin protein ligase activity	5/423	23/18723	0.000138203	0.00522334	0.00422013	MAD2L1/CDC20/UBE2C/PLK1/UBE2S	5
GO:0002221	Biological Process	pattern recognition receptor signaling pathway	13/423	172/18723	0.000150277	0.00557752	0.00450629	SEC14L1/MIR17/CD14/TIFA/CD300A/TNIP2/FCN1/SCIMP/IRAK1/PLCG2/TRAF3/TLR2/IRAK3	13
GO:1901136	Biological Process	carbohydrate derivative catabolic process	13/423	172/18723	0.000150277	0.00557752	0.00450629	ADA/GNS/EDEM1/MMP12/CEMIP2/PNP/TDG/AOAH/GLA/CTSL/MANBA/GALC/NUDT8	13
GO:0044706	Biological Process	multi-multicellular organism process	15/423	220/18723	0.000151527	0.00557752	0.00450629	RGS2/PTGS2/IL1B/PTAFR/PCSK5/VEGFA/CAD/PPAT/P2RX1/SPP1/CYP27B1/NAMPT/SLC19A1/ADCYAP1/SERPINE2	15
GO:0002824	Biological Process	positive regulation of adaptive immune response based on somatic recombination of immune receptors built from immunoglobulin superfamily domains	10/423	107/18723	0.000155556	0.00567644	0.00458621	ADA/IL1B/IL6/CD28/CD1D/NLRP3/IL18R1/FZD5/NECTIN2/PRKCQ	10
GO:0000910	Biological Process	cytokinesis	13/423	173/18723	0.000159225	0.00576066	0.00465426	E2F8/PDXP/CEP55/KIF4A/CENPA/KIF20A/AURKA/PLK4/NUSAP1/PRC1/AURKB/PLK1/KIF14	13
GO:0050727	Biological Process	regulation of inflammatory response	21/423	386/18723	0.000201823	0.00700261	0.00565767	IL2RA/SOCS3/CASP5/ADA/PTGS2/IL1B/HAMP/FPR2/IL6/CD28/TNFRSF1B/NLRP3/AOAH/CTSC/ADCYAP1/RHBDF2/MIR15A/PLCG2/SELE/GPR4/TLR2	21
GO:0031349	Biological Process	positive regulation of defense response	17/423	278/18723	0.00020955	0.00711975	0.00575231	PTGS2/IL1B/IL18RAP/MMP12/FPR2/IL6/CD28/CD1D/FCN1/RBM14/CTSC/NECTIN2/PLCG2/VAV1/PRKDC/GPR4/TLR2	17
GO:0060706	Biological Process	cell differentiation involved in embryonic placenta development	5/423	25/18723	0.000210245	0.00711975	0.00575231	SOCS3/E2F8/PLK4/FZD5/SPINT2	5
GO:0016572	Biological Process	histone phosphorylation	6/423	39/18723	0.000222628	0.00747926	0.00604277	IL1B/CDK2/CDK1/AURKA/CCNA2/AURKB	6
GO:0051656	Biological Process	establishment of organelle localization	21/423	390/18723	0.000232095	0.00766686	0.00619435	SAPCD2/ADGRE2/DLGAP5/MAD2L1/KIF2C/DNM2/CENPA/CD300A/CENPF/MAP1S/AGTPBP1/NUSAP1/SPAG5/AURKB/NECTIN2/MYO1F/PLK1/FAM83D/MILR1/KIF14/HMOX1	21
GO:0032465	Biological Process	regulation of cytokinesis	9/423	92/18723	0.000233646	0.00766686	0.00619435	E2F8/PDXP/KIF20A/AURKA/PLK4/PRC1/AURKB/PLK1/KIF14	9
GO:0033273	Biological Process	response to vitamin	9/423	93/18723	0.00025361	0.00799843	0.00646223	ADA/PTGS2/PIM1/HAMP/DCPS/COL1A1/TYMS/SPP1/CYP27B1	9
GO:0002711	Biological Process	positive regulation of T cell mediated immunity	7/423	56/18723	0.000255182	0.00799843	0.00646223	IL1B/IL6/CD1D/NLRP3/IL18R1/FZD5/NECTIN2	7
GO:0051653	Biological Process	spindle localization	7/423	56/18723	0.000255182	0.00799843	0.00646223	SAPCD2/MAD2L1/CENPA/ASPM/NUSAP1/SPAG5/PLK1	7
GO:0042060	Biological Process	wound healing	22/423	422/18723	0.000260613	0.00805236	0.00650581	JAML/MRTFA/MMP12/UBASH3B/IL6/COL1A1/MIR17/COL5A1/PLAU/F13A1/VEGFA/PLAUR/ITGA2B/P2RX1/MERTK/COL3A1/PLCG2/PRKCQ/VAV1/HMOX1/GPR4/SERPINE2	22
GO:0050764	Biological Process	regulation of phagocytosis	9/423	95/18723	0.000297791	0.00900391	0.0072746	IL1B/FPR2/DNM2/MIR17/CD300A/MERTK/PTX3/PLCG2/TLR2	9
GO:0002685	Biological Process	regulation of leukocyte migration	14/423	210/18723	0.000314196	0.00943256	0.00762092	ADA/FPR2/PTAFR/IL6/CCL7/CD300A/VEGFA/CXCL8/ITGA2B/STK10/ICAM1/CCL8/SELE/HMOX1	14
GO:1901361	Biological Process	organic cyclic compound catabolic process	24/423	495/18723	0.000402445	0.0119129	0.00962491	ADA/CYP27A1/FASTKD1/TDO2/PDXP/IL6/DCPS/PNP/EDC4/DCP2/TDG/TNFRSF1B/SMPDL3A/BLVRA/AGO4/SPP1/SULT1A4/ZPR1/CYP27B1/RNASEH2A/ZC3H12D/HMOX1/NUDT8/MOXD1	24
GO:0150076	Biological Process	neuroinflammatory response	6/423	44/18723	0.000437989	0.0126987	0.0102598	PTGS2/IL1B/IL6/TNFRSF1B/CTSC/PLCG2	6
GO:0030168	Biological Process	platelet activation	10/423	123/18723	0.000482718	0.0138064	0.0111547	UBASH3B/IL6/ITGA2B/P2RX1/MERTK/COL3A1/PLCG2/PRKCQ/VAV1/SERPINE2	10
GO:1904646	Biological Process	cellular response to amyloid-beta	6/423	45/18723	0.000495864	0.0140872	0.0113816	FPR2/GSK3B/PARP1/SNX6/NAMPT/ICAM1	6
GO:0014013	Biological Process	regulation of gliogenesis	9/423	103/18723	0.000543031	0.0152228	0.0122991	IL1B/IL6/IDH2/TNFRSF1B/PRMT5/EZH2/ADCYAP1/SERPINE2/TLR2	9
GO:0007599	Biological Process	hemostasis	14/423	222/18723	0.000549331	0.0152981	0.0123599	UBASH3B/IL6/PLAU/F13A1/GPI/PLAUR/ITGA2B/P2RX1/MERTK/COL3A1/PLCG2/PRKCQ/VAV1/SERPINE2	14
GO:0031099	Biological Process	regeneration	13/423	198/18723	0.000588956	0.0162945	0.0131649	HAMP/IL6/CDK1/AURKA/CAD/TYMS/PPAT/NNMT/SPP1/CCNA2/PRMT5/EZH2/HMOX1	13
GO:0044409	Biological Process	entry into host	11/423	151/18723	0.000651621	0.0174577	0.0141047	CLEC5A/CDK1/FCN1/CXCL8/CD209/NPC1/CTSL/ICAM1/NECTIN2/PTX3/ITGB7	11
GO:0071887	Biological Process	leukocyte apoptotic process	9/423	106/18723	0.000669679	0.0176105	0.0142282	IL2RA/ADA/IL6/MERTK/FAS/CTSL/AURKB/HCLS1/PRKCQ	9
GO:0034612	Biological Process	response to tumor necrosis factor	15/423	253/18723	0.000671431	0.0176105	0.0142282	PTGS2/CCL23/HAMP/COL1A1/CCL7/CD14/TNFRSF1B/CXCL8/FAS/CCL3L3/ICAM1/CCL8/CARD8/SELE/TRAF3	15
GO:0051054	Biological Process	positive regulation of DNA metabolic process	13/423	201/18723	0.000678128	0.0176105	0.0142282	H2AX/CCT2/TIMELESS/IL6/FOXM1/RAD51AP1/CD28/PARP1/RFC4/AURKB/PRKCQ/PRKDC/MYC	13
GO:0051642	Biological Process	centrosome localization	5/423	32/18723	0.000699806	0.0179532	0.0145051	DLGAP5/MAD2L1/AURKA/ASPM/SPOUT1	5
GO:0071453	Biological Process	cellular response to oxygen levels	12/423	177/18723	0.000714779	0.0181177	0.014638	PTGS2/ERO1A/MIR17/VEGFA/ENO1/IRAK1/CCNA2/FAS/NAMPT/ICAM1/HMOX1/MYC	12
GO:0007568	Biological Process	aging	18/423	339/18723	0.000750304	0.0187571	0.0151546	H2AX/ADA/PTGS2/CTC1/CDK2/HAMP/ERO1A/CDK1/MIR17/FOXM1/TYMS/TNFRSF1B/IRAK1/NAMPT/CTSC/AURKB/ICAM1/PRKDC	18
GO:0032103	Biological Process	positive regulation of response to external stimulus	21/423	427/18723	0.000762161	0.0187571	0.0151546	PTGS2/IL1B/IL18RAP/MMP12/FPR2/IL6/CCL7/CD28/VEGFA/CD1D/FCN1/RBM14/SCIMP/CXCL8/CTSC/NECTIN2/PLCG2/VAV1/PRKDC/GPR4/TLR2	21
GO:0051445	Biological Process	regulation of meiotic cell cycle	6/423	49/18723	0.000789106	0.0192553	0.0155571	TRIP13/CHFR/TTK/CDC20/RAD51AP1/ASPM	6
GO:0045089	Biological Process	positive regulation of innate immune response	10/423	131/18723	0.000791502	0.0192553	0.0155571	IL18RAP/MMP12/FPR2/CD1D/FCN1/RBM14/NECTIN2/PLCG2/VAV1/PRKDC	10
GO:0048660	Biological Process	regulation of smooth muscle cell proliferation	12/423	180/18723	0.000828661	0.0198176	0.0160114	PTGS2/TRIB1/PTAFR/IL6/MIR17/MIR424/IRAK1/NAMPT/DNMT1/MIR15A/HMOX1/PRKDC	12
GO:0019058	Biological Process	viral life cycle	17/423	317/18723	0.000935241	0.0219937	0.0177696	CLEC5A/PCSK5/MORC2/CDK1/CD28/FCN1/TOP2A/NR5A2/CXCL8/CD209/NPC1/CTSL/ICAM1/CCL8/NECTIN2/PTX3/ITGB7	17
GO:2000116	Biological Process	regulation of cysteine-type endopeptidase activity	14/423	235/18723	0.00095848	0.0224157	0.0181105	PTGS2/CIDEB/MIR17/RPS6KA1/VEGFA/GPI/PLAUR/NLRP3/P2RX1/ATP2A3/FAS/CARD8/MIR15A/MYC	14
GO:0051293	Biological Process	establishment of spindle localization	6/423	51/18723	0.000978481	0.0226334	0.0182864	SAPCD2/MAD2L1/CENPA/NUSAP1/SPAG5/PLK1	6
GO:0002526	Biological Process	acute inflammatory response	9/423	112/18723	0.000995475	0.0227775	0.0184028	PTGS2/IL1B/HAMP/IL6/CD163/NLRP3/ICAM1/ADCYAP1/VNN1	9
GO:0048659	Biological Process	smooth muscle cell proliferation	12/423	184/18723	0.00100372	0.0228427	0.0184555	PTGS2/TRIB1/PTAFR/IL6/MIR17/MIR424/IRAK1/NAMPT/DNMT1/MIR15A/HMOX1/PRKDC	12
GO:0021987	Biological Process	cerebral cortex development	9/423	114/18723	0.00112896	0.0252443	0.0203958	H2AX/GSK3B/PHACTR1/ASPM/TACC3/COL3A1/FBXO45/MBOAT7/KIF14	9
GO:0019062	Biological Process	virion attachment to host cell	3/423	10/18723	0.00122079	0.0269147	0.0217454	CD209/ICAM1/NECTIN2	3
GO:0010720	Biological Process	positive regulation of cell development	16/423	298/18723	0.00129246	0.0283471	0.0229027	IL1B/WNT3/TRIB1/PLXND1/IL6/DNM2/DOCK5/VEGFA/AURKA/ASPM/TNFRSF1B/DBNL/PRMT5/PRKDC/SERPINE2/TLR2	16
GO:0002831	Biological Process	regulation of response to biotic stimulus	17/423	327/18723	0.00131036	0.0285808	0.0230915	TTLL12/IL18RAP/MMP12/FPR2/TRIB1/SEC14L1/CD1D/FCN1/RBM14/SCIMP/NECTIN2/CARD8/PLCG2/VAV1/TRAF3/PRKDC/IRAK3	17
GO:0007292	Biological Process	female gamete generation	10/423	140/18723	0.00131662	0.0285808	0.0230915	RGS2/PTGS2/TRIP13/TTK/AURKA/ASPM/CCNB2/TOP2A/PLK1/PTX3	10
GO:0006898	Biological Process	receptor-mediated endocytosis	14/423	244/18723	0.00137203	0.0294812	0.023819	FCHSD2/FPR2/DNM2/MIR17/CD14/VEGFA/AP2A2/AP2M1/CXCL8/DBNL/SNAP25/CTSL/PLCG2/SELE	14
GO:0007565	Biological Process	female pregnancy	12/423	193/18723	0.00151204	0.0320382	0.0258849	RGS2/PTGS2/IL1B/PCSK5/VEGFA/CAD/PPAT/SPP1/CYP27B1/NAMPT/SLC19A1/ADCYAP1	12
GO:2000241	Biological Process	regulation of reproductive process	11/423	168/18723	0.00155893	0.0320793	0.0259181	ADA/TRIP13/CHFR/PTAFR/TTK/CDC20/RAD51AP1/VEGFA/AURKA/ASPM/SPINK1	11
GO:0072524	Biological Process	pyridine-containing compound metabolic process	5/423	38/18723	0.00156115	0.0320793	0.0259181	PDXP/PNP/NNMT/IDH2/NAMPT	5
GO:0009162	Biological Process	deoxyribonucleoside monophosphate metabolic process	4/423	23/18723	0.00161772	0.0324969	0.0262555	ADA/TK1/PNP/TYMS	4
GO:0045932	Biological Process	negative regulation of muscle contraction	4/423	23/18723	0.00161772	0.0324969	0.0262555	RGS2/PTGS2/DOCK5/TNNT1	4
GO:0006310	Biological Process	DNA recombination	16/423	305/18723	0.00164057	0.0324969	0.0262555	H2AX/TRIP13/TIMELESS/HMGB3/MCM5/RAD51AP1/CD28/PARP1/TOP2A/CDC45/EME1/BATF/RMI2/MND1/MCM2/PRKDC	16
GO:0009120	Biological Process	deoxyribonucleoside metabolic process	3/423	11/18723	0.00165056	0.0324969	0.0262555	ADA/TK1/PNP	3
GO:0050817	Biological Process	coagulation	13/423	222/18723	0.00167837	0.0328914	0.0265742	UBASH3B/IL6/PLAU/F13A1/PLAUR/ITGA2B/P2RX1/MERTK/COL3A1/PLCG2/PRKCQ/VAV1/SERPINE2	13
GO:0043500	Biological Process	muscle adaptation	9/423	121/18723	0.00171444	0.0334434	0.0270201	RGS2/IL1B/HAMP/MIR17/PARP1/TNNT1/TNFRSF1B/EZH2/HMOX1	9
GO:0090224	Biological Process	regulation of spindle organization	5/423	39/18723	0.00175799	0.0337123	0.0272374	KIF15/TACC3/TPX2/SPAG5/PLK1	5
GO:0048469	Biological Process	cell maturation	11/423	171/18723	0.00179469	0.0342204	0.0276479	RUNX2/TRIP13/FEM1B/SLC26A6/VEGFA/AURKA/TYMS/ANKS1A/SPINK1/FZD5/KIF14	11
GO:0002440	Biological Process	production of molecular mediator of immune response	16/423	308/18723	0.00181222	0.0343996	0.0277928	SLC7A5/IL1B/SLAMF9/IL6/CD28/GPI/TNFRSF1B/NLRP3/SCIMP/BATF/IL18R1/FZD5/PLCG2/HMOX1/PRKDC/IRAK3	16
GO:0045429	Biological Process	positive regulation of nitric oxide biosynthetic process	5/423	40/18723	0.00197242	0.0367809	0.0297166	PTGS2/IL1B/DNM2/ICAM1/PTX3	5
GO:0010212	Biological Process	response to ionizing radiation	10/423	148/18723	0.00199443	0.0368665	0.0297858	H2AX/HAMP/DNM2/RAD51AP1/CCL7/PARP1/NAMPT/ICAM1/PRKDC/MYC	10
GO:0042102	Biological Process	positive regulation of T cell proliferation	8/423	101/18723	0.00205877	0.0378904	0.030613	IL2RA/IL1B/IL6/CD28/PNP/CD1D/CD209/PRKCQ	8
GO:0000727	Biological Process	double-strand break repair via break-induced replication	3/423	12/18723	0.00216405	0.0388154	0.0313604	MCM5/CDC45/MCM2	3
GO:0033004	Biological Process	negative regulation of mast cell activation	3/423	12/18723	0.00216405	0.0388154	0.0313604	CD300A/MILR1/HMOX1	3
GO:0002683	Biological Process	negative regulation of immune system process	20/423	434/18723	0.00218144	0.0388492	0.0313878	IL2RA/TTLL12/ADA/MMP12/UBASH3B/TRIB1/SEC14L1/CD300A/MERTK/SLA2/COL3A1/PAG1/ADCYAP1/RHBDF2/MILR1/HMOX1/PRKDC/FCRLB/MYC/IRAK3	20
GO:0090330	Biological Process	regulation of platelet aggregation	4/423	25/18723	0.00223018	0.0388492	0.0313878	UBASH3B/IL6/PRKCQ/SERPINE2	4
GO:0019439	Biological Process	aromatic compound catabolic process	21/423	467/18723	0.00229211	0.039602	0.0319959	ADA/FASTKD1/TDO2/PDXP/IL6/DCPS/PNP/EDC4/DCP2/TDG/TNFRSF1B/SMPDL3A/BLVRA/AGO4/SULT1A4/ZPR1/RNASEH2A/ZC3H12D/HMOX1/NUDT8/MOXD1	21
GO:0002764	Biological Process	immune response-regulating signaling pathway	21/423	468/18723	0.00235099	0.0400149	0.0323295	ADA/FPR2/SEC14L1/THEMIS2/MIR17/CD14/TIFA/CD300A/CD28/TNIP2/FCN1/SCIMP/IRAK1/SLA2/NECTIN2/PLCG2/PRKCQ/VAV1/TRAF3/TLR2/IRAK3	21
GO:0001960	Biological Process	negative regulation of cytokine-mediated signaling pathway	7/423	81/18723	0.00236327	0.0400149	0.0323295	TTLL12/PXDN/MMP12/IL6/IL1R2/CARD8/IRAK3	7
GO:0046209	Biological Process	nitric oxide metabolic process	7/423	81/18723	0.00236327	0.0400149	0.0323295	PTGS2/IL1B/DNM2/GLA/ICAM1/PTX3/TLR2	7
GO:0045732	Biological Process	positive regulation of protein catabolic process	13/423	231/18723	0.00238073	0.0401499	0.0324387	IL1B/DTL/CHFR/HAMP/TRIB1/CDC20/GSK3B/AURKA/TNFRSF1B/ECSCR/AGTPBP1/CTSC/PLK1	13
GO:0051092	Biological Process	positive regulation of NF-kappaB transcription factor activity	10/423	152/18723	0.00242591	0.0407496	0.0329231	IL1B/IL18RAP/NLRP3/IRAK1/IL18R1/ICAM1/PLCG2/PRKCQ/TLR2/IRAK3	10
GO:0007212	Biological Process	dopamine receptor signaling pathway	5/423	42/18723	0.00245768	0.0407705	0.03294	GSK3B/GNG2/SULT1A4/PRMT5/GNA15	5
GO:0009124	Biological Process	nucleoside monophosphate biosynthetic process	5/423	42/18723	0.00245768	0.0407705	0.03294	ADA/TK1/CAD/TYMS/PPAT	5
GO:0032963	Biological Process	collagen metabolic process	8/423	104/18723	0.00247532	0.0407705	0.03294	MMP12/MMP13/IL6/COL1A1/COL5A1/MMP11/CTSL/P3H1	8
GO:0050000	Biological Process	chromosome localization	7/423	82/18723	0.00253475	0.0412678	0.0333418	DLGAP5/KIF2C/CENPF/SPAG5/AURKB/FAM83D/KIF14	7
GO:2001057	Biological Process	reactive nitrogen species metabolic process	7/423	82/18723	0.00253475	0.0412678	0.0333418	PTGS2/IL1B/DNM2/GLA/ICAM1/PTX3/TLR2	7
GO:0002092	Biological Process	positive regulation of receptor internalization	4/423	26/18723	0.00258921	0.0416735	0.0336696	VEGFA/AP2M1/PLCG2/SELE	4
GO:0032623	Biological Process	interleukin-2 production	6/423	62/18723	0.00271327	0.043016	0.0347543	IL1B/CD28/PNP/HOMER3/PLCG2/PRKCQ	6
GO:0046824	Biological Process	positive regulation of nucleocytoplasmic transport	6/423	62/18723	0.00271327	0.043016	0.0347543	PTGS2/IL1B/CDK1/GSK3B/ZPR1/HCLS1	6
GO:0003018	Biological Process	vascular process in circulatory system	14/423	263/18723	0.00274519	0.0430521	0.0347835	SLC7A5/RGS2/PTGS2/DOCK5/VEGFA/SLC38A5/P2RX1/SLC2A3/ATP2A3/PTP4A3/SLC19A1/ICAM1/ADCYAP1/GPR4	14
GO:0015816	Biological Process	glycine transport	3/423	13/18723	0.0027664	0.0430521	0.0347835	RGS2/SLC36A1/SLC38A5	3
GO:0060670	Biological Process	branching involved in labyrinthine layer morphogenesis	3/423	13/18723	0.0027664	0.0430521	0.0347835	SOCS3/FZD5/SPINT2	3
GO:0007569	Biological Process	cell aging	9/423	132/18723	0.00310246	0.0470707	0.0380302	H2AX/CTC1/CDK2/CDK1/MIR17/FOXM1/NAMPT/ICAM1/PRKDC	9
GO:0006940	Biological Process	regulation of smooth muscle contraction	6/423	64/18723	0.00318677	0.0480057	0.0387856	RGS2/ADA/PTGS2/PTAFR/DOCK5/P2RX1	6
GO:0060761	Biological Process	negative regulation of response to cytokine stimulus	7/423	86/18723	0.00331815	0.0494382	0.039943	TTLL12/PXDN/MMP12/IL6/IL1R2/CARD8/IRAK3	7
GO:2000117	Biological Process	negative regulation of cysteine-type endopeptidase activity	7/423	86/18723	0.00331815	0.0494382	0.039943	PTGS2/MIR17/RPS6KA1/VEGFA/GPI/PLAUR/CARD8	7
GO:0031670	Biological Process	cellular response to nutrient	5/423	45/18723	0.00334026	0.0494382	0.039943	PIM1/DCPS/COL1A1/CYP27B1/HMOX1	5
GO:0045933	Biological Process	positive regulation of muscle contraction	5/423	45/18723	0.00334026	0.0494382	0.039943	RGS2/ADA/PTGS2/PTAFR/ENO1	5
GO:0050867	Biological Process	positive regulation of cell activation	19/423	420/18723	0.00340851	0.0495741	0.0400528	IL2RA/ADA/IL1B/HAMP/PTAFR/IL6/RPS6KA1/CD28/PNP/CD1D/TNIP2/NLRP3/CD209/CTSC/NECTIN2/VNN1/PRKCQ/VAV1/PRKDC	19
GO:0006516	Biological Process	glycoprotein catabolic process	4/423	28/18723	0.00342234	0.0495741	0.0400528	EDEM1/MMP12/CTSL/MANBA	4
GO:0090344	Biological Process	negative regulation of cell aging	4/423	28/18723	0.00342234	0.0495741	0.0400528	MIR17/FOXM1/NAMPT/PRKDC	4
GO:0071824	Biological Process	protein-DNA complex subunit organization	13/423	241/18723	0.00342725	0.0495741	0.0400528	H2AX/DLGAP5/H2BC8/CHAF1A/CENPA/CENPF/GMNN/KNTC1/CDC45/MCM2/CENPK/HJURP/MYC	13
GO:0044764	Biological Process	multi-organism cellular process	3/423	14/18723	0.00346229	0.0495741	0.0400528	FCHSD2/CTSL/NECTIN2	3
GO:2001256	Biological Process	regulation of store-operated calcium entry	3/423	14/18723	0.00346229	0.0495741	0.0400528	MIR424/SPINK1/HOMER3	3
GO:0098687	Cellular Component	chromosomal region	31/438	348/19550	7.12791e-11	1.43686e-08	1.17303e-08	H2AX/CTC1/SPC25/POLD1/BUB1B/TTK/MAD2L1/KIF2C/CDK1/MCM5/CENPA/RAD51AP1/CENPF/KNTC1/PARP1/ZWINT/NCAPG/TOP2A/SPOUT1/SGO2/CENPU/MCM2/DNMT1/SPAG5/CENPK/AURKB/EZH2/PLK1/HJURP/LRWD1/PRKDC	31
GO:0005819	Cellular Component	spindle	33/438	391/19550	7.1664e-11	1.43686e-08	1.17303e-08	TTLL12/CKAP2L/KIF11/DLGAP5/KIF15/BUB1B/TTK/MAD2L1/KIF2C/CDC20/CDK1/KIF4A/KIF20A/CENPF/KNTC1/AURKA/ASPM/MAP1S/TACC3/SPOUT1/PLK4/TPX2/KIF18B/PTPN7/NUSAP1/CEP128/PRC1/SPAG5/AURKB/PLK1/CNTRL/FAM83D/KIF14	33
GO:0030667	Cellular Component	secretory granule membrane	24/438	311/19550	1.60883e-07	7.16823e-06	5.852e-06	LILRA3/CLEC5A/FPR2/PTAFR/CD14/PLAU/CD300A/AP2A2/PLAUR/TNFRSF1B/TMC6/ITGA2B/P2RX1/SLC2A3/SNAP25/STK10/MCEMP1/PECAM1/FCGR2A/MANBA/IQGAP2/VNN1/MOXD1/TLR2	24
GO:0030496	Cellular Component	midbody	17/438	196/19550	2.15765e-06	7.86561e-05	6.42132e-05	TTLL12/PDXP/CEP55/CDK1/DNM2/KIF4A/KIF20A/CENPF/AURKA/ASPM/CELF2/PRC1/SPAG5/AURKB/PLK1/CNTRL/KIF14	17
GO:0060205	Cellular Component	cytoplasmic vesicle lumen	21/438	325/19550	1.53928e-05	0.000363089	0.000296419	PTGES2/ADA/GNS/CCT2/S100P/CANT1/F13A1/VEGFA/CSTB/PNP/FCN1/GPI/PYGL/DEFA1/DBNL/ARPC5/GLA/CTSC/PTX3/GYG1/SRGN	21
GO:0031261	Cellular Component	DNA replication preinitiation complex	4/438	12/19550	0.000106652	0.00194398	0.00158703	GINS3/MCM5/CDC45/MCM2	4
GO:0045120	Cellular Component	pronucleus	4/438	13/19550	0.000151333	0.00242737	0.00198166	CENPF/AURKA/CCNA2/EZH2	4
GO:0032993	Cellular Component	protein-DNA complex	14/438	199/19550	0.000166252	0.00256411	0.00209329	H2AX/CTC1/GINS3/H2BC8/POLD1/POLA2/MCM5/CENPA/PARP1/PRIM1/CDC45/MCM2/H2AC20/PRKDC	14
GO:0005788	Cellular Component	endoplasmic reticulum lumen	18/438	313/19550	0.000266092	0.00395196	0.0032263	FMO1/PTGS2/WNT3/ERO1A/IL6/EVA1A/COL1A1/COL5A1/MANF/PLAUR/TMEM132A/VCAN/SPP1/COL3A1/CTSC/TOR3A/P3H1/PDIA4	18
GO:0043596	Cellular Component	nuclear replication fork	5/438	28/19550	0.000354236	0.00473496	0.00386553	TIMELESS/POLD1/POLA2/MCM10/PRIM1	5
GO:0042575	Cellular Component	DNA polymerase complex	4/438	19/19550	0.000737397	0.00924051	0.00754377	POLD1/POLA2/PRIM1/POLE2	4
GO:0005680	Cellular Component	anaphase-promoting complex	4/438	21/19550	0.00109899	0.0125913	0.0102793	BUB1B/CDC20/UBE2C/UBE2S	4
GO:0005583	Cellular Component	fibrillar collagen trimer	3/438	12/19550	0.00211347	0.0206707	0.0168752	COL1A1/COL5A1/COL3A1	3
GO:0098643	Cellular Component	banded collagen fibril	3/438	12/19550	0.00211347	0.0206707	0.0168752	COL1A1/COL5A1/COL3A1	3
GO:0000307	Cellular Component	cyclin-dependent protein kinase holoenzyme complex	5/438	42/19550	0.00237172	0.0226443	0.0184863	CDK2/CDK1/CCNB2/CCNF/CCNA2	5
GO:0000792	Cellular Component	heterochromatin	6/438	73/19550	0.00587622	0.048407	0.0395185	MORC2/UHRF1/CENPA/EME1/DNMT1/LRWD1	6
GO:0061702	Cellular Component	inflammasome complex	3/438	17/19550	0.00601152	0.048407	0.0395185	CASP5/NLRP3/CARD8	3
GO:0008017	Molecular Function	microtubule binding	18/432	271/18368	7.99022e-05	0.0278795	0.026367	KIF11/KIF26B/DLGAP5/KIF15/KIF2C/DNM2/KIF4A/KIF20A/CENPF/MAP1S/TPX2/KIF18B/NUSAP1/PRC1/SPAG5/PLK1/FAM83D/KIF14	18
GO:0015631	Molecular Function	tubulin binding	22/432	375/18368	8.57831e-05	0.0278795	0.026367	TTLL4/RGS2/TTLL12/KIF11/KIF26B/DLGAP5/KIF15/KIF2C/DNM2/KIF4A/KIF20A/CENPF/MAP1S/TPX2/AGTPBP1/KIF18B/NUSAP1/PRC1/SPAG5/PLK1/FAM83D/KIF14	22
GO:0003777	Molecular Function	microtubule motor activity	8/432	69/18368	0.000209123	0.0407374	0.0385274	KIF11/KIF26B/KIF15/KIF2C/KIF4A/KIF20A/KIF18B/KIF14	8
GO:0038187	Molecular Function	pattern recognition receptor activity	5/432	26/18368	0.000307503	0.0407374	0.0385274	PTAFR/CD14/FCN1/CARD8/TLR2	5
GO:0003774	Molecular Function	cytoskeletal motor activity	10/432	114/18368	0.000359861	0.0407374	0.0385274	KIF11/KIF26B/KIF15/KIF2C/KIF4A/KIF20A/MYO9B/KIF18B/MYO1F/KIF14	10
GO:0003688	Molecular Function	DNA replication origin binding	4/432	16/18368	0.00043871	0.0407374	0.0385274	MCM5/MCM10/CDC45/MCM2	4
GO:0035173	Molecular Function	histone kinase activity	4/432	16/18368	0.00043871	0.0407374	0.0385274	CDK2/CDK1/AURKA/AURKB	4

## Sheet: GO_RA_up
ID	Ontology	Description	GeneRatio	BgRatio	pvalue	p.adjust	qvalue	geneID	Count
GO:0048762	Biological Process	mesenchymal cell differentiation	15/319	236/18723	1.37454e-05	0.0374584	0.0331148	SOX8/BMPR1A/VASN/TIAM1/SEMA3C/SEMA5A/TCF7L2/FBXL17/HES1/OSR1/EPB41L5/TMEM100/SEMA3G/NRTN/FERMT2	15
GO:0006720	Biological Process	isoprenoid metabolic process	10/319	116/18723	2.9638e-05	0.0374584	0.0331148	CYP26B1/PNPLA4/LIPE/RDH5/ALDH3A2/CYP27C1/ADH1C/LSS/PNPLA2/PHYH	10
GO:0006721	Biological Process	terpenoid metabolic process	9/319	97/18723	4.14998e-05	0.0374584	0.0331148	CYP26B1/PNPLA4/LIPE/RDH5/ALDH3A2/CYP27C1/ADH1C/LSS/PNPLA2	9
GO:0060485	Biological Process	mesenchyme development	16/319	291/18723	4.23977e-05	0.0374584	0.0331148	SOX8/BMPR1A/VASN/TIAM1/SEMA3C/SEMA5A/TCF7L2/SIX1/FBXL17/HES1/OSR1/EPB41L5/TMEM100/SEMA3G/NRTN/FERMT2	16
GO:0043491	Biological Process	protein kinase B signaling	13/319	211/18723	7.07308e-05	0.0381438	0.0337208	EGF/MET/PLEKHA1/SEMA5A/TCF7L2/HBEGF/GPER1/IGFBP5/AXL/MYOC/NTRK2/TMEM100/FERMT2	13
GO:0046688	Biological Process	response to copper ion	6/319	42/18723	7.30207e-05	0.0381438	0.0337208	MT1X/MT1E/SOD3/APP/AQP1/MT1HL1	6
GO:0051896	Biological Process	regulation of protein kinase B signaling	12/319	185/18723	8.19986e-05	0.0381438	0.0337208	EGF/MET/PLEKHA1/SEMA5A/TCF7L2/HBEGF/GPER1/IGFBP5/AXL/MYOC/NTRK2/FERMT2	12
GO:0071280	Biological Process	cellular response to copper ion	5/319	28/18723	9.90936e-05	0.0381438	0.0337208	MT1X/MT1E/APP/AQP1/MT1HL1	5
GO:1902903	Biological Process	regulation of supramolecular fiber organization	18/319	383/18723	0.000109065	0.0381438	0.0337208	GSN/MET/TMOD1/ARHGAP28/CRYAB/SEMA5A/LIMCH1/CD47/CGNL1/LPAR1/PAK3/MAP1A/MECP2/CDC42EP4/CYRIA/MYOC/APP/FERMT2	18
GO:0007176	Biological Process	regulation of epidermal growth factor-activated receptor activity	5/319	30/18723	0.000139731	0.0381438	0.0337208	EGF/HBEGF/GPRC5A/ERRFI1/APP	5
GO:0031032	Biological Process	actomyosin structure organization	12/319	196/18723	0.000141835	0.0381438	0.0337208	MET/TMOD1/ARHGAP28/LIMCH1/CD47/MYPN/CGNL1/LPAR1/LURAP1/MYOC/EPB41L5/FERMT2	12
GO:0045444	Biological Process	fat cell differentiation	13/319	229/18723	0.000160879	0.0381438	0.0337208	SOX8/ENPP1/MEDAG/TCF7L2/ZBTB7C/SIX1/SMAD6/GPER1/HES1/LAMB3/NUDT7/SORT1/FERMT2	13
GO:0051492	Biological Process	regulation of stress fiber assembly	8/319	91/18723	0.000162135	0.0381438	0.0337208	MET/ARHGAP28/LIMCH1/CD47/CGNL1/LPAR1/MYOC/FERMT2	8
GO:0003407	Biological Process	neural retina development	7/319	70/18723	0.00018657	0.0381438	0.0337208	SOX8/SLC1A1/ATP2B4/SDK2/PTN/NTRK2/SLC17A7	7
GO:0042572	Biological Process	retinol metabolic process	6/319	50/18723	0.000197317	0.0381438	0.0337208	PNPLA4/LIPE/RDH5/CYP27C1/ADH1C/PNPLA2	6
GO:0072189	Biological Process	ureter development	4/319	18/18723	0.000209508	0.0381438	0.0337208	SOX8/SIX1/NFIA/OSR1	4
GO:0072234	Biological Process	metanephric nephron tubule development	4/319	18/18723	0.000209508	0.0381438	0.0337208	SOX8/HES1/OSR1/LGR4	4
GO:0051897	Biological Process	positive regulation of protein kinase B signaling	9/319	120/18723	0.000215868	0.0381438	0.0337208	EGF/MET/SEMA5A/TCF7L2/HBEGF/IGFBP5/AXL/MYOC/FERMT2	9
GO:0001503	Biological Process	ossification	18/319	408/18723	0.00023809	0.0400672	0.0354211	SOX8/MN1/BMPR1A/ENPP1/TUFT1/MGP/KAZALD1/PTN/SMAD6/MRC2/IGFBP5/OSR1/PKDCC/MYOC/SORT1/SUN1/LGR4/FERMT2	18
GO:0060291	Biological Process	long-term synaptic potentiation	8/319	99/18723	0.000290442	0.0463067	0.0409371	SLC1A1/ITPR3/PTN/MECP2/CALB2/APP/NTRK2/SYT12	8
GO:0062023	Cellular Component	collagen-containing extracellular matrix	25/336	425/19550	1.00545e-07	3.81064e-05	3.37618e-05	LGALS3/MXRA7/SBSPON/ADAMTS5/SCARA3/ANXA7/NTN4/TIMP3/C17orf58/ANGPTL5/MGP/KAZALD1/PTN/S100A6/CCN3/HMCN2/CSPG4/SOD3/SDC2/LAMB3/MYOC/CD151/TNXA/TPSAB1/ANGPTL1	25
GO:0005811	Cellular Component	lipid droplet	9/336	96/19550	4.10192e-05	0.00777314	0.00688691	VPS13A/PNPLA4/LIPE/LPCAT2/G0S2/PLIN1/PLIN4/LSS/PNPLA2	9
GO:0031256	Cellular Component	leading edge membrane	11/336	180/19550	0.000293459	0.0370737	0.0328469	TIAM1/PLEKHA1/FGD5/GABARAPL1/CSPG4/GPER1/ITGAV/PSD3/PALM/EPB41L5/FERMT2	11
GO:0005901	Cellular Component	caveola	7/336	84/19550	0.000607089	0.0490288	0.0434389	BMPR1A/CD36/ATP2B4/LIPE/FXYD1/ATP1A2/CAVIN1	7
GO:0042383	Cellular Component	sarcolemma	9/336	138/19550	0.000646817	0.0490288	0.0434389	VCAM1/ATP2B4/SYNC/SYNM/SNTA1/FXYD1/AQP1/ATP1A2/SGCD	9
GO:0019838	Molecular Function	growth factor binding	13/320	141/18368	1.14439e-06	0.000617968	0.00057942	CD36/VASN/KAZALD1/PTN/CCN3/ITGAV/IGFBP5/FGFBP2/TSKU/NTRK2/SORT1/IGFBP6/LIFR	13
GO:0005178	Molecular Function	integrin binding	10/320	144/18368	0.000219157	0.0394482	0.0369875	VCAM1/ADAMTS5/ANXA7/PTN/CCN3/CD9/ITGAV/CD151/FERMT2/PLPP3	10

## Sheet: GO_Combined_down
ID	Ontology	Description	GeneRatio	BgRatio	pvalue	p.adjust	qvalue	geneID	Count
GO:0050900	Biological Process	leukocyte migration	56/336	369/18723	1.27314e-35	4.8914e-32	3.39459e-32	S100A9/NOD2/LYN/CXCL8/PTAFR/S100A12/CCL18/SLAMF8/TNF/ADAM8/CCR2/CCL20/MMP9/RAC2/CCL3L3/CXCL9/CCL13/WNT5A/DEFA1/CXCL13/C3AR1/CCR1/CCL22/CXCL1/NLRP3/SPNS2/ADA/ADGRE2/TREM1/ICAM1/AIF1/S100A8/CXCR2/CXCL10/CD300A/CXCL2/FCER1G/SELE/ITGB2/IL6/GPR183/CSF3R/CCL8/HCK/FPR2/CXCL3/CCL2/C5AR1/PIK3CD/CXCR4/FFAR2/PLA2G7/CH25H/S100A7/PPBP/CXCL11	56
GO:0030595	Biological Process	leukocyte chemotaxis	46/336	230/18723	7.51884e-35	1.44437e-31	1.00238e-31	S100A9/NOD2/LYN/CXCL8/S100A12/CCL18/SLAMF8/ADAM8/CCR2/CCL20/RAC2/CCL3L3/CXCL9/CCL13/WNT5A/DEFA1/CXCL13/C3AR1/CCR1/CCL22/CXCL1/ADGRE2/TREM1/AIF1/S100A8/CXCR2/CXCL10/CXCL2/FCER1G/ITGB2/IL6/GPR183/CSF3R/CCL8/FPR2/CXCL3/CCL2/C5AR1/PIK3CD/CXCR4/FFAR2/PLA2G7/CH25H/S100A7/PPBP/CXCL11	46
GO:0032496	Biological Process	response to lipopolysaccharide	50/336	343/18723	5.89979e-31	5.66675e-28	3.93268e-28	S100A9/NOD2/LYN/THBD/XBP1/CXCL8/PTAFR/CD14/IL1B/TNF/CEBPB/ALPL/CD274/CXCL9/WNT5A/LCN2/DEFA1/IL10RA/CXCL13/RIPK2/SOD2/CXCL1/NLRP3/CARD16/ICAM1/S100A8/CXCL10/CXCL2/IL1A/TNIP3/NOS2/CD86/SELE/IL6/TNFRSF1B/PLCG2/LILRB1/HCK/LILRB2/IL24/CXCL3/CCL2/C5AR1/LY96/PTGS2/S100A7/GJA1/PPBP/CXCL11/FMO1	50
GO:0019221	Biological Process	cytokine-mediated signaling pathway	56/336	472/18723	7.09811e-30	4.3651e-27	3.02934e-27	IRF7/ZBP1/CXCL8/CCL18/STAT1/IL1B/IL18RAP/TNF/CASP4/MX1/CCR2/OAS2/CCL20/CCL3L3/CXCL9/CCL13/WNT5A/MMP12/IL10RA/IL2RA/CXCL13/SOCS1/IL1RN/RIPK2/CCR1/CCL22/CXCL1/LILRA3/IRF1/CARD16/AIM2/IL12RB1/CXCR2/IL7R/CXCL10/CXCL2/IL1A/FCER1G/IL6/TNFRSF1B/BIRC3/LILRB1/CSF3R/CCL8/HCK/LILRB2/CXCL3/CCL2/ISG15/CXCR4/IL13RA2/PPBP/OSM/CXCL11/TNFRSF17/PTPRC	56
GO:0071216	Biological Process	cellular response to biotic stimulus	42/336	246/18723	6.37057e-29	3.05947e-26	2.12324e-26	NOD2/LYN/XBP1/TIGAR/CXCL8/PTAFR/CD14/IL1B/TNF/CEBPB/BTK/CD274/CXCL9/WNT5A/LCN2/DEFA1/FCGR2B/CXCL13/RIPK2/CXCL1/NLRP3/CARD16/ICAM1/CLEC7A/CXCL10/CXCL2/IL1A/TNIP3/NOS2/CD86/IL6/TNFRSF1B/PLCG2/LILRB1/HCK/LILRB2/IL24/CXCL3/CCL2/LY96/PPBP/CXCL11	42
GO:0001819	Biological Process	positive regulation of cytokine production	54/336	467/18723	3.01526e-28	1.28718e-25	8.93293e-26	NOD2/SLC7A5/IRF7/XBP1/PTAFR/CD14/PANX1/STAT1/IL1B/GBP5/FCN1/TNF/ADAM8/CEBPB/CCR2/OAS2/BATF/CD2/CD274/WNT5A/MMP12/CD83/C3AR1/RIPK2/NLRP3/IRF1/TLR8/RASGRP1/AIM2/IL12RB1/AIF1/CLEC7A/IL1A/FCER1G/NOS2/CD86/IFI16/IL6/LTB/PLCG2/LILRB1/LILRB2/HLA-DPB1/C5AR1/ISG15/CYBB/LY96/PIK3CD/PTGS2/FFAR2/C3/POU2AF1/OSM/PTPRC	54
GO:0042110	Biological Process	T cell activation	53/336	487/18723	1.94198e-26	4.66318e-24	3.2362e-24	NOD2/PRDM1/LYN/XBP1/ICOS/CD48/IL1B/ADAM8/CEBPB/CCR2/BATF/RAC2/CD2/CLEC4A/CD274/IL4I1/VNN1/IL2RA/FCGR2B/CD83/SOCS1/DOCK2/RIPK2/NLRP3/CD209/IRF1/RASGRP1/ADA/LCP1/IL12RB1/ICAM1/SLAMF7/AIF1/CTLA4/RUNX2/CLEC7A/IL7R/CD300A/IL1A/FCER1G/CD86/IL6/GPR183/TNFRSF1B/LILRB1/EGR3/LILRB2/HLA-DPB1/CCL2/MAFB/PIK3CD/LAX1/PTPRC	53
GO:0032103	Biological Process	positive regulation of response to external stimulus	48/336	427/18723	1.35285e-24	3.05743e-22	2.12183e-22	S100A9/NOD2/LYN/IRF7/THBD/ZBP1/CXCL8/S100A12/IL1B/GBP5/FCN1/IL18RAP/TNF/ADAM8/CEBPB/CCR2/BTK/RAC2/ALOX5AP/WNT5A/MMP12/CXCL13/C3AR1/RIPK2/CCR1/TLR8/RASGRP1/AIM2/AIF1/S100A8/CXCR2/CLEC7A/CXCL10/IFI16/IL6/PLCG2/HCK/FPR2/C5AR1/LY96/CXCR4/PTGS2/FFAR2/PLA2G7/C3/S100A7/C2CD4A/OSM	48
GO:0007159	Biological Process	leukocyte cell-cell adhesion	45/336	371/18723	1.80526e-24	3.85323e-22	2.67411e-22	S100A9/NOD2/LYN/XBP1/PTAFR/ICOS/IL1B/TNF/ADAM8/CEBPB/CCR2/RAC2/CD274/IL4I1/VNN1/IL2RA/FCGR2B/CD83/SOCS1/RIPK2/NLRP3/CD209/IRF1/RASGRP1/ADA/IL12RB1/ICAM1/AIF1/CTLA4/S100A8/IL7R/CD300A/IL1A/CD86/SEMA4D/SELE/ITGB2/IL6/LILRB1/EGR3/LILRB2/HLA-DPB1/CCL2/LAX1/PTPRC	45
GO:0022409	Biological Process	positive regulation of cell-cell adhesion	40/336	284/18723	2.72877e-24	5.51786e-22	3.82935e-22	NOD2/LYN/XBP1/PTAFR/ICOS/IL1B/TNF/ADAM8/CCR2/PDPN/CD274/IL4I1/WNT5A/VNN1/IL2RA/CD83/CXCL13/SOCS1/RIPK2/NLRP3/CD209/RASGRP1/ADA/IL12RB1/ICAM1/AIF1/IL7R/IL1A/CD86/SELE/ITGB2/IL6/LILRB1/EGR3/PLAUR/LILRB2/HLA-DPB1/CCL2/PTPRC/FGG	40
GO:1903131	Biological Process	mononuclear cell differentiation	46/336	426/18723	7.44952e-23	1.36291e-20	9.45846e-21	PRDM1/LYN/IRF7/XBP1/SLAMF8/IL1B/ADAM8/CEBPB/CCR2/BTK/BATF3/BATF/CD2/GPR68/IL4I1/VNN1/IL2RA/FCGR2B/CD83/SOCS1/DOCK2/RIPK2/NLRP3/IRF1/RASGRP1/ADA/IL12RB1/CTLA4/RUNX2/IL7R/IL1A/FCER1G/CD86/IFI16/IL6/GPR183/PLCG2/LILRB1/EGR3/LILRB2/CD19/MAFB/PIK3CD/UBD/POU2AF1/PTPRC	46
GO:0006959	Biological Process	humoral immune response	40/336	317/18723	1.80373e-22	3.00593e-20	2.08609e-20	S100A9/NOD2/CXCL8/S100A12/PI3/IL1B/IGHM/FCN1/TNF/CFB/CCR2/RNASE6/CXCL9/CCL13/IGLL5/DEFA1/FCGR2B/CD83/CXCL13/CXCL1/SPNS2/TREM1/GNLY/FCN3/CXCL10/CXCL2/IL6/GPR183/LYZ/KRT6A/CXCL3/CCL2/C3/S100A7/C4BPB/IGHG1/PPBP/POU2AF1/CXCL11/PTPRC	40
GO:0002274	Biological Process	myeloid leukocyte activation	34/336	223/18723	6.5208e-22	9.63574e-20	6.68712e-20	LYN/NAMPT/CST7/CXCL8/PTAFR/S100A12/IL18RAP/TNF/CCR2/BTK/BATF3/BATF/RAC2/CD2/LAT2/WNT5A/FCGR2B/DOCK2/LCP2/RASGRP1/ADGRE2/AIF1/CXCR2/CD300A/FCER1G/ITGB2/IL6/PLCG2/FPR2/C5AR1/PIK3CD/IL13RA2/UBD/PTPRC	34
GO:0050863	Biological Process	regulation of T cell activation	40/336	329/18723	7.27711e-22	1.03551e-19	7.18632e-20	NOD2/PRDM1/LYN/XBP1/ICOS/IL1B/ADAM8/CEBPB/CCR2/RAC2/CD2/CD274/IL4I1/VNN1/IL2RA/FCGR2B/CD83/SOCS1/RIPK2/NLRP3/CD209/IRF1/RASGRP1/ADA/IL12RB1/AIF1/CTLA4/IL7R/CD300A/IL1A/CD86/IL6/TNFRSF1B/LILRB1/EGR3/LILRB2/HLA-DPB1/CCL2/LAX1/PTPRC	40
GO:0002764	Biological Process	immune response-regulating signaling pathway	46/336	468/18723	3.69715e-21	5.07302e-19	3.52063e-19	NOD2/LYN/IRF7/PRKCH/CD14/IGHM/FCN1/FPR1/BTK/GBP1/LAT2/IGLL5/FCGR2B/THEMIS2/C3AR1/RIPK2/LCP2/IRF1/TLR8/FYB1/FCGR1B/ADA/TIFA/CTLA4/PIK3AP1/CLEC7A/CD300A/TNIP3/FCER1G/CD38/PLCG2/BIRC3/LILRB1/CLEC4E/HCK/LILRB2/FPR2/HLA-DPB1/CD19/C5AR1/LY96/PIK3CD/FFAR2/LAX1/IGHG1/PTPRC	46
GO:0050727	Biological Process	regulation of inflammatory response	42/336	386/18723	4.74828e-21	6.29065e-19	4.36566e-19	S100A9/NOD2/LYN/CST7/ZBP1/RHBDF2/S100A12/SLAMF8/IL1B/TNF/ADAM8/CASP4/CEBPB/CASP5/CCR2/BTK/MMP9/ALOX5AP/WNT5A/IL2RA/FCGR2B/NLRP3/SOCS3/ADA/SIGLEC10/S100A8/PIK3AP1/SELE/IL6/TNFRSF1B/PLCG2/BIRC3/HCK/FPR2/CALCRL/PTGS2/FFAR2/PLA2G7/C3/C2CD4A/OSM/PTPRC	42
GO:0002443	Biological Process	leukocyte mediated immunity	44/336	440/18723	1.4653e-20	1.75927e-18	1.22092e-18	NOD2/LYN/IRF7/GZMB/PTAFR/IL1B/IGHM/IL18RAP/TNF/CCR2/BTK/BATF/RAC2/IL4I1/LAT2/IGLL5/FCGR2B/NLRP3/TLR8/RASGRP1/ADGRE2/IL12RB1/TREM1/ICAM1/SLAMF7/CLEC7A/IL7R/CD300A/FCER1G/NOS2/ITGB2/IL6/TNFRSF1B/PLCG2/LILRB1/HLA-DPB1/CD19/PIK3CD/SERPINB4/C3/C4BPB/IL13RA2/IGHG1/PTPRC	44
GO:1902105	Biological Process	regulation of leukocyte differentiation	35/336	279/18723	1.09707e-19	1.27726e-17	8.86409e-18	PRDM1/LYN/IRF7/XBP1/SLAMF8/TNF/ADAM8/CEBPB/CCR2/BTK/CD2/GPR68/IL4I1/VNN1/IL2RA/FCGR2B/CD83/SOCS1/RIPK2/CCR1/NLRP3/IRF1/RASGRP1/ADA/IL12RB1/CTLA4/IL7R/CD86/HCLS1/LILRB1/EGR3/LILRB2/EVI2B/MAFB/PTPRC	35
GO:0050867	Biological Process	positive regulation of cell activation	42/336	420/18723	1.17026e-19	1.32239e-17	9.17727e-18	NOD2/LYN/XBP1/PTAFR/ICOS/IL1B/IGHM/ADAM8/CCR2/BTK/CD2/PLEK/CD274/IL4I1/IGLL5/WNT5A/VNN1/IL2RA/CD83/SOCS1/RIPK2/NLRP3/CD209/RASGRP1/ADA/IL12RB1/AIF1/CLEC7A/IL7R/IL1A/CD86/ITGB2/IL6/GPR183/CD38/LILRB1/EGR3/LILRB2/HLA-DPB1/CCL2/IGHG1/PTPRC	42
GO:0002697	Biological Process	regulation of immune effector process	38/336	339/18723	1.4311e-19	1.57094e-17	1.09022e-17	NOD2/LYN/SLC7A5/XBP1/PTAFR/SLAMF8/IL1B/IL18RAP/TNF/CCR2/BTK/RAC2/IL4I1/WNT5A/FCGR2B/RIPK2/NLRP3/RASGRP1/ADGRE2/IL12RB1/ICAM1/CLEC7A/IL7R/CD300A/NOS2/CD86/MZB1/ITGB2/IL6/TNFRSF1B/PLCG2/LILRB1/SERPINB4/FFAR2/C3/C4BPB/IL13RA2/PTPRC	38
GO:0050870	Biological Process	positive regulation of T cell activation	30/336	216/18723	2.80597e-18	2.83698e-16	1.96884e-16	NOD2/LYN/XBP1/ICOS/IL1B/ADAM8/CCR2/CD274/IL4I1/VNN1/IL2RA/CD83/SOCS1/RIPK2/NLRP3/CD209/RASGRP1/ADA/IL12RB1/AIF1/IL7R/IL1A/CD86/IL6/LILRB1/EGR3/LILRB2/HLA-DPB1/CCL2/PTPRC	30
GO:0002526	Biological Process	acute inflammatory response	23/336	112/18723	3.5654e-18	3.51238e-16	2.43756e-16	SERPINA3/IL1B/CD163/TNF/ADAM8/CEBPB/BTK/ALOX5AP/LCN2/VNN1/FCGR2B/NLRP3/TREM1/ICAM1/S100A8/CXCR2/IL1A/IL6/PTGS2/FFAR2/C3/C2CD4A/OSM	23
GO:0009615	Biological Process	response to virus	37/336	367/18723	1.55257e-17	1.32555e-15	9.19921e-16	IRF7/ISG20/ZBP1/STAT1/TNF/MX1/RTP4/RNASE6/OAS2/MX2/BATF3/PIM2/GBP1/CXCL9/MMP12/TRIM22/DEFA1/CCL22/IRF1/TLR8/AIM2/IL12RB1/IFI44L/IFI44/FCN3/CXCL10/IFI16/IL6/BIRC3/LILRB1/CCL8/ISG15/CXCR4/POU2AF1/IFIT2/IFI6/PTPRC	37
GO:0002831	Biological Process	regulation of response to biotic stimulus	35/336	327/18723	1.85422e-17	1.54867e-15	1.07477e-15	NOD2/LYN/IRF7/ZBP1/TIGAR/STAT1/SLAMF8/GBP5/FCN1/IL18RAP/ADAM8/CD274/IL4I1/WNT5A/MMP12/FCGR2B/SOCS1/RIPK2/IRF1/TLR8/RASGRP1/CARD16/AIM2/IL12RB1/CLEC7A/IFI16/PLCG2/BIRC3/LILRB1/HCK/FPR2/ISG15/LY96/SERPINB4/FFAR2	35
GO:0046651	Biological Process	lymphocyte proliferation	33/336	288/18723	2.07009e-17	1.69219e-15	1.17436e-15	LYN/IL1B/CEBPB/CCR2/BTK/RAC2/CD274/IL4I1/IL2RA/FCGR2B/DOCK2/RIPK2/CD209/IRF1/RASGRP1/ADA/IL12RB1/AIF1/CTLA4/IL7R/CD300A/IL1A/CD86/MZB1/IL6/GPR183/CD38/TNFRSF1B/LILRB1/LILRB2/HLA-DPB1/CD19/PTPRC	33
GO:0032943	Biological Process	mononuclear cell proliferation	33/336	291/18723	2.83482e-17	2.22273e-15	1.54256e-15	LYN/IL1B/CEBPB/CCR2/BTK/RAC2/CD274/IL4I1/IL2RA/FCGR2B/DOCK2/RIPK2/CD209/IRF1/RASGRP1/ADA/IL12RB1/AIF1/CTLA4/IL7R/CD300A/IL1A/CD86/MZB1/IL6/GPR183/CD38/TNFRSF1B/LILRB1/LILRB2/HLA-DPB1/CD19/PTPRC	33
GO:1990868	Biological Process	response to chemokine	21/336	97/18723	3.35012e-17	2.47522e-15	1.71778e-15	CXCL8/CCL18/CCR2/CCL20/CCL3L3/CXCL9/CCL13/CXCL13/CCR1/CCL22/CXCL1/CXCR2/CXCL10/CXCL2/CCL8/CXCL3/CCL2/LOX/CXCR4/PPBP/CXCL11	21
GO:0002366	Biological Process	leukocyte activation involved in immune response	32/336	275/18723	4.11677e-17	2.929e-15	2.0327e-15	LYN/XBP1/PTAFR/CCR2/BTK/BATF/RAC2/LAT2/FCGR2B/DOCK2/RIPK2/NLRP3/RASGRP1/ADA/LCP1/ADGRE2/IL12RB1/ICAM1/CLEC7A/CD300A/FCER1G/CD86/ITGB2/IL6/GPR183/PLCG2/LILRB1/CD19/PIK3CD/IL13RA2/POU2AF1/PTPRC	32
GO:0050670	Biological Process	regulation of lymphocyte proliferation	29/336	225/18723	8.22878e-17	5.45086e-15	3.78285e-15	LYN/IL1B/CEBPB/CCR2/BTK/RAC2/CD274/IL4I1/IL2RA/FCGR2B/RIPK2/CD209/IRF1/ADA/IL12RB1/AIF1/CTLA4/CD300A/IL1A/CD86/MZB1/IL6/GPR183/CD38/TNFRSF1B/LILRB1/LILRB2/HLA-DPB1/PTPRC	29
GO:0070663	Biological Process	regulation of leukocyte proliferation	30/336	245/18723	1.00078e-16	6.51692e-15	4.52269e-15	LYN/IL1B/CEBPB/CCR2/BTK/RAC2/CD274/IL4I1/IL2RA/FCGR2B/RIPK2/CD209/IRF1/ADA/IL12RB1/AIF1/CTLA4/CD300A/IL1A/CD86/MZB1/IL6/GPR183/CD38/TNFRSF1B/LILRB1/CCL8/LILRB2/HLA-DPB1/PTPRC	30
GO:0002685	Biological Process	regulation of leukocyte migration	28/336	210/18723	1.16408e-16	7.3318e-15	5.0882e-15	NOD2/LYN/CXCL8/PTAFR/SLAMF8/TNF/ADAM8/CCR2/CCL20/RAC2/WNT5A/CXCL13/C3AR1/CCR1/ADA/ICAM1/AIF1/CXCR2/CXCL10/CD300A/SELE/IL6/CCL8/FPR2/CCL2/C5AR1/PLA2G7/S100A7	28
GO:0061844	Biological Process	antimicrobial humoral immune response mediated by antimicrobial peptide	18/336	79/18723	2.4166e-15	1.40675e-13	9.76274e-14	S100A9/NOD2/CXCL8/S100A12/RNASE6/CXCL9/CCL13/DEFA1/CXCL13/CXCL1/GNLY/CXCL10/CXCL2/KRT6A/CXCL3/S100A7/PPBP/CXCL11	18
GO:0045088	Biological Process	regulation of innate immune response	27/336	218/18723	2.71995e-15	1.55971e-13	1.08242e-13	NOD2/LYN/IRF7/ZBP1/SLAMF8/GBP5/FCN1/IL18RAP/ADAM8/WNT5A/MMP12/FCGR2B/SOCS1/IRF1/TLR8/RASGRP1/AIM2/CLEC7A/IFI16/PLCG2/BIRC3/LILRB1/HCK/FPR2/ISG15/SERPINB4/FFAR2	27
GO:0051607	Biological Process	defense response to virus	29/336	265/18723	6.67875e-15	3.66568e-13	2.54395e-13	IRF7/ISG20/ZBP1/STAT1/MX1/RTP4/RNASE6/OAS2/MX2/GBP1/CXCL9/MMP12/TRIM22/DEFA1/IRF1/TLR8/AIM2/IL12RB1/IFI44L/FCN3/CXCL10/IFI16/IL6/BIRC3/LILRB1/ISG15/IFIT2/IFI6/PTPRC	29
GO:0140546	Biological Process	defense response to symbiont	29/336	265/18723	6.67875e-15	3.66568e-13	2.54395e-13	IRF7/ISG20/ZBP1/STAT1/MX1/RTP4/RNASE6/OAS2/MX2/GBP1/CXCL9/MMP12/TRIM22/DEFA1/IRF1/TLR8/AIM2/IL12RB1/IFI44L/FCN3/CXCL10/IFI16/IL6/BIRC3/LILRB1/ISG15/IFIT2/IFI6/PTPRC	29
GO:0002460	Biological Process	adaptive immune response based on somatic recombination of immune receptors built from immunoglobulin superfamily domains	32/336	356/18723	6.74176e-14	3.27871e-12	2.2754e-12	NOD2/IRF7/IL1B/IGHM/TNF/CCR2/BTK/BATF/CD274/IL4I1/IGLL5/FCGR2B/CXCL13/RIPK2/NLRP3/TLR8/ADA/IL12RB1/ICAM1/CLEC7A/IL7R/FCER1G/IL6/TNFRSF1B/LILRB1/HLA-DPB1/CD19/C3/C4BPB/IL13RA2/IGHG1/PTPRC	32
GO:0032102	Biological Process	negative regulation of response to external stimulus	34/336	420/18723	2.23762e-13	1.07461e-11	7.45774e-12	NOD2/LYN/CST7/THBD/RHBDF2/SLAMF8/TNF/WNT5A/MMP12/IL2RA/FCGR2B/CXCL13/NLRP3/SOCS3/ADA/SIGLEC10/CARD16/AIF1/PLAU/IFI16/SEMA4D/TNFRSF1B/LILRB1/HCK/FPR2/FAP/CCL2/ISG15/CALCRL/SERPINB4/SPP1/GJA1/PTPRC/FGG	34
GO:0006909	Biological Process	phagocytosis	29/336	308/18723	3.28764e-13	1.54038e-11	1.06901e-11	NOD2/LYN/CD14/IL1B/IGHM/FCN1/TNF/CCR2/NCF2/RAC2/IGLL5/FCGR2B/DOCK2/NCF4/RAB31/AIF1/CLEC7A/FCN3/CD300A/FCER1G/ITGB2/PLCG2/HCK/FPR2/CCL2/C3/C4BPB/IGHG1/PTPRC	29
GO:0070555	Biological Process	response to interleukin-1	20/336	143/18723	1.20624e-12	5.14932e-11	3.57358e-11	ZBP1/CXCL8/CCL18/IL1B/CEBPB/CCL20/CCL3L3/GBP1/CCL13/LCN2/IL1RN/RIPK2/CCL22/ICAM1/SELE/IL6/CD38/CCL8/CCL2/FGG	20
GO:0001906	Biological Process	cell killing	22/336	188/18723	3.49883e-12	1.40026e-10	9.71768e-11	GZMB/S100A12/IL18RAP/CCL13/DEFA1/FCGR2B/RASGRP1/IL12RB1/TREM1/ICAM1/SLAMF7/GNLY/CLEC7A/IL7R/NOS2/LYZ/LILRB1/KRT6A/SERPINB4/C3/APOL1/PTPRC	22
GO:0071887	Biological Process	leukocyte apoptotic process	17/336	106/18723	6.37988e-12	2.47591e-10	1.71826e-10	NOD2/LYN/IRF7/ADAM8/BTK/CD274/WNT5A/IL2RA/ADA/CXCR2/SLC7A11/IL7R/HCLS1/IL6/LILRB1/IDO1/PIK3CD	17
GO:2000106	Biological Process	regulation of leukocyte apoptotic process	15/336	81/18723	1.3196e-11	4.92224e-10	3.41599e-10	NOD2/LYN/IRF7/ADAM8/BTK/CD274/WNT5A/ADA/CXCR2/SLC7A11/IL7R/HCLS1/LILRB1/IDO1/PIK3CD	15
GO:0032609	Biological Process	interferon-gamma production	17/336	112/18723	1.59324e-11	5.80161e-10	4.02627e-10	NOD2/SLC7A5/CD14/IL1B/TNF/CCR2/CD2/CD274/WNT5A/RIPK2/TLR8/RASGRP1/IL12RB1/CLEC7A/LILRB1/HLA-DPB1/ISG15	17
GO:0002700	Biological Process	regulation of production of molecular mediator of immune response	20/336	164/18723	1.60065e-11	5.80161e-10	4.02627e-10	NOD2/SLC7A5/XBP1/IL1B/TNF/CCR2/BTK/WNT5A/FCGR2B/NLRP3/CLEC7A/CD86/MZB1/IL6/TNFRSF1B/PLCG2/LILRB1/FFAR2/IL13RA2/PTPRC	20
GO:0050866	Biological Process	negative regulation of cell activation	22/336	210/18723	3.20951e-11	1.09123e-09	7.57308e-10	LYN/CST7/THBD/CEBPB/CCR2/BTK/CD274/IL4I1/IL2RA/FCGR2B/SOCS1/IRF1/SAMSN1/CTLA4/CD300A/CD86/LILRB1/LILRB2/IL13RA2/LAX1/PTPRC/FGG	22
GO:0051092	Biological Process	positive regulation of NF-kappaB transcription factor activity	19/336	152/18723	3.35982e-11	1.13232e-09	7.8582e-10	S100A9/NOD2/S100A12/PRKCH/IL1B/IL18RAP/TNF/ADAM8/BTK/WNT5A/TRIM22/RIPK2/NLRP3/CARD16/AIM2/ICAM1/S100A8/CLEC7A/PLCG2	19
GO:0043299	Biological Process	leukocyte degranulation	14/336	73/18723	3.90508e-11	1.30464e-09	9.05407e-10	LYN/PTAFR/CCR2/BTK/RAC2/LAT2/FCGR2B/RASGRP1/ADGRE2/CD300A/ITGB2/HCK/PIK3CD/IL13RA2	14
GO:0050920	Biological Process	regulation of chemotaxis	22/336	223/18723	1.04346e-10	3.31321e-09	2.29934e-09	NOD2/LYN/CXCL8/SLAMF8/CCR2/RAC2/WNT5A/CXCL13/C3AR1/CCR1/AIF1/CXCR2/CXCL10/SEMA4D/IL6/GPR183/FPR2/CCL2/C5AR1/CXCR4/PLA2G7/S100A7	22
GO:0050766	Biological Process	positive regulation of phagocytosis	13/336	66/18723	1.38135e-10	4.31477e-09	2.99441e-09	NOD2/IL1B/TNF/FCGR2B/DOCK2/RAB31/CLEC7A/FCER1G/PLCG2/FPR2/CCL2/C3/PTPRC	13
GO:0034612	Biological Process	response to tumor necrosis factor	23/336	253/18723	2.01859e-10	6.10664e-09	4.23796e-09	CXCL8/CCL18/CD14/STAT1/TNF/CASP4/CCL20/CCL3L3/GBP1/CCL13/LCN2/CCL22/CARD16/AIM2/ICAM1/SELE/TNFRSF1B/BIRC3/CCL8/CCL2/PTGS2/UBD/TNFRSF17	23
GO:0002367	Biological Process	cytokine production involved in immune response	15/336	98/18723	2.24805e-10	6.69535e-09	4.64651e-09	NOD2/SLC7A5/IL1B/TNF/CCR2/BTK/WNT5A/NLRP3/TREM1/CLEC7A/IL6/TNFRSF1B/PLCG2/LILRB1/FFAR2	15
GO:0052548	Biological Process	regulation of endopeptidase activity	30/336	432/18723	2.73265e-10	8.07602e-09	5.60469e-09	S100A9/LYN/CST7/PI3/SERPINA3/PTTG1/TNF/MMP9/SERPINB8/RIPK2/NLRP3/LAMP3/EGLN3/PSMB9/CARD16/AIM2/CSTA/S100A8/CLEC7A/IFI16/SERPINB3/BIRC3/PLAUR/TNFAIP8/PTGS2/SERPINB4/C3/IFI6/SERPINB5/COL6A3	30
GO:0002437	Biological Process	inflammatory response to antigenic stimulus	13/336	74/18723	6.21411e-10	1.76849e-08	1.22732e-08	NOD2/LYN/RHBDF2/TNF/BTK/IL2RA/FCGR2B/IL1RN/RASGRP1/ICAM1/CXCR2/HCK/C3	13
GO:0002440	Biological Process	production of molecular mediator of immune response	24/336	308/18723	1.86811e-09	5.05441e-08	3.50772e-08	NOD2/SLC7A5/XBP1/IL1B/TNF/CCR2/BTK/BATF/WNT5A/FCGR2B/NLRP3/TREM1/CLEC7A/CD86/IGLV1-44/MZB1/IL6/TNFRSF1B/PLCG2/LILRB1/HLA-DPB1/FFAR2/IL13RA2/PTPRC	24
GO:0002221	Biological Process	pattern recognition receptor signaling pathway	18/336	172/18723	2.09218e-09	5.62109e-08	3.90099e-08	NOD2/LYN/IRF7/CD14/FCN1/BTK/RIPK2/IRF1/TLR8/TIFA/PIK3AP1/CD300A/TNIP3/PLCG2/BIRC3/CLEC4E/LY96/FFAR2	18
GO:0010466	Biological Process	negative regulation of peptidase activity	22/336	262/18723	2.26205e-09	6.03527e-08	4.18842e-08	CST7/PI3/SERPINA3/PTTG1/TNF/MMP9/SERPINB8/LAMP3/CARD16/CSTA/IFI16/SERPINB3/BIRC3/PLAUR/TNFAIP8/PTGS2/SERPINB4/C3/PI15/IFI6/SERPINB5/COL6A3	22
GO:0072503	Biological Process	cellular divalent inorganic cation homeostasis	30/336	486/18723	4.3905e-09	1.13975e-07	7.90977e-08	S100A9/GNA15/LYN/CCR2/FPR1/CXCL9/CCL13/WNT5A/CXCL13/C3AR1/CCR1/SLC39A6/MCUB/S100A8/GPR65/CXCR2/CEMIP/CXCL10/CD38/PLCG2/CCL8/CD52/FPR2/CD19/C5AR1/CXCR4/GJA1/CXCL11/PTPRC/STC1	30
GO:0055074	Biological Process	calcium ion homeostasis	29/336	460/18723	5.02143e-09	1.26923e-07	8.80838e-08	GNA15/LYN/CCR2/FPR1/FAM20A/CXCL9/CCL13/WNT5A/CXCL13/C3AR1/CCR1/MCUB/GPR65/CXCR2/CEMIP/CXCL10/CD38/PLCG2/CCL8/CD52/FPR2/CD19/C5AR1/SNX10/CXCR4/GJA1/CXCL11/PTPRC/STC1	29
GO:0070372	Biological Process	regulation of ERK1 and ERK2 cascade	23/336	309/18723	9.78405e-09	2.2782e-07	1.58105e-07	NOD2/LYN/CCL18/IL1B/TNF/CCL20/CCL3L3/FAM83D/GBP1/CCL13/RIPK2/CCR1/CCL22/RASGRP1/ICAM1/GPR183/CCL8/FPR2/CCL2/C5AR1/S100A7/PTPRC/FGG	23
GO:0045730	Biological Process	respiratory burst	9/336	37/18723	1.38665e-08	3.07948e-07	2.13713e-07	SLAMF8/NCF2/RAC2/NCF4/CLEC7A/HCK/CD52/CYBB/PIK3CD	9
GO:0002709	Biological Process	regulation of T cell mediated immunity	12/336	85/18723	3.73315e-08	7.58877e-07	5.26654e-07	NOD2/IL1B/CCR2/IL4I1/FCGR2B/NLRP3/IL12RB1/IL7R/IL6/TNFRSF1B/LILRB1/PTPRC	12
GO:0042060	Biological Process	wound healing	26/336	422/18723	5.11315e-08	1.01786e-06	7.06387e-07	LYN/THBD/XBP1/TNF/PLEK/PDPN/WNT5A/MMP12/S100A8/PLAU/SLC7A11/CLEC7A/IL1A/FCER1G/IL6/PLCG2/PLAUR/KRT6A/IL24/FAP/LOX/CXCR4/C4BPB/CDH3/GJA1/FGG	26
GO:0150076	Biological Process	neuroinflammatory response	9/336	44/18723	7.07502e-08	1.37981e-06	9.57575e-07	CST7/IL1B/TNF/MMP9/IL6/TNFRSF1B/PLCG2/PTGS2/PTPRC	9
GO:0002456	Biological Process	T cell mediated immunity	13/336	109/18723	7.90023e-08	1.52526e-06	1.05852e-06	NOD2/IL1B/CCR2/IL4I1/FCGR2B/NLRP3/IL12RB1/ICAM1/IL7R/IL6/TNFRSF1B/LILRB1/PTPRC	13
GO:0043300	Biological Process	regulation of leukocyte degranulation	9/336	46/18723	1.06533e-07	1.96779e-06	1.36563e-06	LYN/PTAFR/CCR2/RAC2/FCGR2B/ADGRE2/CD300A/ITGB2/IL13RA2	9
GO:0043303	Biological Process	mast cell degranulation	9/336	48/18723	1.57134e-07	2.78207e-06	1.93073e-06	LYN/BTK/RAC2/LAT2/RASGRP1/ADGRE2/CD300A/PIK3CD/IL13RA2	9
GO:0031341	Biological Process	regulation of cell killing	12/336	99/18723	2.0953e-07	3.56201e-06	2.472e-06	IL18RAP/FCGR2B/RASGRP1/IL12RB1/ICAM1/CLEC7A/IL7R/NOS2/LILRB1/KRT6A/SERPINB4/PTPRC	12
GO:0031640	Biological Process	killing of cells of other organism	10/336	68/18723	3.50286e-07	5.77597e-06	4.00847e-06	S100A12/CCL13/DEFA1/TREM1/GNLY/CLEC7A/NOS2/LYZ/KRT6A/APOL1	10
GO:0001909	Biological Process	leukocyte mediated cytotoxicity	13/336	124/18723	3.64177e-07	5.97935e-06	4.14962e-06	GZMB/IL18RAP/FCGR2B/RASGRP1/IL12RB1/TREM1/ICAM1/SLAMF7/IL7R/NOS2/LILRB1/SERPINB4/PTPRC	13
GO:0018212	Biological Process	peptidyl-tyrosine modification	23/336	378/18723	3.84351e-07	6.28372e-06	4.36085e-06	NOD2/LYN/TNF/BTK/TPST1/TPST2/SOCS1/RIPK2/MELK/SOCS3/SAMSN1/ICAM1/CLEC7A/CD300A/SEMA4D/HCLS1/ITGB2/IL6/PLCG2/HCK/IL24/OSM/PTPRC	23
GO:0051346	Biological Process	negative regulation of hydrolase activity	23/336	379/18723	4.02585e-07	6.5263e-06	4.5292e-06	CST7/PI3/SERPINA3/PTTG1/TNF/MMP9/SERPINB8/LAMP3/CARD16/CSTA/IFI16/SEMA4D/SERPINB3/BIRC3/PLAUR/TNFAIP8/PTGS2/SERPINB4/C3/PI15/IFI6/SERPINB5/COL6A3	23
GO:0001776	Biological Process	leukocyte homeostasis	11/336	87/18723	4.38494e-07	7.07855e-06	4.91246e-06	LYN/CCR2/IL2RA/SPNS2/ADA/CXCR2/SLC7A11/IL6/GPR183/PIK3CD/TNFRSF17	11
GO:0006968	Biological Process	cellular defense response	9/336	54/18723	4.53272e-07	7.25613e-06	5.03569e-06	CCR2/NCF2/CXCL9/GNLY/CXCR2/CLEC5A/LILRB2/C5AR1/LY96	9
GO:0002544	Biological Process	chronic inflammatory response	6/336	18/18723	4.9439e-07	7.81665e-06	5.42469e-06	S100A9/TNF/VNN1/CXCL13/S100A8/GJA1	6
GO:1904645	Biological Process	response to amyloid-beta	9/336	56/18723	6.25696e-07	9.69324e-06	6.72703e-06	NAMPT/CASP4/MMP9/MMP12/LCN2/FCGR2B/ICAM1/FPR2/GJA1	9
GO:0006925	Biological Process	inflammatory cell apoptotic process	6/336	21/18723	1.38084e-06	2.06427e-05	1.43259e-05	NOD2/IRF7/CXCR2/SLC7A11/IL6/PIK3CD	6
GO:0050792	Biological Process	regulation of viral process	14/336	164/18723	1.6047e-06	2.36217e-05	1.63933e-05	ISG20/CXCL8/STAT1/FCN1/TNF/MX1/OAS2/TRIM22/CD209/LAMP3/FCN3/IFI16/ISG15/CXCR4	14
GO:0001910	Biological Process	regulation of leukocyte mediated cytotoxicity	10/336	82/18723	2.06401e-06	2.96311e-05	2.05638e-05	IL18RAP/FCGR2B/RASGRP1/IL12RB1/ICAM1/IL7R/NOS2/LILRB1/SERPINB4/PTPRC	10
GO:0051235	Biological Process	maintenance of location	20/336	327/18723	2.06693e-06	2.96311e-05	2.05638e-05	S100A9/LYN/GM2A/IL1B/TNF/CXCL9/LCN2/S100A8/CEMIP/ASPM/CXCL10/IL6/PLCG2/CD19/FFAR2/C3/S100A7/GJA1/CXCL11/PTPRC	20
GO:0051924	Biological Process	regulation of calcium ion transport	17/336	255/18723	3.8766e-06	5.35752e-05	3.71808e-05	LYN/CXCL9/VMP1/CCR1/ICAM1/CEMIP/CXCL10/PLCG2/LILRB1/LILRB2/CCL2/CD19/CXCR4/PTGS2/GJA1/CXCL11/STC1	17
GO:0007566	Biological Process	embryo implantation	8/336	53/18723	4.34218e-06	5.91583e-05	4.10554e-05	IL1B/MMP9/VMP1/PTGS2/SPP1/GJA1/ARHGDIB/STC1	8
GO:0019058	Biological Process	viral life cycle	19/336	317/18723	4.99705e-06	6.73638e-05	4.67499e-05	ISG20/CXCL8/FCN1/TNF/MX1/OAS2/TRIM22/CD209/LAMP3/ICAM1/FCN3/CD86/IFI16/SERPINB3/CLEC5A/CCL8/CCL2/ISG15/CXCR4	19
GO:0010543	Biological Process	regulation of platelet activation	7/336	40/18723	6.3101e-06	8.2742e-05	5.74223e-05	LYN/THBD/PLEK/PDPN/FCER1G/IL6/FGG	7
GO:0060759	Biological Process	regulation of response to cytokine stimulus	13/336	162/18723	7.47489e-06	9.69299e-05	6.72685e-05	IRF7/ZBP1/CASP4/WNT5A/MMP12/SOCS1/IL1RN/RIPK2/CARD16/IL6/ISG15/CXCR4/PTPRC	13
GO:0002532	Biological Process	production of molecular mediator involved in inflammatory response	10/336	95/18723	7.93504e-06	0.000102303	7.09977e-05	NOD2/LYN/SLAMF8/GBP5/TNF/BTK/ALOX5AP/CLEC7A/NOS2/IL6	10
GO:0006816	Biological Process	calcium ion transport	22/336	422/18723	8.54108e-06	0.000109749	7.61646e-05	LYN/PANX1/CXCL9/VMP1/CCR1/MCUB/ICAM1/CEMIP/CXCL10/PLCG2/LILRB1/CCL8/LILRB2/CCL2/CD19/CALCRL/CXCR4/PTGS2/GJA1/CXCL11/PTPRC/STC1	22
GO:0032418	Biological Process	lysosome localization	9/336	77/18723	9.57407e-06	0.000120208	8.34232e-05	LYN/BTK/RAC2/LAT2/RASGRP1/ADGRE2/CD300A/PIK3CD/IL13RA2	9
GO:0033028	Biological Process	myeloid cell apoptotic process	6/336	29/18723	1.07082e-05	0.00013305	9.23359e-05	NOD2/IRF7/CXCR2/SLC7A11/IL6/PIK3CD	6
GO:0044706	Biological Process	multi-multicellular organism process	15/336	220/18723	1.10078e-05	0.000135987	9.43739e-05	PRDM1/NAMPT/THBD/PTAFR/IL1B/MMP9/VMP1/PNOC/CD38/IDO1/PTGS2/SPP1/GJA1/ARHGDIB/STC1	15
GO:0034113	Biological Process	heterotypic cell-cell adhesion	8/336	61/18723	1.27368e-05	0.000155802	0.000108125	IL1B/TNF/CD2/IL1RN/ITGB2/LILRB2/PTPRC/FGG	8
GO:1904646	Biological Process	cellular response to amyloid-beta	7/336	45/18723	1.4222e-05	0.000172369	0.000119623	NAMPT/CASP4/LCN2/FCGR2B/ICAM1/FPR2/GJA1	7
GO:0048661	Biological Process	positive regulation of smooth muscle cell proliferation	10/336	104/18723	1.77762e-05	0.000209498	0.00014539	NAMPT/PTAFR/STAT1/TNF/MMP9/AIF1/IL6/CALCRL/PTGS2/GJA1	10
GO:0006911	Biological Process	phagocytosis, engulfment	11/336	127/18723	1.84164e-05	0.000216378	0.000150165	IGHM/RAC2/IGLL5/FCGR2B/RAB31/AIF1/CD300A/ITGB2/PLCG2/C3/IGHG1	11
GO:0097193	Biological Process	intrinsic apoptotic signaling pathway	17/336	288/18723	1.91747e-05	0.000224602	0.000155872	S100A9/XBP1/TNF/CASP4/CEBPB/MMP9/CHAC1/VNN1/SOD2/MELK/S100A8/IFI16/TNFRSF1B/PLAUR/BCL2A1/PTGS2/IFI6	17
GO:0019882	Biological Process	antigen processing and presentation	10/336	106/18723	2.10189e-05	0.00024178	0.000167793	NOD2/TAP1/CLEC4A/FCGR2B/CD209/ICAM1/FCER1G/IFI30/LILRB2/HLA-DPB1	10
GO:0060252	Biological Process	positive regulation of glial cell proliferation	5/336	20/18723	2.24421e-05	0.000256615	0.000178088	LYN/PRKCH/IL1B/TNF/IL6	5
GO:0072593	Biological Process	reactive oxygen species metabolic process	15/336	239/18723	2.92129e-05	0.000320674	0.000222545	TIGAR/TNF/NCF2/RAC2/LCN2/SOD2/NCF4/PRDX4/CLEC7A/NOS2/ITGB2/PLCG2/FPR2/CYBB/IFI6	15
GO:0001660	Biological Process	fever generation	4/336	11/18723	3.04338e-05	0.000332178	0.000230529	IL1B/TNF/IL1A/PTGS2	4
GO:0099024	Biological Process	plasma membrane invagination	11/336	136/18723	3.49406e-05	0.000379214	0.000263171	IGHM/RAC2/IGLL5/FCGR2B/RAB31/AIF1/CD300A/ITGB2/PLCG2/C3/IGHG1	11
GO:0042092	Biological Process	type 2 immune response	6/336	36/18723	3.95001e-05	0.000421554	0.000292555	NOD2/CCR2/BATF/NLRP3/CD86/IL6	6
GO:0009914	Biological Process	hormone transport	17/336	306/18723	4.13501e-05	0.000438859	0.000304564	LYN/SLC7A5/IL1B/TNF/BTK/SLCO4A1/GPR68/IL1RN/ABCA12/NOS2/IL6/CD38/FFAR2/SPP1/GJA1/OSM/FGG	17
GO:1902563	Biological Process	regulation of neutrophil activation	4/336	12/18723	4.50055e-05	0.00047503	0.000329667	PTAFR/FCGR2B/CD300A/ITGB2	4
GO:0045765	Biological Process	regulation of angiogenesis	18/336	342/18723	5.00025e-05	0.000520622	0.000361308	XBP1/CXCL8/STAT1/IL1B/TNF/CCR2/WNT5A/CXCL13/C3AR1/CXCR2/CXCL10/IL1A/IL6/C5AR1/CYBB/PIK3CD/CXCR4/C3	18
GO:0007599	Biological Process	hemostasis	14/336	222/18723	5.09971e-05	0.000529543	0.000367499	LYN/THBD/PLEK/PDPN/NFE2/PLAU/SLC7A11/FCER1G/IL6/PLCG2/PLAUR/FAP/C4BPB/FGG	14
GO:0033032	Biological Process	regulation of myeloid cell apoptotic process	5/336	24/18723	5.79999e-05	0.000587957	0.000408037	NOD2/IRF7/CXCR2/SLC7A11/PIK3CD	5
GO:0070482	Biological Process	response to oxygen levels	18/336	347/18723	6.02859e-05	0.000604748	0.00041969	NAMPT/TIGAR/CCNB1/ADAM8/PDPN/LCN2/SOD2/EGLN3/ADA/CARD16/ICAM1/PLAU/NOS2/CD38/CYBB/CXCR4/PTGS2/STC1	18
GO:0045429	Biological Process	positive regulation of nitric oxide biosynthetic process	6/336	40/18723	7.32813e-05	0.000703867	0.000488478	IL1B/TNF/ICAM1/AIF1/CLEC7A/PTGS2	6
GO:0007584	Biological Process	response to nutrient	12/336	174/18723	7.45461e-05	0.00071423	0.00049567	NOD2/XBP1/STAT1/LIPG/ALPL/SOD2/ADA/CXCL10/CYBB/PTGS2/SPP1/STC1	12
GO:0015833	Biological Process	peptide transport	15/336	264/18723	9.0721e-05	0.00085718	0.000594876	IL1B/TNF/TAP1/GPR68/IL1RN/ABCA12/CD209/S100A8/SLC7A11/NOS2/IL6/CD38/FFAR2/GJA1/FGG	15
GO:0044409	Biological Process	entry into host	11/336	151/18723	9.08048e-05	0.00085718	0.000594876	CXCL8/FCN1/TRIM22/CD209/ICAM1/FCN3/CD86/SERPINB3/CLEC5A/KRT6A/CXCR4	11
GO:0009410	Biological Process	response to xenobiotic stimulus	21/336	462/18723	9.99826e-05	0.000932362	0.000647052	LYN/SMOX/TIGAR/S100A12/CCNB1/STAT1/SLAMF8/IL1B/LCN2/SOD2/ADA/AIM2/ICAM1/NOS2/CD38/LOX/CYBB/CXCR4/PTGS2/CDH3/FMO1	21
GO:0001894	Biological Process	tissue homeostasis	15/336	268/18723	0.000107253	0.000995327	0.000690748	NOD2/SERPINA3/ADAM8/CCR2/RAC2/ABCA12/LPCAT1/IL6/CD38/LYZ/SNX10/PTGS2/CDH3/SPP1/GJA1	15
GO:0014002	Biological Process	astrocyte development	6/336	43/18723	0.000111246	0.00102251	0.000709612	S100A9/TNF/S100A8/IL6/FPR2/C5AR1	6
GO:0033674	Biological Process	positive regulation of kinase activity	21/336	467/18723	0.000116158	0.00106285	0.000737608	NOD2/LYN/TIGAR/S100A12/CCNB1/FGD2/IL1B/TNF/ADAM8/FAM20A/CDC25B/WNT5A/SOCS1/LCP2/RASGRP1/CEMIP/CD300A/CD86/FPR2/CD19/PTPRC	21
GO:0042886	Biological Process	amide transport	16/336	301/18723	0.000116189	0.00106285	0.000737608	IL1B/TNF/TAP1/AQP9/GPR68/IL1RN/ABCA12/CD209/S100A8/SLC7A11/NOS2/IL6/CD38/FFAR2/GJA1/FGG	16
GO:0060099	Biological Process	regulation of phagocytosis, engulfment	4/336	15/18723	0.000118924	0.00108016	0.000749619	RAB31/CD300A/PLCG2/C3	4
GO:0002507	Biological Process	tolerance induction	5/336	28/18723	0.00012644	0.001135	0.000787683	LYN/ICOS/CD274/IL2RA/LILRB2	5
GO:0022617	Biological Process	extracellular matrix disassembly	7/336	63/18723	0.000131554	0.00117269	0.000813836	ADAM8/MMP9/PDPN/MMP12/LCP1/IL6/FAP	7
GO:0051044	Biological Process	positive regulation of membrane protein ectodomain proteolysis	4/336	16/18723	0.000156329	0.0013497	0.000936682	IL1B/TNF/ADAM8/TNFRSF1B	4
GO:0051770	Biological Process	positive regulation of nitric-oxide synthase biosynthetic process	4/336	16/18723	0.000156329	0.0013497	0.000936682	NOD2/NAMPT/STAT1/CCL2	4
GO:1905153	Biological Process	regulation of membrane invagination	4/336	16/18723	0.000156329	0.0013497	0.000936682	RAB31/CD300A/PLCG2/C3	4
GO:0036294	Biological Process	cellular response to decreased oxygen levels	11/336	161/18723	0.000160659	0.00138088	0.000958318	NAMPT/TIGAR/CCNB1/ADAM8/LCN2/EGLN3/CARD16/ICAM1/CYBB/PTGS2/STC1	11
GO:0043304	Biological Process	regulation of mast cell degranulation	5/336	30/18723	0.000178024	0.00151993	0.00105482	LYN/RAC2/ADGRE2/CD300A/IL13RA2	5
GO:0060249	Biological Process	anatomical structure homeostasis	16/336	314/18723	0.000188558	0.00159568	0.00110739	NOD2/SERPINA3/ADAM8/CCR2/RAC2/ABCA12/LPCAT1/IL6/CD38/LYZ/SNX10/LOX/PTGS2/CDH3/SPP1/GJA1	16
GO:0050817	Biological Process	coagulation	13/336	222/18723	0.000197026	0.00166003	0.00115205	LYN/THBD/PLEK/PDPN/PLAU/SLC7A11/FCER1G/IL6/PLCG2/PLAUR/FAP/C4BPB/FGG	13
GO:0043087	Biological Process	regulation of GTPase activity	17/336	348/18723	0.000197531	0.00166064	0.00115247	CCL18/FGD2/RGS1/FGD3/CCL20/CCL3L3/CCL13/WNT5A/CXCL13/ARHGAP9/CCL22/RASGRP1/ICAM1/GPR65/SEMA4D/CCL8/CCL2	17
GO:0031623	Biological Process	receptor internalization	9/336	113/18723	0.00020155	0.00169073	0.00117336	CXCL8/RAB31/CXCR2/FCER1G/SELE/ITGB2/PLCG2/LILRB1/CALCRL	9
GO:0033006	Biological Process	regulation of mast cell activation involved in immune response	5/336	31/18723	0.000209162	0.00174317	0.00120975	LYN/RAC2/ADGRE2/CD300A/IL13RA2	5
GO:0043547	Biological Process	positive regulation of GTPase activity	14/336	255/18723	0.000220937	0.00182466	0.0012663	CCL18/RGS1/CCL20/CCL3L3/CCL13/WNT5A/CXCL13/CCL22/RASGRP1/ICAM1/GPR65/SEMA4D/CCL8/CCL2	14
GO:0034767	Biological Process	positive regulation of ion transmembrane transport	11/336	167/18723	0.000221315	0.00182466	0.0012663	PTAFR/CCR2/CXCL9/VMP1/LCN2/CEMIP/CXCL10/PLCG2/CCL2/CD19/CXCL11	11
GO:1903034	Biological Process	regulation of response to wounding	11/336	167/18723	0.000221315	0.00182466	0.0012663	THBD/XBP1/TNF/SIGLEC10/PLAU/CLEC7A/FAP/CXCR4/SPP1/GJA1/FGG	11
GO:0031649	Biological Process	heat generation	4/336	18/18723	0.000255486	0.00207084	0.00143714	IL1B/TNF/IL1A/PTGS2	4
GO:0048535	Biological Process	lymph node development	4/336	18/18723	0.000255486	0.00207084	0.00143714	PDPN/SPNS2/IL7R/LTB	4
GO:0051656	Biological Process	establishment of organelle localization	18/336	390/18723	0.000259028	0.00209513	0.001454	LYN/CCNB1/CENPA/BTK/DLGAP5/RAC2/FAM83D/LAT2/NUF2/MYO1F/RASGRP1/ADGRE2/MYO5A/CD300A/PIK3CD/IL13RA2/CDH3/GJA1	18
GO:0051048	Biological Process	negative regulation of secretion	11/336	171/18723	0.000271698	0.00219299	0.00152192	RHBDF2/IL1B/CCR2/FCGR2B/ADA/CD300A/TNFRSF1B/LILRB1/IL13RA2/GJA1/OSM	11
GO:0046879	Biological Process	hormone secretion	15/336	295/18723	0.000304396	0.00242131	0.00168037	LYN/IL1B/TNF/BTK/GPR68/IL1RN/ABCA12/NOS2/IL6/CD38/FFAR2/SPP1/GJA1/OSM/FGG	15
GO:0001893	Biological Process	maternal placenta development	5/336	35/18723	0.000376833	0.00291307	0.00202164	PRDM1/PTGS2/SPP1/GJA1/STC1	5
GO:0033280	Biological Process	response to vitamin D	5/336	35/18723	0.000376833	0.00291307	0.00202164	ALPL/CXCL10/PTGS2/SPP1/STC1	5
GO:0045907	Biological Process	positive regulation of vasoconstriction	5/336	35/18723	0.000376833	0.00291307	0.00202164	ICAM1/CD38/PTGS2/GJA1/FGG	5
GO:0006809	Biological Process	nitric oxide biosynthetic process	7/336	76/18723	0.000426151	0.00324212	0.00225	IL1B/TNF/ICAM1/AIF1/CLEC7A/NOS2/PTGS2	7
GO:0060251	Biological Process	regulation of glial cell proliferation	5/336	36/18723	0.000431242	0.00326148	0.00226344	LYN/PRKCH/IL1B/TNF/IL6	5
GO:0010038	Biological Process	response to metal ion	17/336	373/18723	0.000441073	0.00332928	0.00231049	TIGAR/CCNB1/CD14/MMP9/AQP9/ALOX5AP/WNT5A/LCN2/SOD2/ICAM1/CPNE5/S100A8/IL1A/PLCG2/CYBB/PTGS2/FGG	17
GO:0008360	Biological Process	regulation of cell shape	10/336	154/18723	0.000475138	0.00357237	0.0024792	FGD2/FGD3/RAC2/PDPN/CCL13/ICAM1/SEMA4D/ITGB2/HCK/CCL2	10
GO:0051767	Biological Process	nitric-oxide synthase biosynthetic process	4/336	21/18723	0.000478906	0.00357969	0.00248427	NOD2/NAMPT/STAT1/CCL2	4
GO:0070269	Biological Process	pyroptosis	4/336	21/18723	0.000478906	0.00357969	0.00248427	GZMB/ZBP1/CASP4/AIM2	4
GO:0006898	Biological Process	receptor-mediated endocytosis	13/336	244/18723	0.000489584	0.00363744	0.00252436	CXCL8/CD14/FCGR2B/RAB31/CXCR2/FCER1G/SELE/ITGB2/PLCG2/LILRB1/FPR2/CALCRL/C3	13
GO:0048659	Biological Process	smooth muscle cell proliferation	11/336	184/18723	0.000507161	0.00373278	0.00259052	NAMPT/PTAFR/STAT1/TNF/MMP9/SOD2/AIF1/IL6/CALCRL/PTGS2/GJA1	11
GO:0009595	Biological Process	detection of biotic stimulus	5/336	38/18723	0.000557586	0.00406499	0.00282107	NOD2/NLRP3/CLEC7A/FAP/LY96	5
GO:0043551	Biological Process	regulation of phosphatidylinositol 3-kinase activity	6/336	59/18723	0.000646494	0.00461679	0.00320401	NOD2/LYN/SOCS1/SOCS3/FPR2/CD19	6
GO:2001057	Biological Process	reactive nitrogen species metabolic process	7/336	82/18723	0.000676288	0.00480277	0.00333308	IL1B/TNF/ICAM1/AIF1/CLEC7A/NOS2/PTGS2	7
GO:0010863	Biological Process	positive regulation of phospholipase C activity	5/336	40/18723	0.000709857	0.00497677	0.00345384	GNA15/PTAFR/CD86/SELE/C5AR1	5
GO:0051281	Biological Process	positive regulation of release of sequestered calcium ion into cytosol	5/336	40/18723	0.000709857	0.00497677	0.00345384	CXCL9/CEMIP/CXCL10/CD19/CXCL11	5
GO:2001234	Biological Process	negative regulation of apoptotic signaling pathway	12/336	224/18723	0.000761837	0.00532178	0.00369327	XBP1/IL1B/TNF/MMP9/VNN1/SOD2/ICAM1/IL1A/PLAUR/PTGS2/IFI6/FGG	12
GO:0003158	Biological Process	endothelium development	9/336	136/18723	0.000789391	0.00547444	0.00379922	IL1B/TNF/PDPN/LCN2/ICAM1/CXCL10/CXCR4/GJA1/STC1	9
GO:0002251	Biological Process	organ or tissue specific immune response	5/336	41/18723	0.000796704	0.00550528	0.00382062	NOD2/DEFA1/NOS2/IL6/FFAR2	5
GO:0035458	Biological Process	cellular response to interferon-beta	4/336	24/18723	0.00081495	0.00559114	0.0038802	STAT1/IRF1/AIM2/IFI16	4
GO:0006568	Biological Process	tryptophan metabolic process	3/336	11/18723	0.00084925	0.0057343	0.00397956	IL4I1/TDO2/IDO1	3
GO:1900274	Biological Process	regulation of phospholipase C activity	5/336	42/18723	0.000891235	0.00599054	0.00415738	GNA15/PTAFR/CD86/SELE/C5AR1	5
GO:0031960	Biological Process	response to corticosteroid	10/336	167/18723	0.000892245	0.00599054	0.00415738	PTAFR/TNF/ALPL/IL1RN/ICAM1/AIF1/IL6/CYBB/PTGS2/STC1	10
GO:2000242	Biological Process	negative regulation of reproductive process	6/336	63/18723	0.00091821	0.00613524	0.00425781	TRIP13/WNT5A/ADA/PRDX4/GJA1/ARHGDIB	6
GO:0071695	Biological Process	anatomical structure maturation	12/336	229/18723	0.000923381	0.00615908	0.00427435	TRIP13/CCNB1/BTK/CDC25B/WNT5A/RUNX2/CLEC7A/SEMA4D/SNX10/C3/CDH3/FGG	12
GO:0042730	Biological Process	fibrinolysis	4/336	25/18723	0.000956571	0.00632555	0.00438988	THBD/PLAU/FAP/FGG	4
GO:1905330	Biological Process	regulation of morphogenesis of an epithelium	6/336	65/18723	0.00108333	0.00709055	0.00492078	TNF/WNT5A/LCN2/CXCL10/PIK3CD/GJA1	6
GO:0001821	Biological Process	histamine secretion	3/336	12/18723	0.00111733	0.00716659	0.00497355	LYN/BTK/ADA	3
GO:0034109	Biological Process	homotypic cell-cell adhesion	7/336	90/18723	0.00117673	0.00748508	0.00519458	LYN/PLEK/PDPN/SLC7A11/IL6/PLAUR/FGG	7
GO:0046849	Biological Process	bone remodeling	7/336	90/18723	0.00117673	0.00748508	0.00519458	ADAM8/RAC2/IL6/CD38/SNX10/SPP1/GJA1	7
GO:0051222	Biological Process	positive regulation of protein transport	14/336	303/18723	0.00121607	0.00769712	0.00534174	GZMB/IL1B/TNF/ADAM8/RAC2/GPR68/CEMIP/IL1A/HCLS1/ITGB2/CD38/PTGS2/GJA1/FGG	14
GO:0060348	Biological Process	bone development	11/336	205/18723	0.00123415	0.00779869	0.00541223	ALPL/GPR68/SPNS2/RUNX2/SEMA4D/LILRB1/SNX10/LOX/GJA1/PTPRC/STC1	11
GO:0042402	Biological Process	cellular biogenic amine catabolic process	4/336	27/18723	0.00129017	0.008073	0.00560259	SMOX/IL4I1/TDO2/IDO1	4
GO:0042267	Biological Process	natural killer cell mediated cytotoxicity	6/336	68/18723	0.00137259	0.00853314	0.00592192	GZMB/IL18RAP/RASGRP1/SLAMF7/LILRB1/SERPINB4	6
GO:0071801	Biological Process	regulation of podosome assembly	3/336	13/18723	0.0014333	0.00878583	0.00609729	TNF/LCP1/HCK	3
GO:0034605	Biological Process	cellular response to heat	6/336	69/18723	0.00148102	0.00904876	0.00627976	LYN/HSPA6/CXCL10/IL1A/PTGS2/TFEC	6
GO:0051873	Biological Process	killing by host of symbiont cells	4/336	29/18723	0.00169749	0.0102705	0.00712764	DEFA1/TREM1/KRT6A/APOL1	4
GO:0021700	Biological Process	developmental maturation	13/336	280/18723	0.00172372	0.0103639	0.00719246	TRIP13/CCNB1/BTK/CDC25B/WNT5A/CDC20/RUNX2/CLEC7A/SEMA4D/SNX10/C3/CDH3/FGG	13
GO:0043455	Biological Process	regulation of secondary metabolic process	3/336	14/18723	0.00180008	0.0106614	0.00739889	WNT5A/SLC7A11/CDH3	3
GO:0048021	Biological Process	regulation of melanin biosynthetic process	3/336	14/18723	0.00180008	0.0106614	0.00739889	WNT5A/SLC7A11/CDH3	3
GO:1900376	Biological Process	regulation of secondary metabolite biosynthetic process	3/336	14/18723	0.00180008	0.0106614	0.00739889	WNT5A/SLC7A11/CDH3	3
GO:0051445	Biological Process	regulation of meiotic cell cycle	5/336	49/18723	0.00180372	0.0106614	0.00739889	TRIP13/CDC25B/WNT5A/CDC20/ASPM	5
GO:0033627	Biological Process	cell adhesion mediated by integrin	6/336	72/18723	0.00184571	0.0108429	0.00752485	LYN/CXCL13/ADA/ICAM1/PLAU/ITGB2	6
GO:1901214	Biological Process	regulation of neuron death	14/336	319/18723	0.0019668	0.0114318	0.00793359	TIGAR/TNF/ADAM8/CEBPB/WNT5A/LCN2/FCGR2B/SOD2/EGLN3/SLC7A11/ITGB2/TNFRSF1B/CCL2/C5AR1	14
GO:1904951	Biological Process	positive regulation of establishment of protein localization	14/336	319/18723	0.0019668	0.0114318	0.00793359	GZMB/IL1B/TNF/ADAM8/RAC2/GPR68/CEMIP/IL1A/HCLS1/ITGB2/CD38/PTGS2/GJA1/FGG	14
GO:0071496	Biological Process	cellular response to external stimulus	14/336	320/18723	0.00202427	0.0116775	0.00810411	LYN/NAMPT/XBP1/IL1B/CASP5/LCN2/IRF1/TLR8/ICAM1/AIF1/IFI16/PTGS2/GJA1/PTPRC	14
GO:0009743	Biological Process	response to carbohydrate	12/336	253/18723	0.00214839	0.0123565	0.00857527	LYN/NAMPT/XBP1/GPR68/ME1/SOD2/ABCA12/ICAM1/CLEC7A/CALCRL/PTGS2/GJA1	12
GO:0002679	Biological Process	respiratory burst involved in defense response	3/336	15/18723	0.00222037	0.0125821	0.00873186	SLAMF8/HCK/PIK3CD	3
GO:0090594	Biological Process	inflammatory response to wounding	3/336	15/18723	0.00222037	0.0125821	0.00873186	CCR2/SIGLEC10/IL1A	3
GO:0070997	Biological Process	neuron death	15/336	361/18723	0.00233747	0.0132067	0.00916534	NAMPT/TIGAR/TNF/ADAM8/CEBPB/WNT5A/LCN2/FCGR2B/SOD2/EGLN3/SLC7A11/ITGB2/TNFRSF1B/CCL2/C5AR1	15
GO:0019835	Biological Process	cytolysis	4/336	32/18723	0.00246383	0.0138392	0.00960429	GZMB/LYZ/KRT6A/APOL1	4
GO:0035456	Biological Process	response to interferon-beta	4/336	32/18723	0.00246383	0.0138392	0.00960429	STAT1/IRF1/AIM2/IFI16	4
GO:0009074	Biological Process	aromatic amino acid family catabolic process	3/336	16/18723	0.00269668	0.0149289	0.0103605	IL4I1/TDO2/IDO1	3
GO:1901099	Biological Process	negative regulation of signal transduction in absence of ligand	4/336	33/18723	0.00276453	0.0151733	0.0105302	IL1B/TNF/IL1A/IFI6	4
GO:0001503	Biological Process	ossification	16/336	408/18723	0.00301269	0.0163628	0.0113557	TNF/CEBPB/MMP9/ALPL/WNT5A/CCR1/RUNX2/SEMA4D/IL6/CLEC5A/ISG15/SNX10/LOX/PTGS2/SPP1/STC1	16
GO:0043112	Biological Process	receptor metabolic process	9/336	166/18723	0.003132	0.0169242	0.0117453	CXCL8/RAB31/CXCR2/FCER1G/SELE/ITGB2/PLCG2/LILRB1/CALCRL	9
GO:0051797	Biological Process	regulation of hair follicle development	3/336	17/18723	0.00323136	0.017315	0.0120165	TNF/WNT5A/CDH3	3
GO:0060263	Biological Process	regulation of respiratory burst	3/336	17/18723	0.00323136	0.017315	0.0120165	SLAMF8/RAC2/CLEC7A	3
GO:0071260	Biological Process	cellular response to mechanical stimulus	6/336	81/18723	0.00335291	0.0177926	0.0123479	IL1B/CASP5/IRF1/TLR8/PTGS2/GJA1	6
GO:0031214	Biological Process	biomineral tissue development	9/336	169/18723	0.003527	0.0186136	0.0129177	CEBPB/ALPL/FAM20A/CCR1/ISG15/SNX10/LOX/PTGS2/SPP1	9
GO:0051783	Biological Process	regulation of nuclear division	8/336	139/18723	0.00365075	0.0192139	0.0133343	TRIP13/CCNB1/IL1B/CDCA2/DLGAP5/WNT5A/CDC20/IL1A	8
GO:0110148	Biological Process	biomineralization	9/336	171/18723	0.00381136	0.0197336	0.013695	CEBPB/ALPL/FAM20A/CCR1/ISG15/SNX10/LOX/PTGS2/SPP1	9
GO:0031334	Biological Process	positive regulation of protein-containing complex assembly	11/336	237/18723	0.00382047	0.0197336	0.013695	GBP5/TNF/PLEK/CXCL13/LCP1/ICAM1/CLEC7A/PLCG2/GMFG/HCK/ISG15	11
GO:0071800	Biological Process	podosome assembly	3/336	18/18723	0.00382653	0.0197336	0.013695	TNF/LCP1/HCK	3
GO:1990840	Biological Process	response to lectin	3/336	18/18723	0.00382653	0.0197336	0.013695	LYN/CLEC7A/PLCG2	3
GO:1990858	Biological Process	cellular response to lectin	3/336	18/18723	0.00382653	0.0197336	0.013695	LYN/CLEC7A/PLCG2	3
GO:0006767	Biological Process	water-soluble vitamin metabolic process	5/336	59/18723	0.00409452	0.0210029	0.0145758	VNN3P/VNN1/MTHFD2/PSAT1/VNN2	5
GO:0035306	Biological Process	positive regulation of dephosphorylation	5/336	59/18723	0.00409452	0.0210029	0.0145758	CDCA2/PLEK/CD300A/LILRB2/PTPRC	5
GO:0043407	Biological Process	negative regulation of MAP kinase activity	5/336	59/18723	0.00409452	0.0210029	0.0145758	LYN/IL1B/CD300A/SERPINB3/LAX1	5
GO:0044344	Biological Process	cellular response to fibroblast growth factor stimulus	7/336	113/18723	0.00429282	0.021874	0.0151804	CXCL8/WNT5A/CXCL13/RUNX2/EGR3/SHCBP1/CCL2	7
GO:0044546	Biological Process	NLRP3 inflammasome complex assembly	3/336	19/18723	0.00448418	0.0224912	0.0156087	GBP5/AIM2/PLCG2	3
GO:1901739	Biological Process	regulation of myoblast fusion	3/336	19/18723	0.00448418	0.0224912	0.0156087	CD53/CXCL9/CXCL10	3
GO:1903978	Biological Process	regulation of microglial cell activation	3/336	19/18723	0.00448418	0.0224912	0.0156087	CST7/IL6/PTPRC	3
GO:0097242	Biological Process	amyloid-beta clearance	4/336	38/18723	0.00464908	0.023107	0.0160361	TNF/ITGB2/C5AR1/C3	4
GO:0043200	Biological Process	response to amino acid	7/336	116/18723	0.00495339	0.02443	0.0169542	LYN/XBP1/TNF/CEBPB/SOCS1/ICAM1/CYBB	7
GO:2000249	Biological Process	regulation of actin cytoskeleton reorganization	4/336	39/18723	0.00510837	0.0249699	0.0173289	HCLS1/GMFG/HCK/ARHGDIB	4
GO:0002577	Biological Process	regulation of antigen processing and presentation	3/336	20/18723	0.00520612	0.0252549	0.0175267	NOD2/FCGR2B/LILRB2	3
GO:0003159	Biological Process	morphogenesis of an endothelium	3/336	20/18723	0.00520612	0.0252549	0.0175267	LCN2/CXCL10/CXCR4	3
GO:0061154	Biological Process	endothelial tube morphogenesis	3/336	20/18723	0.00520612	0.0252549	0.0175267	LCN2/CXCL10/CXCR4	3
GO:0140632	Biological Process	inflammasome complex assembly	3/336	20/18723	0.00520612	0.0252549	0.0175267	GBP5/AIM2/PLCG2	3
GO:0010212	Biological Process	response to ionizing radiation	8/336	148/18723	0.0053223	0.025786	0.0178952	NAMPT/THBD/TIGAR/NABP1/ICAM1/CXCL10/IFI16/PTPRC	8
GO:0009308	Biological Process	amine metabolic process	7/336	118/18723	0.00543443	0.0262961	0.0182492	SMOX/SRM/IL4I1/TDO2/SLC7A11/ITGB2/IDO1	7
GO:0035592	Biological Process	establishment of protein localization to extracellular region	14/336	360/18723	0.00575755	0.0277199	0.0192374	RHBDF2/IL1B/TNF/ADAM8/PLEK/GPR68/IL1RN/ABCA12/IL1A/NOS2/IL6/CD38/GJA1/FGG	14
GO:0009612	Biological Process	response to mechanical stimulus	10/336	216/18723	0.00579575	0.027853	0.0193297	CCNB1/STAT1/IL1B/CASP5/IRF1/TLR8/CXCL10/CXCR4/PTGS2/GJA1	10
GO:0050673	Biological Process	epithelial cell proliferation	16/336	437/18723	0.00579968	0.027853	0.0193297	NOD2/XBP1/STAT1/TNF/CEBPB/WNT5A/MMP12/IL6/EGR3/FAP/CCL2/C5AR1/PIK3CD/CDH3/GJA1/SERPINB5	16
GO:0071774	Biological Process	response to fibroblast growth factor	7/336	120/18723	0.00594967	0.0284659	0.0197551	CXCL8/WNT5A/CXCL13/RUNX2/EGR3/SHCBP1/CCL2	7
GO:0007252	Biological Process	I-kappaB phosphorylation	3/336	21/18723	0.00599399	0.0284659	0.0197551	TNF/PRDX4/PLCG2	3
GO:0035455	Biological Process	response to interferon-alpha	3/336	21/18723	0.00599399	0.0284659	0.0197551	MX2/LAMP3/IFIT2	3
GO:0048286	Biological Process	lung alveolus development	4/336	41/18723	0.00611605	0.0290097	0.0201325	MMP12/ABCA12/ADA/SLC7A11	4
GO:0045936	Biological Process	negative regulation of phosphate metabolic process	16/336	441/18723	0.00631084	0.0298232	0.020697	LYN/TIGAR/CCNB1/IL1B/TNF/PLEK/SOCS1/SOCS3/SAMSN1/LPCAT1/CD300A/SEMA4D/SERPINB3/LAX1/TRIB2/PTPRC	16
GO:0030856	Biological Process	regulation of epithelial cell differentiation	8/336	154/18723	0.00672527	0.0316261	0.0219482	PRKCH/STAT1/ZBED2/IL1B/TNF/CEBPB/MMP9/ABCA12	8
GO:0061042	Biological Process	vascular wound healing	3/336	22/18723	0.00684928	0.0320523	0.022244	XBP1/TNF/CXCR4	3
GO:0072574	Biological Process	hepatocyte proliferation	3/336	22/18723	0.00684928	0.0320523	0.022244	XBP1/CEBPB/IL6	3
GO:0072575	Biological Process	epithelial cell proliferation involved in liver morphogenesis	3/336	22/18723	0.00684928	0.0320523	0.022244	XBP1/CEBPB/IL6	3
GO:0071692	Biological Process	protein localization to extracellular region	14/336	368/18723	0.0069375	0.0324257	0.0225031	RHBDF2/IL1B/TNF/ADAM8/PLEK/GPR68/IL1RN/ABCA12/IL1A/NOS2/IL6/CD38/GJA1/FGG	14
GO:0006979	Biological Process	response to oxidative stress	16/336	446/18723	0.00700041	0.0326799	0.0226796	STAT1/IL18RAP/BTK/MMP9/LCN2/VNN1/SOD2/MELK/ADA/PRDX4/AIF1/SLC7A11/IL6/CD38/PTGS2/S100A7	16
GO:0006509	Biological Process	membrane protein ectodomain proteolysis	4/336	43/18723	0.00724779	0.0336305	0.0233393	IL1B/TNF/ADAM8/TNFRSF1B	4
GO:0008037	Biological Process	cell recognition	10/336	225/18723	0.00764561	0.0353483	0.0245314	IGHM/FCN1/IGLL5/DOCK2/CD209/CLEC7A/FCN3/CXCR4/C4BPB/IGHG1	10
GO:0016485	Biological Process	protein processing	10/336	225/18723	0.00764561	0.0353483	0.0245314	CST7/ADAM8/CASP4/CHAC1/RIPK2/CARD16/PLAU/IFI16/CPA3/FGG	10
GO:0051383	Biological Process	kinetochore organization	3/336	23/18723	0.00777336	0.0356813	0.0247625	CENPA/DLGAP5/NUF2	3
GO:2000810	Biological Process	regulation of bicellular tight junction assembly	3/336	23/18723	0.00777336	0.0356813	0.0247625	PRKCH/TNF/GJA1	3
GO:0010720	Biological Process	positive regulation of cell development	12/336	298/18723	0.00785082	0.0358742	0.0248964	LYN/PRKCH/IL1B/TNF/GPR68/ASPM/CLEC7A/SEMA4D/IL6/TNFRSF1B/CXCR4/FGG	12
GO:0048565	Biological Process	digestive tract development	7/336	127/18723	0.00804322	0.0364841	0.0253197	PRDM1/TIGAR/CXCL8/CCNB1/TNF/WNT5A/ADA	7
GO:0035307	Biological Process	positive regulation of protein dephosphorylation	4/336	45/18723	0.00850958	0.0382384	0.0265371	CDCA2/CD300A/LILRB2/PTPRC	4
GO:0071354	Biological Process	cellular response to interleukin-6	4/336	45/18723	0.00850958	0.0382384	0.0265371	LCN2/ICAM1/IL6/FGG	4
GO:0045444	Biological Process	fat cell differentiation	10/336	229/18723	0.00860108	0.0386044	0.0267911	XBP1/TNF/CEBPB/WNT5A/SOCS1/IL6/MAFB/PTGS2/FFAR2/TRIB2	10
GO:0006582	Biological Process	melanin metabolic process	3/336	24/18723	0.00876741	0.039077	0.0271191	WNT5A/SLC7A11/CDH3	3
GO:0045732	Biological Process	positive regulation of protein catabolic process	10/336	231/18723	0.00911193	0.0404459	0.0280691	IL1B/TNF/ADAM8/WNT5A/CDC20/LPCAT1/TNFRSF1B/C4BPB/GJA1/TRIB2	10
GO:0071248	Biological Process	cellular response to metal ion	9/336	197/18723	0.00939079	0.0415661	0.0288465	TIGAR/CCNB1/MMP9/ALOX5AP/WNT5A/CPNE5/PLCG2/CYBB/PTGS2	9
GO:0046683	Biological Process	response to organophosphorus	7/336	131/18723	0.00945949	0.041822	0.0290241	THBD/PTAFR/PANX1/STAT1/AQP9/PTGS2/STC1	7
GO:0031579	Biological Process	membrane raft organization	3/336	25/18723	0.00983253	0.0430257	0.0298595	CD2/DOCK2/PTPRC	3
GO:0033622	Biological Process	integrin activation	3/336	25/18723	0.00983253	0.0430257	0.0298595	PLEK/CXCL13/MZB1	3
GO:0044550	Biological Process	secondary metabolite biosynthetic process	3/336	25/18723	0.00983253	0.0430257	0.0298595	WNT5A/SLC7A11/CDH3	3
GO:0051047	Biological Process	positive regulation of secretion	12/336	310/18723	0.0105362	0.0458958	0.0318513	XBP1/PTAFR/IL1B/ADAM8/GPR68/S100A8/IL1A/ITGB2/CD38/SPP1/GJA1/FGG	12
GO:0033628	Biological Process	regulation of cell adhesion mediated by integrin	4/336	48/18723	0.0106582	0.0462178	0.0320748	LYN/CXCL13/ADA/PLAU	4
GO:0007254	Biological Process	JNK cascade	8/336	167/18723	0.0107068	0.046376	0.0321845	NOD2/IL1B/TNF/WNT5A/FCGR2B/RIPK2/RASGRP1/SERPINB3	8
GO:0001556	Biological Process	oocyte maturation	3/336	26/18723	0.0109696	0.0471953	0.0327531	TRIP13/CCNB1/CDC25B	3
GO:0042634	Biological Process	regulation of hair cycle	3/336	26/18723	0.0109696	0.0471953	0.0327531	TNF/WNT5A/CDH3	3
GO:0001101	Biological Process	response to acid chemical	7/336	135/18723	0.0110501	0.0474882	0.0329564	LYN/XBP1/TNF/CEBPB/SOCS1/ICAM1/CYBB	7
GO:0070741	Biological Process	response to interleukin-6	4/336	49/18723	0.0114453	0.0490222	0.034021	LCN2/ICAM1/IL6/FGG	4
GO:0009897	Cellular Component	external side of plasma membrane	40/345	421/19550	3.37704e-18	1.05701e-15	8.99358e-16	SLC7A5/THBD/CD48/CD14/IGHM/FCN1/CD163/TNF/CCR2/CD2/CD274/CXCL9/IGLL5/IL2RA/FCGR2B/CD83/CCR1/CD209/TLR8/ADA/IL12RB1/ICAM1/SLAMF7/CTLA4/CXCR2/IL7R/CXCL10/FCER1G/CD86/SELE/ITGB2/LILRB1/CSF3R/CLEC2B/CD19/CXCR4/IL13RA2/IGHG1/PTPRC/FGG	40
GO:0030667	Cellular Component	secretory granule membrane	28/345	311/19550	1.75866e-12	2.75231e-10	2.3418e-10	PTAFR/MCEMP1/CD14/ADAM8/FPR1/CD53/VNN1/C3AR1/LILRA3/ABCA12/LAMP3/RAB31/FCGR2A/CXCR2/PLAU/LPCAT1/CD300A/FCER1G/ITGB2/CD38/TNFRSF1B/PLAUR/CLEC5A/LILRB2/FPR2/C5AR1/CYBB/PTPRC	28
GO:0060205	Cellular Component	cytoplasmic vesicle lumen	26/345	325/19550	1.55388e-10	1.11225e-08	9.46353e-09	S100A9/S100A12/SERPINA3/GM2A/FCN1/TCN1/LCN2/DEFA1/DOCK2/ARHGAP9/CXCL1/HSPA6/COTL1/ADA/ADA2/PRDX4/S100A8/SERPINB3/GCA/LYZ/GMFG/C3/S100P/S100A7/PPBP/FGG	26
GO:0031983	Cellular Component	vesicle lumen	26/345	327/19550	1.77675e-10	1.11225e-08	9.46353e-09	S100A9/S100A12/SERPINA3/GM2A/FCN1/TCN1/LCN2/DEFA1/DOCK2/ARHGAP9/CXCL1/HSPA6/COTL1/ADA/ADA2/PRDX4/S100A8/SERPINB3/GCA/LYZ/GMFG/C3/S100P/S100A7/PPBP/FGG	26
GO:0045121	Cellular Component	membrane raft	20/345	335/19550	2.34418e-06	6.67025e-05	5.67538e-05	LYN/CD48/CD14/TNF/BTK/CD2/PDPN/RGS19/LAT2/LCP2/ICAM1/SELE/ITGB2/TNFRSF1B/BIRC3/HCK/CD19/PTGS2/GJA1/PTPRC	20
GO:0098857	Cellular Component	membrane microdomain	20/345	335/19550	2.34418e-06	6.67025e-05	5.67538e-05	LYN/CD48/CD14/TNF/BTK/CD2/PDPN/RGS19/LAT2/LCP2/ICAM1/SELE/ITGB2/TNFRSF1B/BIRC3/HCK/CD19/PTGS2/GJA1/PTPRC	20
GO:0005766	Cellular Component	primary lysosome	13/345	155/19550	3.8598e-06	9.2932e-05	7.90711e-05	SERPINA3/GM2A/FPR1/DEFA1/VNN1/C3AR1/ADA2/LPCAT1/SERPINB3/GCA/LYZ/C3/S100A7	13
GO:0030139	Cellular Component	endocytic vesicle	19/345	336/19550	9.13768e-06	0.000190673	0.000162234	NOD2/LYN/CD163/ADAM8/TAP1/NCF2/RAC2/WNT5A/FCGR1B/NCF4/RAB31/CTLA4/GNLY/CEMIP/IL7R/CSF3R/CLEC4E/HLA-DPB1/CYBB	19
GO:0001891	Cellular Component	phagocytic cup	5/345	28/19550	0.000116995	0.00203442	0.00173098	TNF/LCP1/RAB31/AIF1/CLEC4E	5
GO:0061702	Cellular Component	inflammasome complex	4/345	17/19550	0.000189118	0.00281877	0.00239834	CASP4/CASP5/NLRP3/AIM2	4
GO:0001726	Cellular Component	ruffle	11/345	178/19550	0.000333745	0.00474828	0.00404007	FGD2/FGD3/PLEK/PDPN/LCP1/SAMSN1/ADGRE2/AIF1/MYO5A/PLCG2/FAP	11
GO:0032587	Cellular Component	ruffle membrane	8/345	99/19550	0.000368196	0.00501067	0.00426332	FGD2/PLEK/PDPN/LCP1/ADGRE2/AIF1/PLCG2/FAP	8
GO:0031225	Cellular Component	anchored component of membrane	10/345	170/19550	0.000902951	0.011776	0.0100196	NOD2/CD48/CD14/CD2/ALPL/VNN1/DPEP2/PLAUR/VNN2/CD52	10
GO:0005775	Cellular Component	vacuolar lumen	10/345	174/19550	0.00107804	0.0129779	0.0110422	SERPINA3/GM2A/DEFA1/ADA2/SERPINB3/GCA/LYZ/IFI30/C3/S100A7	10
GO:0072562	Cellular Component	blood microparticle	9/345	146/19550	0.00116365	0.0134897	0.0114777	SERPINA3/IGHM/CFB/HSPA6/FCN3/C3/APOL1/IGHG1/FGG	9
GO:0031528	Cellular Component	microvillus membrane	4/345	27/19550	0.00121339	0.0135639	0.0115409	SLC7A5/PDPN/S100P/SLC6A6	4
GO:0043020	Cellular Component	NADPH oxidase complex	3/345	14/19550	0.0017162	0.0185231	0.0157604	NCF2/NCF4/CYBB	3
GO:0009898	Cellular Component	cytoplasmic side of plasma membrane	9/345	172/19550	0.00355629	0.034785	0.0295968	GNA15/LYN/RGS1/GM2A/CD2/SLA/PTPN7/HCK/PTPRC	9
GO:0005884	Cellular Component	actin filament	7/345	114/19550	0.00411911	0.0390692	0.033242	RAC2/COTL1/LCP1/AIF1/MYO5A/HCLS1/HCK	7
GO:0031256	Cellular Component	leading edge membrane	9/345	180/19550	0.00478699	0.0428094	0.0364243	FGD2/PLEK/PDPN/SLC39A6/LCP1/ADGRE2/AIF1/PLCG2/FAP	9
GO:0008009	Molecular Function	chemokine activity	16/336	49/18368	2.13505e-16	1.09955e-13	9.21443e-14	CXCL8/CCL18/CCL20/CCL3L3/CXCL9/CCL13/CXCL13/CCL22/CXCL1/CXCL10/CXCL2/CCL8/CXCL3/CCL2/PPBP/CXCL11	16
GO:0042379	Molecular Function	chemokine receptor binding	18/336	72/18368	5.65462e-16	1.45606e-13	1.22021e-13	CXCL8/CCL18/STAT1/CCR2/CCL20/CCL3L3/CXCL9/CCL13/CXCL13/CCL22/CXCL1/CXCL10/CXCL2/CCL8/CXCL3/CCL2/PPBP/CXCL11	18
GO:0140375	Molecular Function	immune receptor activity	21/336	144/18368	2.01211e-13	2.59059e-11	2.17096e-11	IL18RAP/CCR2/FPR1/IL10RA/IL2RA/FCGR2B/C3AR1/CCR1/LILRA3/FCGR1B/IL12RB1/CXCR2/IL7R/FCER1G/LILRB1/CSF3R/LILRB2/FPR2/C5AR1/CXCR4/IL13RA2	21
GO:0030546	Molecular Function	signaling receptor activator activity	34/336	495/18368	3.67347e-11	2.21926e-09	1.85978e-09	NAMPT/CXCL8/CCL18/IL1B/TNF/CMTM2/TYMP/CCL20/CCL3L3/CXCL9/CCL13/WNT5A/CXCL13/IL1RN/PNOC/CCL22/CXCL1/ADA2/CXCL10/CXCL2/IL1A/SEMA4D/IL6/LTB/GMFG/CCL8/IL24/CXCL3/CCL2/SPP1/PPBP/OSM/CXCL11/STC1	34
GO:0038187	Molecular Function	pattern recognition receptor activity	8/336	26/18368	1.35272e-08	6.33319e-07	5.30732e-07	NOD2/PTAFR/CD14/FCN1/TLR8/CLEC7A/CLEC4E/LY96	8
GO:0050786	Molecular Function	RAGE receptor binding	5/336	10/18368	4.6473e-07	1.99447e-05	1.6714e-05	S100A9/S100A12/FPR1/S100A8/S100A7	5
GO:0019864	Molecular Function	IgG binding	5/336	11/18368	8.39232e-07	3.32465e-05	2.78612e-05	FCGR2C/FCGR2B/FCGR1B/FCGR2A/FCER1G	5
GO:0019955	Molecular Function	cytokine binding	13/336	139/18368	1.6741e-06	5.74776e-05	4.81672e-05	CCR2/GBP1/PDPN/IL10RA/IL2RA/IL1RN/CCR1/IL12RB1/CXCR2/TNFRSF1B/CSF3R/CXCR4/IL13RA2	13
GO:0030414	Molecular Function	peptidase inhibitor activity	15/336	187/18368	1.89236e-06	6.09103e-05	5.10439e-05	CST7/PI3/SERPINA3/PTTG1/SERPINB8/CARD16/CSTA/SERPINB3/BIRC3/TNFAIP8/SERPINB4/C3/PI15/SERPINB5/COL6A3	15
GO:0003823	Molecular Function	antigen binding	12/336	171/18368	7.54852e-05	0.00169021	0.00141643	SLC7A5/CD48/IGHM/FCN1/TAP1/IGLL5/CD209/FCN3/IL7R/IGLV1-44/HLA-DPB1/IGHG1	12
GO:0050700	Molecular Function	CARD domain binding	4/336	16/18368	0.000168212	0.00360954	0.00302486	NOD2/CASP4/RIPK2/CARD16	4
GO:0030246	Molecular Function	carbohydrate binding	14/336	271/18368	0.000494448	0.00979387	0.00820743	CHI3L2/FBXO6/FCN1/CLEC4A/CD209/EGLN3/SIGLEC10/ADGRL2/CLEC7A/FCN3/SELE/CLEC4E/CLEC5A/CLEC2B	14
GO:0033691	Molecular Function	sialic acid binding	4/336	22/18368	0.000619953	0.011825	0.00990958	FCN1/SIGLEC10/SELE/ST8SIA4	4
GO:0016493	Molecular Function	C-C chemokine receptor activity	4/336	23/18368	0.000739729	0.0131366	0.0110087	CCR2/CCR1/CXCR2/CXCR4	4
GO:0016702	Molecular Function	oxidoreductase activity, acting on single donors with incorporation of molecular oxygen, incorporation of two atoms of oxygen	4/336	23/18368	0.000739729	0.0131366	0.0110087	ALOX5AP/TDO2/IDO1/PTGS2	4
GO:0002020	Molecular Function	protease binding	9/336	135/18368	0.000856162	0.0140817	0.0118007	PANX1/TNF/LCN2/RIPK2/CARD16/CSTA/SERPINB3/FAP/SERPINB4	9
GO:0008047	Molecular Function	enzyme activator activity	8/336	110/18368	0.000937659	0.0146332	0.0122628	GM2A/BTK/NCF2/ALOX5AP/CXCL1/NCF4/GMFG/CCL8	8
GO:0005539	Molecular Function	glycosaminoglycan binding	12/336	230/18368	0.00112803	0.0162103	0.0135845	NOD2/IGHM/LIPG/CXCL13/NLRP3/ADA2/ADGRE2/CEMIP/CXCL10/CCL8/CXCL11/PTPRC	12
GO:0035325	Molecular Function	Toll-like receptor binding	3/336	12/18368	0.00118062	0.0162103	0.0135845	S100A9/S100A8/LY96	3
GO:0004715	Molecular Function	non-membrane spanning protein tyrosine kinase activity	5/336	45/18368	0.00133293	0.0176015	0.0147504	LYN/BTK/RIPK2/MELK/HCK	5
GO:0004000	Molecular Function	adenosine deaminase activity	3/336	13/18368	0.0015141	0.019494	0.0163363	ZBP1/ADA/ADA2	3
GO:0003953	Molecular Function	NAD+ nucleosidase activity	4/336	28/18368	0.00159172	0.0199935	0.0167549	IL18RAP/TLR8/PIK3AP1/CD38	4
GO:0036041	Molecular Function	long-chain fatty acid binding	3/336	14/18368	0.00190106	0.0233106	0.0195347	S100A9/ALOX5AP/S100A8	3
GO:0001618	Molecular Function	virus receptor activity	6/336	76/18368	0.00267442	0.0313028	0.0262323	CD209/ICAM1/CD86/SERPINB3/CLEC5A/CXCR4	6
GO:0042605	Molecular Function	peptide antigen binding	4/336	36/18368	0.00408329	0.0404402	0.0338896	SLC7A5/TAP1/CD209/HLA-DPB1	4
GO:0004252	Molecular Function	serine-type endopeptidase activity	9/336	174/18368	0.00482865	0.0469199	0.0393197	GZMB/CFB/ADAM8/MMP9/MMP12/KLK10/PLAU/FAP/GZMK	9
GO:0005178	Molecular Function	integrin binding	8/336	144/18368	0.00505845	0.0482426	0.0404281	LYN/IL1B/LCP1/ICAM1/ITGB2/FAP/ISG15/SPP1	8

## Sheet: GO_Combined_up
ID	Ontology	Description	GeneRatio	BgRatio	pvalue	p.adjust	qvalue	geneID	Count
GO:0014033	Biological Process	neural crest cell differentiation	6/77	91/18723	2.00485e-06	0.00379919	0.00285955	FRZB/EDN1/SOX9/SEMA5A/SEMA6D/EDN3	6
GO:0062012	Biological Process	regulation of small molecule metabolic process	9/77	334/18723	9.12713e-06	0.00491437	0.00369891	PPARG/FMO5/PPARGC1A/SLC4A4/SOX9/EPHX2/ENPP1/ENTPD5/GUCA1B	9
GO:0030500	Biological Process	regulation of bone mineralization	5/77	78/18723	1.72256e-05	0.00491437	0.00369891	PKDCC/ANKH/SOX9/ENPP1/OSR1	5
GO:0048863	Biological Process	stem cell differentiation	7/77	206/18723	2.20888e-05	0.00491437	0.00369891	FRZB/EDN1/SOX9/SEMA5A/SEMA6D/EDN3/OSR1	7
GO:0016049	Biological Process	cell growth	10/77	482/18723	2.7279e-05	0.00491437	0.00369891	COBL/SORBS2/CHPT1/FRZB/EDN1/SOX9/AUTS2/ENPP1/SEMA5A/SEMA6D	10
GO:0048864	Biological Process	stem cell development	5/77	86/18723	2.76986e-05	0.00491437	0.00369891	EDN1/SOX9/SEMA5A/SEMA6D/EDN3	5
GO:0045981	Biological Process	positive regulation of nucleotide metabolic process	4/77	43/18723	2.88901e-05	0.00491437	0.00369891	PPARGC1A/SLC4A4/ENTPD5/GUCA1B	4
GO:1900544	Biological Process	positive regulation of purine nucleotide metabolic process	4/77	43/18723	2.88901e-05	0.00491437	0.00369891	PPARGC1A/SLC4A4/ENTPD5/GUCA1B	4
GO:0006631	Biological Process	fatty acid metabolic process	9/77	390/18723	3.112e-05	0.00491437	0.00369891	PHYH/PPARG/CYP4F12/EDN1/ACSF2/PPARGC1A/SOX9/PCK1/CYP2J2	9
GO:0045444	Biological Process	fat cell differentiation	7/77	229/18723	4.34315e-05	0.00517044	0.00389165	ALDH6A1/ADIRF/FRZB/PPARG/PEX11A/PPARGC1A/ENPP1	7
GO:0003073	Biological Process	regulation of systemic arterial blood pressure	5/77	96/18723	4.70845e-05	0.00517044	0.00389165	CYP4F12/EDN1/HSD11B2/EDN3/CAMK2N1	5
GO:0048588	Biological Process	developmental cell growth	7/77	234/18723	4.98002e-05	0.00517044	0.00389165	COBL/SORBS2/EDN1/SOX9/AUTS2/SEMA5A/SEMA6D	7
GO:0110149	Biological Process	regulation of biomineralization	5/77	99/18723	5.45693e-05	0.00517044	0.00389165	PKDCC/ANKH/SOX9/ENPP1/OSR1	5
GO:0061448	Biological Process	connective tissue development	7/77	252/18723	7.93946e-05	0.00716442	0.00539247	PKDCC/FRZB/EDN1/PPARGC1A/SOX9/HOXA5/OSR1	7
GO:0030277	Biological Process	maintenance of gastrointestinal epithelium	3/77	22/18723	9.73563e-05	0.00838592	0.00631185	PBLD/SOX9/SLC22A5	3
GO:0061951	Biological Process	establishment of protein localization to plasma membrane	4/77	60/18723	0.000108273	0.00878506	0.00661228	PKDCC/NECTIN3/ARHGAP44/ANK3	4
GO:0030278	Biological Process	regulation of ossification	5/77	115/18723	0.000111262	0.00878506	0.00661228	PKDCC/ANKH/SOX9/ENPP1/OSR1	5
GO:0051216	Biological Process	cartilage development	6/77	190/18723	0.0001316	0.00901906	0.0067884	PKDCC/FRZB/EDN1/SOX9/HOXA5/OSR1	6
GO:0030318	Biological Process	melanocyte differentiation	3/77	25/18723	0.000144117	0.00941729	0.00708814	GNA11/ENPP1/EDN3	3
GO:0019693	Biological Process	ribose phosphate metabolic process	8/77	396/18723	0.000219746	0.0126188	0.0094978	ACSF2/ADCY6/PPARGC1A/SLC4A4/ENPP1/HMGCS2/ENTPD5/AK1	8
GO:0008202	Biological Process	steroid metabolic process	7/77	319/18723	0.000338172	0.017801	0.0133983	ABCA5/HSD11B2/FMO5/PPARGC1A/EPHX2/DHRS11/HMGCS2	7
GO:0120254	Biological Process	olefinic compound metabolic process	5/77	153/18723	0.000420028	0.020409	0.0153613	RETSAT/CYP4F12/PPARGC1A/EPHX2/CYP2J2	5
GO:1903580	Biological Process	positive regulation of ATP metabolic process	3/77	38/18723	0.000508668	0.0227791	0.0171452	PPARGC1A/SLC4A4/ENTPD5	3
GO:0009410	Biological Process	response to xenobiotic stimulus	8/77	462/18723	0.00061352	0.0264232	0.019888	ADIRF/CYP4F12/EDN1/HSD11B2/FMO5/PPARGC1A/CYP2J2/ABCB1	8
GO:0110148	Biological Process	biomineralization	5/77	171/18723	0.000696552	0.0283245	0.0213191	PKDCC/ANKH/SOX9/ENPP1/OSR1	5
GO:0009750	Biological Process	response to fructose	2/77	10/18723	0.000735372	0.0283245	0.0213191	PPARGC1A/PCK1	2
GO:0070099	Biological Process	regulation of chemokine-mediated signaling pathway	2/77	10/18723	0.000735372	0.0283245	0.0213191	EDN1/PADI2	2
GO:0003018	Biological Process	vascular process in circulatory system	6/77	263/18723	0.000747349	0.0283245	0.0213191	EDN1/ADCY6/SLC4A4/SLC22A5/EDN3/ABCB1	6
GO:0048066	Biological Process	developmental pigmentation	3/77	44/18723	0.00078456	0.0290901	0.0218954	GNA11/ENPP1/EDN3	3
GO:0046939	Biological Process	nucleotide phosphorylation	4/77	101/18723	0.000798252	0.0290901	0.0218954	PPARGC1A/SLC4A4/ENTPD5/AK1	4
GO:0006110	Biological Process	regulation of glycolytic process	3/77	45/18723	0.000838124	0.0295987	0.0222782	PPARGC1A/SLC4A4/ENTPD5	3
GO:0060433	Biological Process	bronchus development	2/77	11/18723	0.000896393	0.0303333	0.0228311	SOX9/HOXA5	2
GO:0006090	Biological Process	pyruvate metabolic process	4/77	106/18723	0.000956312	0.0307154	0.0231187	PPARGC1A/SLC4A4/PCK1/ENTPD5	4
GO:0030857	Biological Process	negative regulation of epithelial cell differentiation	3/77	49/18723	0.00107544	0.0339661	0.0255654	FRZB/SOX9/OSR1	3
GO:0003014	Biological Process	renal system process	4/77	110/18723	0.0010977	0.0341007	0.0256667	CYP4F12/EDN1/HSD11B2/ADCY6	4
GO:0010745	Biological Process	negative regulation of macrophage derived foam cell differentiation	2/77	13/18723	0.00126449	0.0374406	0.0281806	ABCA5/PPARG	2
GO:0010960	Biological Process	magnesium ion homeostasis	2/77	13/18723	0.00126449	0.0374406	0.0281806	EDN3/ANK3	2
GO:0042471	Biological Process	ear morphogenesis	4/77	115/18723	0.00129431	0.0377342	0.0284015	FRZB/EDN1/SOX9/OSR1	4
GO:0043470	Biological Process	regulation of carbohydrate catabolic process	3/77	56/18723	0.00158504	0.0448307	0.0337429	PPARGC1A/SLC4A4/ENTPD5	3
GO:0032409	Biological Process	regulation of transporter activity	6/77	310/18723	0.00173714	0.0463007	0.0348493	PPARG/PPARGC1A/GPD1L/ANK3/OSR1/ABCB1	6
GO:2000649	Biological Process	regulation of sodium ion transmembrane transporter activity	3/77	58/18723	0.00175401	0.0463007	0.0348493	GPD1L/ANK3/OSR1	3
GO:2000027	Biological Process	regulation of animal organ morphogenesis	4/77	125/18723	0.00175918	0.0463007	0.0348493	EDN1/NTN4/SOX9/ZNRF3	4
GO:0048568	Biological Process	embryonic organ development	7/77	427/18723	0.00186152	0.0474949	0.0357482	PKDCC/COBL/FRZB/EDN1/SOX9/HOXA5/OSR1	7
GO:0070365	Biological Process	hepatocyte differentiation	2/77	16/18723	0.00192987	0.0474949	0.0357482	FRZB/PCK1	2
GO:0099010	Biological Process	modification of postsynaptic structure	2/77	16/18723	0.00192987	0.0474949	0.0357482	ARHGAP44/CTTNBP2	2
GO:0043467	Biological Process	regulation of generation of precursor metabolites and energy	4/77	130/18723	0.00203027	0.0493251	0.0371257	PPARGC1A/SLC4A4/ENPP1/ENTPD5	4

## Sheet: GO_CD_down
ID	Ontology	Description	GeneRatio	BgRatio	pvalue	p.adjust	qvalue	geneID
GO:0019221	Biological Process	cytokine-mediated signaling pathway	88/918	472/18723	4.72862e-28	2.44564e-24	1.8128e-24	IL1B/CXCL11/IL1RN/CXCL10/CXCR2/CXCL9/CXCL1/IL13RA2/CCL18/CXCL5/CCL11/F3/IL18R1/IFNG/PPBP/TNFSF13B/IL18RAP/CXCL6/IFITM2/IFITM3/SOCS1/HCK/TNFRSF17/CXCL8/TNFRSF4/STAT1/PIAS3/IL15RA/STAT2/IRF7/RIPK2/LILRA2/SPI1/CARD16/TYK2/IFNAR2/CCL13/IRAK3/DUOX2/PTPN6/IL2RA/LILRB1/EBI3/CASP4/LILRB4/HIF1A/FCER1G/CD74/IRF1/TFF2/PF4/ECM1/IL1R1/IL33/CCL8/ZBP1/CARD8/CXCL3/TNFAIP3/STAT4/ISG15/CYLD/CXCL13/CXCL2/ROBO1/IFIT…
GO:1903039	Biological Process	positive regulation of leukocyte cell-cell adhesion	60/918	239/18723	1.83809e-26	4.44907e-23	3.29782e-23	IL1B/ADA/AIF1/CD274/ANXA1/IFNG/TNFSF13B/SASH3/THY1/SOCS1/LYN/CD55/DUSP10/XBP1/RIPK2/CD81/CD276/TNFSF9/ALOX5/HLA-DPA1/ICOS/CYRIB/PTPN6/IL2RA/NCKAP1L/LILRB1/EBI3/LILRB4/CD74/HLA-DRB1/EGR3/HLA-DPB1/PTAFR/CD27/HLA-DMA/NFKBIZ/IL1A/LILRB2/HLX/ICAM1/IGFBP2/IL27RA/VNN1/CHST2/TGFBR2/CCL2/NOD2/LGALS1/CBFB/HLA-DMB/LEF1/PNP/LCK/ITGB2/CORO1A/HAS2/IL4I1/HLA-DQA1/BCL6/IL15
GO:0007159	Biological Process	leukocyte cell-cell adhesion	75/918	371/18723	2.58066e-26	4.44907e-23	3.29782e-23	S100A8/IL1B/S100A9/ADA/AIF1/CD274/CEBPB/ANXA1/CD300A/RIPOR2/IFNG/TNFSF13B/SASH3/THY1/SOCS1/RAC2/VSIG4/LYN/CD55/DUSP10/XBP1/RIPK2/CD81/CD276/MADCAM1/TNFSF9/ALOX5/HLA-DPA1/ICOS/CYRIB/PTPN6/IL2RA/NCKAP1L/LRRC32/LILRB1/EBI3/LILRB4/FCGR2B/CD74/IRF1/HLA-DRB1/EGR3/HLA-DPB1/SELL/JAM2/PTAFR/CD27/HLA-DMA/NFKBIZ/BTN2A2/IL1A/LILRB2/HLX/ICAM1/IGFBP2/IL27RA/VNN1/PECAM1/CHST2/TGFBR2/CCL2/NOD2/LGALS1/CBFB/HLA-DM…
GO:0050900	Biological Process	leukocyte migration	74/918	369/18723	9.537e-26	1.23313e-22	9.14047e-23	S100A8/S100A9/CXCL11/CXCL10/CXCR2/CXCL9/S100A12/CXCL1/ADA/CCL18/AIF1/CXCL5/CCL11/ANXA1/CD300A/NINJ1/RIPOR2/PPBP/THY1/CXCL6/RAC2/LYN/HCK/SLAMF8/CXCL8/GPSM3/SAA1/RHOG/CD81/SPI1/MADCAM1/ALOX5/CCL13/PDE4B/CH25H/NCKAP1L/FCER1G/CD74/NKX2-3/PF4/SELL/MYO1G/JAM2/ECM1/IL1R1/CCL8/PTAFR/IL16/CXCL3/CXCL13/CXCL16/CXCL2/C3AR1/ICAM1/IL27RA/PECAM1/CHST2/CCL2/CCR1/EMILIN1/NOD2/PLA2G7/JAML/CKLF/CCL4/LCK/WNT5A/ITGB2…
GO:0060326	Biological Process	cell chemotaxis	66/918	310/18723	1.34913e-24	1.16295e-21	8.62023e-22	S100A8/S100A9/CXCL11/CXCL10/CXCR2/CXCL9/S100A12/CXCL1/CCL18/AIF1/CXCL5/CCL11/ANXA1/NINJ1/RIPOR2/PPBP/CXCL6/ARRB2/RAC2/LYN/SLAMF8/CXCL8/GPSM3/SAA1/RHOG/RAB13/SPI1/ALOX5/CCL13/PDE4B/CH25H/NCKAP1L/FCER1G/CD74/EGR3/PF4/BIN2/CORO1B/CCL8/IL16/CXCL3/TPBG/CXCL13/CXCL16/CXCL2/C3AR1/CCL2/CCR1/NOD2/PLA2G7/JAML/DOCK4/LEF1/CKLF/CCL4/ACKR4/WNT5A/ITGB2/CORO1A/ACKR3/EPHA2/CXCR4/CSF3R/GPR183/CXCL17/PDGFRB
GO:0050870	Biological Process	positive regulation of T cell activation	54/918	216/18723	7.84172e-24	5.06967e-21	3.75783e-21	IL1B/ADA/AIF1/CD274/ANXA1/IFNG/TNFSF13B/SASH3/THY1/SOCS1/LYN/CD55/DUSP10/XBP1/RIPK2/CD81/CD276/TNFSF9/HLA-DPA1/ICOS/CYRIB/PTPN6/IL2RA/NCKAP1L/LILRB1/EBI3/LILRB4/CD74/HLA-DRB1/EGR3/HLA-DPB1/CD27/HLA-DMA/NFKBIZ/IL1A/LILRB2/HLX/IGFBP2/IL27RA/VNN1/TGFBR2/CCL2/NOD2/LGALS1/CBFB/HLA-DMB/LEF1/PNP/LCK/CORO1A/IL4I1/HLA-DQA1/BCL6/IL15
GO:0050867	Biological Process	positive regulation of cell activation	76/918	420/18723	1.74153e-23	9.00718e-21	6.67647e-21	IL1B/ADA/FGR/AIF1/CD274/CLEC7A/ANXA1/IFNG/LRRK2/TNFSF13B/SASH3/THY1/SOCS1/LYN/CD55/TNFRSF4/MAD2L2/IGHV1-69/IL15RA/DUSP10/STXBP1/XBP1/RIPK2/CD81/TYROBP/LILRA2/CD276/TNFSF9/TNFSF13/CD38/HLA-DPA1/ICOS/CYRIB/PTPN6/IL2RA/NCKAP1L/LILRB1/EBI3/LILRB4/CD74/HLA-DRB1/EGR3/HLA-DPB1/IL33/PTAFR/CD27/HLA-DMA/NFKBIZ/INPP5D/IL1A/BTK/LILRB2/HLX/IGFBP2/CCN2/IL27RA/VNN1/TGFBR2/CCL2/NOD2/LGALS1/CBFB/HLA-DMB/LEF1/PNP/…
GO:0070663	Biological Process	regulation of leukocyte proliferation	57/918	245/18723	2.09165e-23	9.83454e-21	7.28974e-21	IL1B/MNDA/ADA/LST1/AIF1/CD274/CEBPB/ANXA1/CD300A/MZB1/BST2/TNFSF13B/SASH3/RAC2/VSIG4/LYN/CD55/TNFRSF4/RIPK2/CD81/TYROBP/CD276/TNFSF9/CD38/HLA-DPA1/PTPN6/IL2RA/NCKAP1L/LRRC32/GAL/LILRB1/EBI3/LILRB4/FCGR2B/HHEX/CD74/IRF1/HLA-DRB1/HLA-DPB1/IL33/CCL8/TNFAIP3/INPP5D/BTN2A2/IL1A/BTK/LILRB2/IGFBP2/IL27RA/TGFBR2/HLA-DMB/PNP/CORO1A/IL4I1/BCL6/IL15/GPR183
GO:0042110	Biological Process	T cell activation	82/918	487/18723	3.87125e-23	1.66851e-20	1.23676e-20	IL1B/ADA/AIF1/CD274/CLEC7A/CEBPB/ANXA1/CD300A/RIPOR2/IL18R1/IFNG/RUNX2/TNFSF13B/SASH3/THY1/SOCS1/RAC2/VSIG4/LYN/CD55/TNFRSF4/DUSP10/XBP1/RIPK2/CD81/SPI1/CD276/TNFSF9/HLA-DPA1/ICOS/CYRIB/PTPN6/IL2RA/NCKAP1L/LRRC32/MICB/LILRB1/EBI3/BTN3A1/LILRB4/FCGR2B/FCER1G/CD74/IRF1/NKX2-3/HLA-DRB1/EGR3/CLEC4A/HLA-DPB1/CD48/CD27/HLA-DMA/NFKBIZ/BTN2A2/IL1A/LILRB2/HLX/ICAM1/IGFBP2/IL27RA/LY9/VNN1/TGFBR2/CCL2/NOD2/…
GO:0001819	Biological Process	positive regulation of cytokine production	78/918	467/18723	7.94412e-22	2.93478e-19	2.17537e-19	IL1B/LY96/RGCC/MNDA/FGR/AIF1/CD274/CLEC7A/CEBPB/ANXA1/F3/IL18R1/IFNG/LRRK2/SASH3/CHI3L1/CD55/GBP5/TLR2/GPSM3/STAT1/TLR8/HYAL2/SAA1/IRF7/XBP1/RIPK2/CD81/TYROBP/LILRA2/CD276/PLCG2/PDE4B/IRAK3/HLA-DPA1/CYRIB/CCBE1/LILRB1/EBI3/BTN3A1/HIF1A/FCER1G/CD74/IRF1/SLC7A5/HLA-DPB1/PF4/IL1R1/IL33/PTAFR/C3/CARD8/IL16/ISG15/IFI16/C3AR1/IL1A/TRIM16/LILRB2/IL27RA/PTGS2/LY9/LUM/CLU/NOS2/NOD2/AGT/TWIST1/AKAP12/PNP/S…
GO:0050670	Biological Process	regulation of lymphocyte proliferation	52/918	225/18723	2.58324e-21	7.42251e-19	5.50185e-19	IL1B/MNDA/ADA/LST1/AIF1/CD274/CEBPB/ANXA1/CD300A/MZB1/TNFSF13B/SASH3/RAC2/VSIG4/LYN/CD55/TNFRSF4/RIPK2/CD81/TYROBP/CD276/TNFSF9/CD38/HLA-DPA1/PTPN6/IL2RA/NCKAP1L/LRRC32/GAL/LILRB1/EBI3/LILRB4/FCGR2B/CD74/IRF1/HLA-DRB1/HLA-DPB1/INPP5D/BTN2A2/IL1A/BTK/LILRB2/IGFBP2/IL27RA/TGFBR2/HLA-DMB/PNP/CORO1A/IL4I1/BCL6/IL15/GPR183
GO:0050863	Biological Process	regulation of T cell activation	63/918	329/18723	5.83541e-21	1.43718e-18	1.06529e-18	IL1B/ADA/AIF1/CD274/CEBPB/ANXA1/CD300A/RIPOR2/IFNG/TNFSF13B/SASH3/THY1/SOCS1/RAC2/VSIG4/LYN/CD55/DUSP10/XBP1/RIPK2/CD81/CD276/TNFSF9/HLA-DPA1/ICOS/CYRIB/PTPN6/IL2RA/NCKAP1L/LRRC32/LILRB1/EBI3/LILRB4/FCGR2B/CD74/IRF1/HLA-DRB1/EGR3/HLA-DPB1/CD27/HLA-DMA/NFKBIZ/BTN2A2/IL1A/LILRB2/HLX/IGFBP2/IL27RA/VNN1/TGFBR2/CCL2/NOD2/LGALS1/CBFB/HLA-DMB/LEF1/PNP/LCK/CORO1A/IL4I1/HLA-DQA1/BCL6/IL15
GO:0002683	Biological Process	negative regulation of immune system process	73/918	434/18723	1.14441e-20	2.69039e-18	1.99422e-18	MNDA/ADA/LST1/FGR/IL13RA2/CD274/CEBPB/ANXA1/CD300A/SERPINB9/TSC22D3/RIPOR2/GBP1/BST2/RHBDF2/THY1/CST7/FOXF1/ARRB2/SOCS1/VSIG4/LYN/CD55/HCK/SLAMF8/PIAS3/STAT2/DUSP10/TYROBP/SPI1/LTF/IRAK3/PTPN6/IL2RA/NCKAP1L/GPR137B/LRRC32/MICB/GAL/SEC14L1/LILRB1/PLK2/LILRB4/FCGR2B/CD74/IRF1/GPX1/TBC1D10C/HLA-DRB1/FBN1/C4BPB/TNFAIP3/ISG15/IFI16/INPP5D/SAMSN1/BTN2A2/BTK/LILRB2/HLX/IL27RA/CCL2/EMILIN1/NOD2/MERTK/GPR…
GO:0070661	Biological Process	leukocyte proliferation	61/918	318/18723	2.27422e-20	4.90095e-18	3.63277e-18	IL1B/MNDA/ADA/LST1/AIF1/CD274/CEBPB/ANXA1/CD300A/MZB1/BST2/TNFSF13B/SASH3/RAC2/VSIG4/LYN/CD55/TNFRSF4/RIPK2/CD81/TYROBP/CD276/TNFSF9/CD38/HLA-DPA1/PTPN6/IL2RA/NCKAP1L/LRRC32/GAL/LILRB1/EBI3/BTN3A1/LILRB4/FCGR2B/HHEX/CD74/IRF1/HLA-DRB1/HLA-DPB1/IL33/CCL8/TNFAIP3/INPP5D/BTN2A2/IL1A/BTK/LILRB2/IGFBP2/IL27RA/TGFBR2/CLU/TCIRG1/HLA-DMB/LEF1/PNP/CORO1A/IL4I1/BCL6/IL15/GPR183
GO:1903131	Biological Process	mononuclear cell differentiation	69/918	426/18723	1.12794e-18	2.01162e-16	1.49109e-16	IL1B/ADA/CEBPB/ANXA1/IL18R1/IFNG/RUNX2/TNFSF13B/SASH3/BATF3/SOCS1/LYN/SLAMF8/CMTM7/IL15RA/MFNG/DUSP10/IRF7/XBP1/RIPK2/SPI1/TNFSF9/PLCG2/FES/PTPN6/IL2RA/NCKAP1L/LILRB1/LILRB4/FCGR2B/LY6D/HHEX/FCER1G/CD74/IRF1/ADGRG3/NKX2-3/HLA-DRB1/EGR3/DLL1/CD27/IFI16/NFKBIZ/BATF2/INPP5D/IL1A/BTK/LILRB2/HLX/ITM2A/DNAJB9/LY9/VNN1/TGFBR2/TCIRG1/MERTK/GPR68/LGALS1/CBFB/UBD/LEF1/PNP/CD3D/LCK/IL4I1/BATF/BCL6/IL15/GPR1…
GO:0002443	Biological Process	leukocyte mediated immunity	70/918	440/18723	1.70724e-18	2.94329e-16	2.18168e-16	IL1B/FGR/IL13RA2/GZMB/C1QB/CLEC7A/CD300A/SERPINB9/IL18R1/BST2/SASH3/IL18RAP/CXCL6/FOXF1/ARRB2/RAC2/LYN/CD55/CTSH/MAD2L2/IGHV1-69/TLR8/PLEKHM2/STXBP1/IRF7/CD81/TYROBP/SPI1/TNFSF13/BTN3A3/PLCG2/AZGP1/HLA-DPA1/FES/CYRIB/PTPN6/NCKAP1L/LILRB1/LILRB4/FCGR2B/FCER1G/CD74/HLA-DRB1/HLA-DPB1/MYO1G/C4BPB/IL1R1/PTAFR/CD27/C3/HLA-DMA/PRF1/INPP5D/BTK/ICAM1/C2/IL27RA/CLU/PTGDS/NOS2/NOD2/TCIRG1/HLA-DMB/SERPING1/I…
GO:0002274	Biological Process	myeloid leukocyte activation	48/918	223/18723	2.08399e-18	3.4769e-16	2.57721e-16	CXCR2/S100A12/FGR/IL13RA2/AIF1/CD300A/IFNG/LRRK2/IL18RAP/BATF3/DYSF/CST7/CXCL6/FOXF1/RAC2/VSIG4/LYN/CXCL8/TLR2/HYAL2/STXBP1/TYROBP/LILRA2/SPI1/PLCG2/FES/GPR137B/LILRB4/FCGR2B/FCER1G/CD74/IFI35/IL33/PTAFR/BATF2/BTK/TGFBR2/CLU/PTGDS/UBD/CD300LF/NAMPT/WNT5A/ITGB2/PLA2G4A/BATF/LCP2/IL15
GO:0002237	Biological Process	response to molecule of bacterial origin	62/918	363/18723	4.75447e-18	7.68441e-16	5.69598e-16	S100A8/IL1B/S100A9/CXCL11/LY96/CXCL10/CXCL9/CXCL1/CD274/CXCL5/CEBPB/THBD/PPBP/CXCL6/LYN/CD55/HCK/SOD2/CXCL8/TLR2/KMO/DUSP10/XBP1/RIPK2/LILRA2/LY86/SPI1/CARD16/GGT5/PLCG2/LTF/PDE4B/IRAK3/CYP27B1/CYRIB/NOS3/LILRB1/FCGR2B/MRC1/ADM/PF4/TNIP3/PTAFR/ZFP36/CARD8/CXCL3/TNFAIP3/CXCL13/CXCL2/CLDN1/IL1A/LILRB2/ICAM1/IL10RA/PTGS2/CCL2/NOS2/NOD2/AKAP12/GJA1/WNT5A/LCN2
GO:0071216	Biological Process	cellular response to biotic stimulus	50/918	246/18723	5.22364e-18	7.94608e-16	5.88994e-16	IL1B/CXCL11/LY96/CXCL10/CXCL9/CXCL1/CD274/CXCL5/CLEC7A/CEBPB/PPBP/CXCL6/LYN/CD55/HCK/CXCL8/TLR2/KMO/XBP1/RIPK2/LILRA2/LY86/SPI1/CARD16/PLCG2/LTF/PDE4B/CYRIB/LILRB1/FCGR2B/MRC1/PF4/TNIP3/PTAFR/ZFP36/CARD8/CXCL3/TNFAIP3/CXCL13/CXCL2/IL1A/BTK/LILRB2/ICAM1/CCL2/NOS2/NOD2/WNT5A/TIGAR/LCN2
GO:0050727	Biological Process	regulation of inflammatory response	64/918	386/18723	6.36705e-18	9.40868e-16	6.97407e-16	S100A8/IL1B/S100A9/S100A12/ADA/FGR/CEBPB/ANXA1/NCF1/C2CD4A/NINJ1/IFNG/LRRK2/RHBDF2/CST7/FOXF1/LYN/HCK/SLAMF8/TLR2/GPSM3/SOCS3/HYAL2/SAA1/DUSP10/CD81/ALOX5/SIGLEC10/PLCG2/IL2RA/PLK2/CASP4/FCGR2B/TGM2/GPX1/DUOXA2/HLA-DRB1/IFI35/MMP3/IL1R1/IL33/ZFP36/C3/ZBP1/IL16/TNFAIP3/CYLD/NFKBIZ/BTK/PTGS2/NOD2/PLA2G7/AGT/WFDC1/STING1/WNT5A/LPL/CDH5/ZYX/PIK3AP1/USP18/BCL6/IL15/CXCL17
GO:0002460	Biological Process	adaptive immune response based on somatic recombination of immune receptors built from immunoglobulin superfamily domains	61/918	356/18723	7.58664e-18	1.08995e-15	8.07911e-16	IL1B/ADA/IL13RA2/CD274/C1QB/CLEC7A/ANXA1/IL18R1/TNFSF13B/SASH3/CD55/CTSH/MAD2L2/IGHV1-69/TLR8/IRF7/RIPK2/CD81/TNFSF13/BTN3A3/AZGP1/HLA-DPA1/CYRIB/PTPN6/NCKAP1L/LILRB1/EBI3/LILRB4/FCGR2B/FCER1G/CD74/HLA-DRB1/HLA-DPB1/MYO1G/C4BPB/IL1R1/CD27/C3/TNFAIP3/CXCL13/HLA-DMA/PRF1/NFKBIZ/INPP5D/BTK/HLX/ICAM1/C2/IL27RA/LY9/CLU/NOD2/TCIRG1/HLA-DMB/LEF1/SERPING1/PLA2G4A/IL4I1/BATF/HLA-DQA1/BCL6
GO:0002831	Biological Process	regulation of response to biotic stimulus	58/918	327/18723	9.54955e-18	1.29974e-15	9.6342e-16	LY96/MNDA/FGR/CD274/CLEC7A/NCF1/SERPINB9/IL18RAP/APOBEC3G/CXCL6/ARRB2/SOCS1/VSIG4/LYN/CD55/HCK/SLAMF8/GBP5/APOBEC3F/STAT1/STAT2/TLR8/DUSP10/IRF7/RIPK2/TYROBP/LILRA2/LY86/SPI1/CARD16/PLCG2/LTF/IRAK3/PTPN6/MICB/SEC14L1/LILRB1/FCGR2B/IRF1/HLA-DRB1/IFI35/ZBP1/CARD8/TNFAIP3/ISG15/IFI16/NOD2/STING1/SERPING1/WNT5A/TIGAR/IL4I1/USP18/LRP8/PARP14/IL15/FCN1/AIM2
GO:0046651	Biological Process	lymphocyte proliferation	54/918	288/18723	1.0495e-17	1.39179e-15	1.03165e-15	IL1B/MNDA/ADA/LST1/AIF1/CD274/CEBPB/ANXA1/CD300A/MZB1/TNFSF13B/SASH3/RAC2/VSIG4/LYN/CD55/TNFRSF4/RIPK2/CD81/TYROBP/CD276/TNFSF9/CD38/HLA-DPA1/PTPN6/IL2RA/NCKAP1L/LRRC32/GAL/LILRB1/EBI3/BTN3A1/LILRB4/FCGR2B/CD74/IRF1/HLA-DRB1/HLA-DPB1/INPP5D/BTN2A2/IL1A/BTK/LILRB2/IGFBP2/IL27RA/TGFBR2/HLA-DMB/LEF1/PNP/CORO1A/IL4I1/BCL6/IL15/GPR183
GO:0034341	Biological Process	response to interferon-gamma	36/918	141/18723	1.25319e-16	1.54322e-14	1.14389e-14	CCL18/AIF1/CCL11/GBP1/BST2/IFNG/IFITM2/IFITM3/SOCS1/HCK/GBP5/TLR2/STAT1/CDC42EP2/STXBP1/CCL13/GBP2/HLA-DPA1/CYP27B1/CD74/IRF1/MRC1/KYNU/CCL8/CXCL16/IFITM1/CLDN1/ICAM1/CCL2/NOS2/UBD/CCL4/WNT5A/SHFL/ZYX/PARP14
GO:0002366	Biological Process	leukocyte activation involved in immune response	51/918	275/18723	1.39232e-16	1.6193e-14	1.20029e-14	ADA/FGR/IL13RA2/CLEC7A/ANXA1/CD300A/IL18R1/IFNG/DYSF/FOXF1/RAC2/LYN/MAD2L2/MFNG/STXBP1/XBP1/RIPK2/CD81/TYROBP/LILRA2/SPI1/TNFSF13/PLCG2/FES/NCKAP1L/LILRB1/FCGR2B/FCER1G/CD74/NKX2-3/HLA-DRB1/DLL1/IFI35/PTAFR/NFKBIZ/BTK/HLX/ITM2A/ICAM1/IL27RA/LY9/PTGDS/LGALS1/HLA-DMB/LEF1/ITGB2/CORO1A/BATF/APBB1IP/BCL6/GPR183
GO:0009615	Biological Process	response to virus	60/918	367/18723	1.40891e-16	1.6193e-14	1.20029e-14	CXCL10/CXCL9/FGR/CCL11/ITGAX/GBP1/DDIT4/BST2/IFNG/APOBEC3G/FCN3/BATF3/PIM2/IFITM2/IFITM3/IFI6/TRIM22/APOBEC3F/TLR2/MLKL/IFIT3/STAT1/STAT2/TLR8/HYAL2/IRF7/PML/ISG20/IFNAR2/IRAK3/DUOX2/IFIT2/DCLK1/MICB/SEC14L1/LILRB1/HIF1A/IRF1/IRF9/CCL8/ZBP1/CARD8/TNFAIP3/ISG15/IFI16/RTP4/IFI44L/PRF1/IFITM1/IFI44/SLFN11/CLU/FOSL1/CCL4/STING1/SHFL/CXCR4/RNASE6/IL15/AIM2
GO:1903706	Biological Process	regulation of hemopoiesis	60/918	367/18723	1.40891e-16	1.6193e-14	1.20029e-14	ADA/CEBPB/ANXA1/IFNG/SASH3/SOCS1/LYN/SLAMF8/STAT1/TFE3/PIAS3/IL15RA/DUSP10/IRF7/XBP1/RIPK2/TYROBP/SPI1/MITF/TNFSF9/TESC/LTF/FES/PTPN6/IL2RA/NCKAP1L/GPR137B/LILRB1/LILRB4/FCGR2B/HIF1A/CD74/IRF1/HLA-DRB1/EGR3/PF4/EVI2B/DLL1/FBN1/GPR171/ZFP36/CD27/ISG15/NFKBIZ/INPP5D/BTK/LILRB2/HLX/VNN1/TGFBR2/CCR1/MEIS1/GPR68/CBFB/LEF1/PNP/IL4I1/CSF3R/BCL6/IL15
GO:0050866	Biological Process	negative regulation of cell activation	44/918	210/18723	1.62139e-16	1.82301e-14	1.35128e-14	MNDA/LST1/FGR/IL13RA2/CD274/CEBPB/ANXA1/CD300A/RIPOR2/THBD/CST7/FOXF1/SOCS1/VSIG4/LYN/SERPINE2/TYROBP/SPI1/PTPN6/IL2RA/NOS3/NCKAP1L/LRRC32/GAL/LILRB1/LILRB4/FCGR2B/CD74/IRF1/TBC1D10C/HLA-DRB1/TNFAIP3/INPP5D/SAMSN1/BTN2A2/BTK/LILRB2/HLX/EMILIN1/MERTK/CBFB/CD300LF/IL4I1/BCL6
GO:0032103	Biological Process	positive regulation of response to external stimulus	65/918	427/18723	2.85146e-16	3.00975e-14	2.23094e-14	S100A8/IL1B/S100A9/LY96/CXCL10/CXCR2/S100A12/MNDA/AIF1/CLEC7A/CEBPB/C2CD4A/F3/NINJ1/RIPOR2/THBD/IFNG/LRRK2/IL18RAP/RAC2/LYN/HCK/CXCL8/GBP5/TLR2/GPSM3/TLR8/HYAL2/IRF7/RIPK2/CD81/TYROBP/LILRA2/LY86/SPI1/PLCG2/NCKAP1L/TGM2/CD74/IFI35/IL33/C3/ZBP1/IL16/TPBG/CXCL13/IFI16/C3AR1/NFKBIZ/BTK/PTGS2/CCR1/NOD2/PLA2G7/AGT/CCL4/STING1/WNT5A/LPL/CXCR4/IL15/FCN1/CXCL17/AIM2/PDGFRB
GO:0050777	Biological Process	negative regulation of immune response	41/918	194/18723	1.28529e-15	1.25425e-13	9.29696e-14	FGR/IL13RA2/ANXA1/CD300A/SERPINB9/RHBDF2/FOXF1/ARRB2/VSIG4/LYN/CD55/HCK/SLAMF8/STAT2/DUSP10/SPI1/IRAK3/PTPN6/NCKAP1L/MICB/SEC14L1/LILRB1/PLK2/LILRB4/FCGR2B/GPX1/HLA-DRB1/C4BPB/TNFAIP3/ISG15/IFI16/INPP5D/SAMSN1/HLX/IL27RA/NOD2/SERPING1/IL4I1/USP18/BCL6/PARP14
GO:0002253	Biological Process	activation of immune response	58/918	375/18723	5.88646e-15	5.34119e-13	3.9591e-13	IL1B/RGCC/MNDA/ADA/FGR/C1QB/CLEC7A/THEMIS2/CD300A/GBP1/CFP/FCN3/THY1/VSIG4/LYN/CD55/HCK/FPR1/CMTM3/IGHV1-69/RIPK2/CD81/TYROBP/LILRA2/CD276/BTN3A3/PLCG2/PDE4B/CD38/PTPN6/NCKAP1L/MICB/BTN3A1/LILRB4/FCGR2B/FCER1G/HLA-DRB1/HLA-DPB1/MYO1G/C4BPB/C3/ZBP1/IFI16/C3AR1/NFKBIZ/INPP5D/BTN2A2/BTK/C2/CFD/CLU/NOD2/STING1/SERPING1/LCK/LCP2/FCN1/AIM2
GO:1990868	Biological Process	response to chemokine	28/918	97/18723	1.04077e-14	9.1235e-13	6.76269e-13	CXCL11/CXCL10/CXCR2/CXCL9/CXCL1/CCL18/CXCL5/CCL11/RIPOR2/PPBP/CXCL6/CXCL8/CCL13/REG1A/HIF1A/TFF2/PF4/CCL8/CXCL3/CXCL13/CXCL2/ROBO1/CCL2/CCR1/CCL4/ACKR4/ACKR3/CXCR4
GO:0051607	Biological Process	defense response to virus	46/918	265/18723	5.64738e-14	4.42549e-12	3.28035e-12	CXCL10/CXCL9/ITGAX/GBP1/DDIT4/BST2/IFNG/APOBEC3G/FCN3/IFITM2/IFITM3/IFI6/TRIM22/APOBEC3F/TLR2/MLKL/IFIT3/STAT1/STAT2/TLR8/HYAL2/IRF7/PML/ISG20/IFNAR2/IFIT2/MICB/SEC14L1/LILRB1/IRF1/IRF9/ZBP1/CARD8/TNFAIP3/ISG15/IFI16/RTP4/IFI44L/PRF1/IFITM1/SLFN11/STING1/SHFL/RNASE6/IL15/AIM2
GO:0140546	Biological Process	defense response to symbiont	46/918	265/18723	5.64738e-14	4.42549e-12	3.28035e-12	CXCL10/CXCL9/ITGAX/GBP1/DDIT4/BST2/IFNG/APOBEC3G/FCN3/IFITM2/IFITM3/IFI6/TRIM22/APOBEC3F/TLR2/MLKL/IFIT3/STAT1/STAT2/TLR8/HYAL2/IRF7/PML/ISG20/IFNAR2/IFIT2/MICB/SEC14L1/LILRB1/IRF1/IRF9/ZBP1/CARD8/TNFAIP3/ISG15/IFI16/RTP4/IFI44L/PRF1/IFITM1/SLFN11/STING1/SHFL/RNASE6/IL15/AIM2
GO:0006959	Biological Process	humoral immune response	50/918	317/18723	2.12413e-13	1.54132e-11	1.14248e-11	IL1B/S100A9/CXCL11/CXCL10/CXCL9/RGCC/S100A12/CXCL1/CXCL5/C1QB/GNLY/IFNG/PPBP/CFP/FCN3/CXCL6/VSIG4/CD55/CXCL8/TFE3/IGHV1-69/CD81/LYZ/ALOX5/CCL13/LTF/PTPN6/REG1A/EBI3/FCGR2B/HLA-DRB1/KRT6A/PF4/C4BPB/C3/CXCL3/CXCL13/CXCL2/REG1B/C2/CFD/CCL2/CLU/NOD2/REG3A/SERPING1/SPNS2/RNASE6/FCN1/GPR183
GO:0045088	Biological Process	regulation of innate immune response	40/918	218/18723	3.95667e-13	2.69262e-11	1.99587e-11	MNDA/FGR/CLEC7A/NCF1/SERPINB9/IL18RAP/ARRB2/SOCS1/VSIG4/LYN/HCK/SLAMF8/GBP5/STAT2/TLR8/DUSP10/IRF7/TYROBP/LILRA2/SPI1/PLCG2/IRAK3/PTPN6/LILRB1/FCGR2B/IRF1/IFI35/ZBP1/TNFAIP3/ISG15/IFI16/NOD2/STING1/SERPING1/WNT5A/USP18/LRP8/PARP14/FCN1/AIM2
GO:0042060	Biological Process	wound healing	58/918	422/18723	1.05466e-12	6.81835e-11	5.05402e-11	S100A8/CLEC7A/ANXA1/TIMP1/F3/ANXA5/THBD/HBB/DYSF/LYN/SLC7A11/SERPINE2/TNFRSF12A/SAA1/STXBP1/XBP1/PLAUR/ALOX5/PLCG2/FKBP10/DUOX2/PTPN6/NOS3/F2RL2/REG1A/HIF1A/FCER1G/MAP3K5/GPX1/KRT6A/ELK3/PF4/CORO1B/C4BPB/ANXA6/CCN1/TNFAIP3/CLDN1/IL1A/ARHGAP24/TGFBR2/PROCR/JAML/MERTK/PDPN/GJA1/FAP/REG3A/WFDC1/SERPING1/LCK/WNT5A/VKORC1/PLA2G4A/CXCR4/FN1/SERPINA1/PDGFRB
GO:0061844	Biological Process	antimicrobial humoral immune response mediated by antimicrobial peptide	23/918	79/18723	2.05377e-12	1.31137e-10	9.7204e-11	S100A9/CXCL11/CXCL10/CXCL9/S100A12/CXCL1/CXCL5/GNLY/PPBP/CXCL6/CXCL8/CCL13/LTF/REG1A/KRT6A/PF4/CXCL3/CXCL13/CXCL2/REG1B/NOD2/REG3A/RNASE6
GO:0032635	Biological Process	interleukin-6 production	33/918	165/18723	3.92669e-12	2.44685e-10	1.8137e-10	IL1B/AIF1/CLEC7A/CEBPB/IFNG/ARRB2/TLR2/TLR8/HYAL2/XBP1/RIPK2/TYROBP/LILRA2/PLCG2/IRAK3/PTPN6/NCKAP1L/LILRB4/CD74/IL33/PTAFR/IL16/TNFAIP3/INPP5D/IL1A/LILRB2/IL27RA/NOS2/NOD2/TWIST1/WNT5A/LPL/KLF2
GO:0002685	Biological Process	regulation of leukocyte migration	37/918	210/18723	1.0642e-11	6.40007e-10	4.74398e-10	CXCL10/CXCR2/ADA/AIF1/ANXA1/CD300A/RIPOR2/THY1/RAC2/LYN/SLAMF8/CXCL8/GPSM3/RHOG/CD81/SPI1/MADCAM1/NCKAP1L/CD74/JAM2/ECM1/IL1R1/CCL8/PTAFR/CXCL13/C3AR1/ICAM1/IL27RA/CHST2/CCL2/CCR1/EMILIN1/NOD2/PLA2G7/CCL4/WNT5A/CXCL17
GO:0072593	Biological Process	reactive oxygen species metabolic process	39/918	239/18723	3.36732e-11	1.91382e-09	1.4186e-09	CLEC7A/NCF1/HBA1/DDIT4/LRRK2/HBB/RAC2/SOD2/IFI6/NCF4/G6PD/MPV17/TYROBP/HBD/ALOX5/NRROS/PLCG2/DUOX2/NOS3/HIF1A/GPX1/DUOXA2/SH3PXD2B/MMP3/CCN1/NCF2/CRYAB/PRDX4/GNAI2/CCN2/TGFBR2/NQO2/NOS2/AGT/TIGAR/ITGB2/LCN2/HBG1/PDGFRB
GO:0045765	Biological Process	regulation of angiogenesis	48/918	342/18723	4.70154e-11	2.64308e-09	1.95915e-09	IL1B/CXCL10/CXCR2/WARS1/RGCC/CCL11/F3/NINJ1/ITGAX/ECSCR/CHI3L1/STAB1/ADAMTS9/CXCL8/ADAMTS1/STAT1/CTSH/XBP1/PML/ALOX5/NOS3/CCBE1/PLK2/HIF1A/HHEX/ADM/PF4/DLL1/MYDGF/ECM1/C3/TNFAIP3/CXCL13/C3AR1/IL1A/GLUL/TGFBR2/EMILIN1/AGT/TWIST1/ENG/WNT5A/CLDN5/EPHA2/CDH5/CXCR4/KLF2/PTPRM
GO:0008360	Biological Process	regulation of cell shape	30/918	154/18723	7.42916e-11	4.08762e-09	3.0299e-09	LST1/FGR/PLEKHO1/CCL11/ANXA1/RHOQ/FGD2/RAC2/HCK/CDC42EP2/RHOG/CCL13/FES/PLXNC1/S100B/FMNL3/RHOBTB1/STRIP2/RND1/PALMD/ICAM1/CCL2/SYNE3/MYH10/PDPN/FMNL2/RDX/ITGB2/CORO1A/FN1
GO:0032102	Biological Process	negative regulation of response to external stimulus	54/918	420/18723	8.63709e-11	4.54377e-09	3.36802e-09	ADA/FGR/AIF1/SERPINB9/THBD/RHBDF2/CST7/FOXF1/ARRB2/VSIG4/LYN/HCK/SLAMF8/SERPINE2/SOCS3/STAT2/SAA1/DUSP10/LILRA2/CARD16/ALOX5/SIGLEC10/LTF/IRAK3/IL2RA/NOS3/PTPRS/MICB/SEC14L1/LILRB1/PLK2/FCGR2B/GPX1/HLA-DRB1/CORO1B/ZFP36/CARD8/TNFAIP3/ISG15/CXCL13/IFI16/ROBO1/CCL2/NOD2/GJA1/FAP/WFDC1/SERPING1/WNT5A/CDH5/NUCB2/USP18/PARP14/CXCL17
GO:0006909	Biological Process	phagocytosis	44/918	308/18723	1.70532e-10	8.8199e-09	6.53764e-09	IL1B/RAB31/FGR/AIF1/CLEC7A/ANXA1/CD300A/RAB34/IFNG/FCN3/DYSF/RAC2/LYN/HCK/TLR2/NCF4/IGHV1-69/IL15RA/RHOG/TYROBP/SRPX/PLCG2/NCKAP1L/ICAM3/FCGR2B/TGM2/FCER1G/MYO1G/BIN2/RHOBTB1/C4BPB/C3/NCF2/C2/PECAM1/CCL2/NOD2/MERTK/CD300LF/ITGB2/CORO1A/ELMO1/IL15/FCN1
GO:0050764	Biological Process	regulation of phagocytosis	22/918	95/18723	8.20199e-10	4.00195e-08	2.9664e-08	IL1B/RAB31/FGR/CLEC7A/CD300A/IFNG/DYSF/HCK/TLR2/IL15RA/PLCG2/NCKAP1L/FCGR2B/TGM2/FCER1G/C3/C2/CCL2/NOD2/MERTK/CD300LF/IL15
GO:0001776	Biological Process	leukocyte homeostasis	21/918	87/18723	8.77993e-10	4.24391e-08	3.14575e-08	CXCR2/ADA/ANXA1/TSC22D3/TNFSF13B/CXCL6/LYN/TNFRSF17/SLC7A11/PDE4B/IL2RA/NCKAP1L/HIF1A/CD74/NKX2-3/TNFAIP3/TCIRG1/MERTK/SPNS2/CORO1A/GPR183
GO:0030198	Biological Process	extracellular matrix organization	42/918	301/18723	9.26472e-10	4.43677e-08	3.28871e-08	RGCC/MMP10/EFEMP2/FOXF2/MMP25/FOXF1/ADAMTS9/CRTAP/SERPINB5/ADAMTS1/COL16A1/MPV17/MMP1/FKBP10/ADAMTS5/COL4A5/SH3PXD2B/MIA/COL9A3/MMP3/MMP7/CCN1/PRDX4/CTSK/LAMB1/CCN2/FSCN1/VWA1/LUM/CRISPLD2/EMILIN1/AGT/PDPN/COL4A1/ENG/LAMB2/FAP/HAS2/OLFML2B/TGFBI/COL18A1/MMP13
GO:0071347	Biological Process	cellular response to interleukin-1	24/918	113/18723	9.35108e-10	4.43705e-08	3.28891e-08	IL1B/IL1RN/CCL18/CEBPB/CCL11/GBP1/CHI3L1/CXCL8/KMO/HYAL2/CCL13/GBP2/IRAK3/HIF1A/IL1R1/CCL8/ZBP1/ICAM1/CCL2/AKAP12/CCL4/LCN2/HAS2/KLF2
GO:0035456	Biological Process	response to interferon-beta	13/918	32/18723	1.26797e-09	5.70253e-08	4.22694e-08	MNDA/BST2/IFITM2/IFITM3/STAT1/XAF1/IFNAR2/IRF1/IFI16/IFITM1/STING1/SHFL/AIM2
GO:0070555	Biological Process	response to interleukin-1	27/918	143/18723	1.36165e-09	6.07107e-08	4.50011e-08	IL1B/IL1RN/CCL18/CEBPB/CCL11/ANXA1/GBP1/CHI3L1/CXCL8/KMO/HYAL2/RIPK2/CCL13/GBP2/CD38/IRAK3/HIF1A/IL1R1/CCL8/ZBP1/ICAM1/CCL2/AKAP12/CCL4/LCN2/HAS2/KLF2
GO:0010959	Biological Process	regulation of metal ion transport	50/918	406/18723	1.94239e-09	8.58635e-08	6.36453e-08	CXCL11/CXCL10/CXCL9/RAMP3/CLIC2/IFNG/THY1/ARRB2/LYN/SERPINE2/ORAI1/G6PD/KCNMB1/PML/LILRA2/TESC/PLCG2/PDE4B/SCN1B/PTPN6/GSTO1/GAL/LILRB1/GNB5/HOMER1/ADRB2/GEM/PKD2/IL16/SLC31A2/KCNE3/GNAI2/LILRB2/P2RX5/ICAM1/FHL1/PTGS2/PLN/CCL2/CCR1/AGT/GJA1/CCL4/CORO1A/LCN2/STOM/CXCR4/FGF13/FXYD5/PDGFRB
GO:0001906	Biological Process	cell killing	31/918	188/18723	2.69997e-09	1.14461e-07	8.48428e-08	S100A12/GZMB/CLEC7A/GNLY/SERPINB9/IFNG/IL18RAP/CXCL6/ARRB2/CD55/CTSH/PLEKHM2/LYZ/TYROBP/SPI1/CCL13/LTF/AZGP1/CYRIB/PTPN6/NCKAP1L/LILRB1/FCGR2B/HLA-DRB1/KRT6A/PF4/C3/PRF1/ICAM1/NOS2/CORO1A
GO:0016064	Biological Process	immunoglobulin mediated immune response	32/918	207/18723	7.69471e-09	2.92625e-07	2.16905e-07	IL13RA2/C1QB/CD55/MAD2L2/IGHV1-69/TLR8/IRF7/CD81/TNFSF13/HLA-DPA1/PTPN6/FCGR2B/FCER1G/CD74/HLA-DRB1/HLA-DPB1/C4BPB/CD27/C3/HLA-DMA/INPP5D/BTK/C2/IL27RA/CLU/NOD2/TCIRG1/HLA-DMB/SERPING1/BATF/HLA-DQA1/BCL6
GO:0051770	Biological Process	positive regulation of nitric-oxide synthase biosynthetic process	9/918	16/18723	1.32028e-08	4.80879e-07	3.56446e-07	IFNG/LRRK2/TLR2/STAT1/IL33/CCL2/NOD2/AKAP12/NAMPT
GO:0002478	Biological Process	antigen processing and presentation of exogenous peptide antigen	13/918	38/18723	1.50211e-08	5.43279e-07	4.02699e-07	IFI30/TAP1/HLA-DPA1/FCGR2B/FCER1G/CD74/HLA-DRB1/CLEC4A/HLA-DPB1/HLA-DMA/HLA-DMB/HLA-DQA1/CTSE
GO:0006968	Biological Process	cellular defense response	15/918	54/18723	2.91524e-08	9.85467e-07	7.30465e-07	LY96/CXCR2/CXCL9/MNDA/NCF1/GNLY/TYROBP/CLEC5A/IL33/NCF2/PRF1/LILRB2/TCIRG1/FOSL1/RAB23
GO:0002700	Biological Process	regulation of production of molecular mediator of immune response	27/918	164/18723	2.93638e-08	9.86165e-07	7.30983e-07	IL1B/IL13RA2/CLEC7A/IL18R1/MZB1/BST2/SASH3/CD55/TNFRSF4/MAD2L2/XBP1/CD81/TNFSF13/PLCG2/IRAK3/LILRB1/LILRB4/FCGR2B/CD74/SLC7A5/IL1R1/BTK/DNAJB9/IL27RA/NOD2/WNT5A/BCL6
GO:0001894	Biological Process	tissue homeostasis	36/918	268/18723	3.99386e-08	1.26725e-06	9.39336e-07	SNX10/SASH3/RAC2/CTSH/LYZ/LDB2/LTF/CD38/AZGP1/NOS3/GPR137B/HOMER1/ADRB2/TFF2/LPCAT1/JAM2/WWTR1/TNFAIP3/CYTL1/CLDN1/DEF8/INPP5D/CTSK/SERPINA3/CCN2/PTGS2/PECAM1/NOD2/TCIRG1/ESAM/GJA1/CORO1A/CLDN5/CDH5/TFF1/AKR1B1
GO:0072503	Biological Process	cellular divalent inorganic cation homeostasis	53/918	486/18723	4.30294e-08	1.357e-06	1.00586e-06	S100A8/S100A9/CXCL11/CXCL10/PROK2/CXCR2/CXCL9/CCL11/RAMP3/CLIC2/THY1/LYN/CD55/FPR1/SLC41A1/GNA15/SAA1/PML/SLC39A13/PLCG2/CCL13/CD38/PTPN6/GSTO1/F2RL2/CD52/SLC24A3/TGM2/ADM/MCUB/PKD2/CCL8/LPAR6/ANXA6/CXCL13/C3AR1/GPR65/P2RX5/MT2A/PLN/TRPA1/CCR1/BOK/TCIRG1/AGT/GJA1/ACKR4/LCK/WNT5A/CORO1A/ACKR3/CDH5/CXCR4
GO:0055074	Biological Process	calcium ion homeostasis	51/918	460/18723	4.56526e-08	1.431e-06	1.06071e-06	CXCL11/CXCL10/PROK2/CXCR2/CXCL9/CCL11/RAMP3/CLIC2/SNX10/THY1/LYN/CD55/FPR1/GNA15/SAA1/PML/PLCG2/CCL13/CD38/CYP27B1/PTPN6/GSTO1/F2RL2/REG1A/CD52/SLC24A3/TGM2/ADM/MCUB/PKD2/CCL8/LPAR6/ANXA6/CXCL13/C3AR1/GPR65/P2RX5/PLN/TRPA1/CCR1/BOK/TCIRG1/AGT/GJA1/ACKR4/LCK/WNT5A/CORO1A/ACKR3/CDH5/CXCR4
GO:2000106	Biological Process	regulation of leukocyte apoptotic process	18/918	81/18723	5.57336e-08	1.7158e-06	1.27181e-06	CXCR2/IDO1/ADA/CD274/ANXA1/TSC22D3/LYN/SLC7A11/IRF7/LILRB1/HIF1A/CD74/CD27/BTK/NOD2/MERTK/WNT5A/BCL6
GO:0043299	Biological Process	leukocyte degranulation	17/918	73/18723	6.237e-08	1.87545e-06	1.39016e-06	FGR/IL13RA2/CD300A/FOXF1/RAC2/LYN/HCK/STXBP1/SPI1/FES/NCKAP1L/FCGR2B/PTAFR/BTK/PTGDS/ITGB2/CORO1A
GO:0002437	Biological Process	inflammatory response to antigenic stimulus	17/918	74/18723	7.73126e-08	2.28492e-06	1.69367e-06	IL1RN/CXCR2/FGR/RHBDF2/LYN/HCK/PNMA1/CD81/IL2RA/PLK2/FCGR2B/GPX1/HLA-DRB1/C3/BTK/ICAM1/NOD2
GO:0002221	Biological Process	pattern recognition receptor signaling pathway	27/918	172/18723	8.16392e-08	2.38552e-06	1.76824e-06	LY96/CD300A/CLEC4E/NINJ1/ARRB2/LYN/TLR2/TLR8/IRF7/RIPK2/LILRA2/PLCG2/LTF/IRAK3/PTPRS/SEC14L1/IRF1/IFI35/TNIP3/TNFAIP3/CYLD/BTK/NOD2/SLC15A3/CD300LF/PIK3AP1/FCN1
GO:0060759	Biological Process	regulation of response to cytokine stimulus	26/918	162/18723	8.9666e-08	2.5764e-06	1.90973e-06	IL1RN/SOCS1/TLR2/LRRC70/STAT2/IRF7/RIPK2/CARD16/IRAK3/PTPN6/CASP4/HIF1A/CD74/ECM1/IL1R1/ZBP1/CARD8/TNFAIP3/ISG15/CYLD/ROBO1/CD300LF/WNT5A/CXCR4/USP18/PARP14
GO:0034612	Biological Process	response to tumor necrosis factor	34/918	253/18723	9.38238e-08	2.66625e-06	1.97632e-06	CCL18/CCL11/GBP1/TNFSF13B/CHI3L1/TNFRSF17/CXCL8/TNFRSF4/STAT1/PIAS3/HYAL2/CARD16/GGT5/CCL13/GBP2/CASP4/MAP3K5/CCL8/ZFP36/CARD8/TNFAIP3/CYLD/CXCL16/CLDN1/ICAM1/PTGS2/CCL2/UBD/AKAP12/CCL4/LCN2/HAS2/KLF2/AIM2
GO:0002526	Biological Process	acute inflammatory response	21/918	112/18723	1.03254e-07	2.91819e-06	2.16307e-06	S100A8/IL1B/CXCR2/CEBPB/C2CD4A/F3/APOL2/SAA1/FCGR2B/C3/IL1A/BTK/SERPINA3/ICAM1/PTGS2/VNN1/REG3A/LCN2/CD163/FN1/SERPINA1
GO:0006816	Biological Process	calcium ion transport	47/918	422/18723	1.34861e-07	3.75e-06	2.77964e-06	CXCL11/CXCL10/CXCL9/RAMP3/CLIC2/THY1/ARRB2/LYN/ORAI1/G6PD/PML/LILRA2/PLCG2/PDE4B/CYP27B1/PTPN6/GSTO1/LILRB1/SLC24A3/GNB5/HOMER1/GJA4/GEM/MCUB/PKD2/CACNA2D3/CCL8/ANXA6/IL16/KCNE3/GNAI2/LILRB2/P2RX5/ICAM1/CCN2/PTGS2/PLN/CCL2/TRPA1/CCR1/AGT/GJA1/CCL4/LCK/CORO1A/CXCR4/PDGFRB
GO:0043300	Biological Process	regulation of leukocyte degranulation	13/918	46/18723	1.95899e-07	5.36079e-06	3.97362e-06	FGR/IL13RA2/CD300A/FOXF1/RAC2/LYN/STXBP1/SPI1/FES/NCKAP1L/FCGR2B/PTAFR/ITGB2
GO:0060249	Biological Process	anatomical structure homeostasis	38/918	314/18723	2.68278e-07	7.11555e-06	5.27431e-06	SNX10/SASH3/RAC2/CTSH/CFL2/LYZ/LDB2/LTF/CD38/AZGP1/NOS3/GPR137B/HIF1A/HOMER1/ADRB2/TFF2/LPCAT1/JAM2/WWTR1/TNFAIP3/CYTL1/CLDN1/DEF8/INPP5D/CTSK/SERPINA3/CCN2/PTGS2/PECAM1/NOD2/TCIRG1/ESAM/GJA1/CORO1A/CLDN5/CDH5/TFF1/AKR1B1
GO:0051767	Biological Process	nitric-oxide synthase biosynthetic process	9/918	21/18723	2.71518e-07	7.12839e-06	5.28384e-06	IFNG/LRRK2/TLR2/STAT1/IL33/CCL2/NOD2/AKAP12/NAMPT
GO:0031341	Biological Process	regulation of cell killing	19/918	99/18723	2.84003e-07	7.38122e-06	5.47124e-06	CLEC7A/SERPINB9/IFNG/IL18RAP/CXCL6/ARRB2/CD55/TYROBP/SPI1/AZGP1/CYRIB/NCKAP1L/LILRB1/FCGR2B/HLA-DRB1/KRT6A/PRF1/ICAM1/NOS2
GO:0043087	Biological Process	regulation of GTPase activity	40/918	348/18723	5.12045e-07	1.2492e-05	9.25951e-06	CCL18/CCL11/ARHGAP9/RIPOR2/LRRK2/RGS10/FGD2/THY1/ARRB2/ADAP2/ARHGAP6/RHOG/FZD10/CCL13/ASAP1/GPR137B/TGM2/GNB5/PLXNC1/TBC1D10C/STMN3/RASA4B/ARAP3/CCL8/CXCL13/GPR65/ICAM1/ARHGAP24/CCL2/CCL4/RDX/WNT5A/DENND1A/RASGRP3/RASIP1/ARHGAP29/EPHA2/RGS1/BCL6/MAP4K4
GO:0050920	Biological Process	regulation of chemotaxis	30/918	223/18723	5.17291e-07	1.25503e-05	9.30278e-06	CXCL10/CXCR2/AIF1/F3/RIPOR2/RAC2/LYN/SLAMF8/CXCL8/GPSM3/SPI1/CYRIB/NCKAP1L/CD74/CORO1B/IL16/TPBG/CXCL13/C3AR1/ROBO1/CCL2/CCR1/NOD2/PLA2G7/CCL4/WNT5A/CXCR4/GPR183/CXCL17/PDGFRB
GO:2000116	Biological Process	regulation of cysteine-type endopeptidase activity	31/918	235/18723	5.1929e-07	1.25503e-05	9.30278e-06	S100A8/S100A9/CLEC7A/SERPINB9/F3/CST7/ARRB2/IFI6/CTSH/RIPK2/PLAUR/PML/CARD16/LTF/PSMB9/MICAL1/MAP3K5/GPX1/CCN1/CD27/CARD8/CRYAB/IFI16/ROBO1/CCN2/PTGS2/BOK/LCK/TNFAIP8/LAMP3/AIM2
GO:0071887	Biological Process	leukocyte apoptotic process	19/918	106/18723	8.56199e-07	1.92533e-05	1.42713e-05	CXCR2/IDO1/ADA/CD274/ANXA1/TSC22D3/LYN/SLC7A11/IRF7/IL2RA/LILRB1/HIF1A/CD74/CD27/BTK/NOD2/MERTK/WNT5A/BCL6
GO:0007565	Biological Process	female pregnancy	27/918	193/18723	8.7628e-07	1.96196e-05	1.45428e-05	IL1B/IDO1/RGS2/TIMP1/THBD/UCP2/APOL2/CTSB/COL16A1/IGFBP7/CD38/CYP27B1/TPPP3/PAM/PNOC/ARHGDIB/ADM/MMP7/IGFBP5/IGFBP2/PTGS2/TGFBR2/AGT/GJA1/FOSL1/NAMPT/AKR1B1
GO:0071356	Biological Process	cellular response to tumor necrosis factor	30/918	229/18723	9.15831e-07	2.03291e-05	1.50687e-05	CCL18/CCL11/GBP1/TNFSF13B/CHI3L1/TNFRSF17/CXCL8/TNFRSF4/STAT1/PIAS3/HYAL2/CARD16/CCL13/GBP2/CASP4/MAP3K5/CCL8/ZFP36/CARD8/TNFAIP3/CYLD/CLDN1/ICAM1/CCL2/AKAP12/CCL4/LCN2/HAS2/KLF2/AIM2
GO:0045730	Biological Process	respiratory burst	11/918	37/18723	9.79445e-07	2.13742e-05	1.58434e-05	CLEC7A/NCF1/RAC2/CD55/HCK/SLAMF8/NCF4/DUSP10/CYBC1/CD52/NCF2
GO:0002367	Biological Process	cytokine production involved in immune response	18/918	98/18723	1.14287e-06	2.48358e-05	1.84092e-05	IL1B/CLEC7A/IL18R1/BST2/SASH3/CD55/CD81/PLCG2/IRAK3/LILRB1/LILRB4/CD74/SLC7A5/IL1R1/BTK/NOD2/WNT5A/BCL6
GO:0044706	Biological Process	multi-multicellular organism process	29/918	220/18723	1.21942e-06	2.62784e-05	1.94786e-05	IL1B/IDO1/RGS2/TIMP1/THBD/UCP2/APOL2/SERPINE2/CTSB/COL16A1/IGFBP7/CD38/CYP27B1/TPPP3/PAM/PNOC/ARHGDIB/ADM/MMP7/PTAFR/IGFBP5/IGFBP2/PTGS2/TGFBR2/AGT/GJA1/FOSL1/NAMPT/AKR1B1
GO:0070372	Biological Process	regulation of ERK1 and ERK2 cascade	36/918	309/18723	1.37284e-06	2.90997e-05	2.15698e-05	IL1B/CCL18/CCL11/DUSP4/RAMP3/GBP1/CHI3L1/ARRB2/LYN/DUSP10/RIPK2/PRXL2C/CCL13/PTPN6/CD74/TBC1D10C/HLA-DRB1/CCL8/CCN1/TPBG/GNAI2/ICAM1/CCN2/CCL2/NQO2/CCR1/EMILIN1/NOD2/AKAP12/CCL4/ACKR3/EPHA2/GPR183/FN1/CXCL17/PDGFRB
GO:0007599	Biological Process	hemostasis	29/918	222/18723	1.47012e-06	3.09083e-05	2.29104e-05	F3/ANXA5/THBD/HBB/NFE2/LYN/SLC7A11/SERPINE2/SAA1/STXBP1/PLAUR/PLCG2/PTPN6/NOS3/F2RL2/FCER1G/FLI1/PF4/C4BPB/PROCR/MERTK/PDPN/FAP/SERPING1/LCK/VKORC1/PLA2G4A/FN1/SERPINA1
GO:0050792	Biological Process	regulation of viral process	24/918	164/18723	1.55819e-06	3.26274e-05	2.41847e-05	BST2/APOBEC3G/FCN3/IFITM2/IFITM3/TRIM22/CXCL8/APOBEC3F/STAT1/PML/ISG20/LTF/CD74/HLA-DRB1/ZFP36/ISG15/IFI16/IFITM1/LGALS1/SHFL/STOM/CXCR4/LAMP3/FCN1
GO:0045429	Biological Process	positive regulation of nitric oxide biosynthetic process	11/918	40/18723	2.3134e-06	4.74798e-05	3.51938e-05	IL1B/AIF1/CLEC7A/IFNG/HBB/PKD2/ICAM1/PTGS2/CLU/AGT/KLF2
GO:0044403	Biological Process	biological process involved in symbiotic interaction	34/918	290/18723	2.32771e-06	4.75846e-05	3.52715e-05	SERPINB9/FCN3/CXCL6/IFITM2/IFITM3/CD55/TRIM22/CXCL8/CTSB/TNFRSF4/HYAL2/CD81/PML/LTF/SAP30/CD74/GPX1/HLA-DRB1/KRT6A/MRC1/PF4/CLEC5A/CCL8/IFITM1/CLDN1/ICAM1/LGALS1/LEF1/CCL4/STOM/EPHA2/CXCR4/FCN1/FN1
GO:0001909	Biological Process	leukocyte mediated cytotoxicity	20/918	124/18723	2.49221e-06	5.05479e-05	3.7468e-05	GZMB/SERPINB9/IL18RAP/CXCL6/ARRB2/CTSH/PLEKHM2/TYROBP/SPI1/AZGP1/CYRIB/PTPN6/NCKAP1L/LILRB1/FCGR2B/HLA-DRB1/PRF1/ICAM1/NOS2/CORO1A
GO:0060348	Biological Process	bone development	27/918	205/18723	2.8642e-06	5.74172e-05	4.25598e-05	P3H1/SNX10/RUNX2/PLS3/TYROBP/DCHS1/LTF/PTPN6/LILRB1/TGM2/SH3PXD2B/FLI1/FBN1/ANXA6/TGFBR2/MEIS1/GPR68/TWIST1/GJA1/ENG/SP5/VKORC1/SPNS2/HAS2/CHSY1/RAB23/MMP13
GO:0003158	Biological Process	endothelium development	21/918	136/18723	2.89696e-06	5.78496e-05	4.28804e-05	IL1B/CXCL10/ITGAX/APOLD1/ZEB1/PTPRS/GPX1/GJA4/SOX17/DLL1/CLDN1/ICAM1/PECAM1/PDPN/GJA1/RDX/LCN2/CLDN5/CDH5/CXCR4/COL18A1
GO:0035821	Biological Process	modulation of process of other organism	18/918	106/18723	3.70504e-06	7.23112e-05	5.35999e-05	S100A9/CLEC7A/SERPINB9/IFNG/CXCL6/HYAL2/LTF/REG1A/SAP30/KRT6A/CCL8/REG1B/PRF1/NOS2/LEF1/CCL4/REG3A/STOM
GO:0035455	Biological Process	response to interferon-alpha	8/918	21/18723	3.72402e-06	7.24083e-05	5.36718e-05	BST2/IFITM2/IFITM3/IFIT3/IFNAR2/IFIT2/IFITM1/LAMP3
GO:2000117	Biological Process	negative regulation of cysteine-type endopeptidase activity	16/918	86/18723	3.74369e-06	7.25182e-05	5.37533e-05	SERPINB9/CST7/ARRB2/IFI6/PLAUR/CARD16/LTF/MICAL1/GPX1/CD27/CARD8/CRYAB/IFI16/PTGS2/TNFAIP8/LAMP3
GO:0044409	Biological Process	entry into host	22/918	151/18723	4.52476e-06	8.66743e-05	6.42463e-05	FCN3/IFITM2/IFITM3/CD55/TRIM22/CXCL8/CTSB/TNFRSF4/HYAL2/CD81/CD74/HLA-DRB1/KRT6A/MRC1/CLEC5A/IFITM1/CLDN1/ICAM1/LGALS1/EPHA2/CXCR4/FCN1
GO:0002507	Biological Process	tolerance induction	9/918	28/18723	4.67583e-06	8.89095e-05	6.59031e-05	CD274/LYN/IRAK3/ICOS/IL2RA/LILRB4/TNFAIP3/LILRB2/TGFBR2
GO:0001933	Biological Process	negative regulation of protein phosphorylation	37/918	342/18723	5.68005e-06	0.000106439	7.88968e-05	IL1B/WARS1/RGS2/CD300A/DDIT4/IFNG/LRRK2/THY1/ARRB2/SOCS1/LYN/LATS2/SOCS3/PMEPA1/HYAL2/DUSP10/IRAK3/TRIB2/PTPN6/MICAL1/LILRB4/HHEX/PTPN13/WWTR1/TNFAIP3/C9orf72/DUSP7/SAMSN1/EMILIN1/AGT/TWIST1/ENG/CDKN1C/SH3BP5/NIBAN1/RASIP1/PARP14
GO:0050650	Biological Process	chondroitin sulfate proteoglycan biosynthetic process	8/918	23/18723	8.21965e-06	0.00014609	0.000108287	CSGALNACT2/CHST7/CHST12/CSGALNACT1/DSE/CYTL1/B3GALT6/CHSY1
GO:0007596	Biological Process	blood coagulation	27/918	217/18723	8.4225e-06	0.000149182	0.00011058	F3/ANXA5/THBD/HBB/LYN/SLC7A11/SERPINE2/SAA1/STXBP1/PLAUR/PLCG2/PTPN6/NOS3/F2RL2/FCER1G/PF4/C4BPB/PROCR/MERTK/PDPN/FAP/SERPING1/LCK/VKORC1/PLA2G4A/FN1/SERPINA1
GO:0001667	Biological Process	ameboidal-type cell migration	46/918	475/18723	8.74244e-06	0.000154046	0.000114185	RGCC/ANXA1/TIMP1/FGF7/IFNG/ADAMTS9/CTSH/HYAL2/ZEB2/DUSP10/LAMA5/RAB13/PML/PLCG2/NOS3/CCBE1/HDAC7/PLK2/HIF1A/GPX1/EGR3/ARHGDIB/SOX17/PIK3R3/CORO1B/ANXA6/S100A2/TPBG/CXCL13/ROBO1/PTGS2/GLUL/TGFBR2/AGT/TWIST1/AKAP12/GJA1/FAP/WNT5A/LCN2/HAS2/EPHA2/CDH5/MAP4K4/FN1/PTPRM
GO:0002440	Biological Process	production of molecular mediator of immune response	34/918	308/18723	8.75666e-06	0.000154046	0.000114185	IL1B/IL13RA2/CLEC7A/IL18R1/MZB1/BST2/SASH3/CD55/TNFRSF4/MAD2L2/XBP1/CD81/TNFSF13/PLCG2/IRAK3/HLA-DPA1/LILRB1/LILRB4/FCGR2B/CD74/HLA-DRB1/SLC7A5/HLA-DPB1/IL1R1/HLA-DMA/BTK/DNAJB9/IL27RA/NOD2/HLA-DMB/WNT5A/BATF/HLA-DQA1/BCL6
GO:0018212	Biological Process	peptidyl-tyrosine modification	39/918	378/18723	9.88099e-06	0.000170918	0.000126691	FGR/CLEC7A/NCF1/CD300A/FGF7/IFNG/THY1/TPST1/ARRB2/SOCS1/LYN/HCK/SOCS3/HYAL2/RIPK2/CD81/TPST2/TYK2/PLCG2/FES/PTPN6/LILRB4/CD74/SAMSN1/BTK/ICAM1/PECAM1/NOD2/MERTK/AGT/LCK/ITGB2/SH3BP5/EPHA2/LRP8/PARP14/IL15/DYRK4/PDGFRB
GO:0032963	Biological Process	collagen metabolic process	17/918	104/18723	1.15992e-05	0.000199306	0.000147733	RGCC/MMP10/P3H1/MMP25/ARRB2/CTSB/MMP1/HIF1A/MMP3/MMP7/CTSK/CCN2/EMILIN1/ENG/FAP/MMP13/PDGFRB
GO:0050817	Biological Process	coagulation	27/918	222/18723	1.28341e-05	0.000216216	0.000160267	F3/ANXA5/THBD/HBB/LYN/SLC7A11/SERPINE2/SAA1/STXBP1/PLAUR/PLCG2/PTPN6/NOS3/F2RL2/FCER1G/PF4/C4BPB/PROCR/MERTK/PDPN/FAP/SERPING1/LCK/VKORC1/PLA2G4A/FN1/SERPINA1
GO:0002544	Biological Process	chronic inflammatory response	7/918	18/18723	1.31628e-05	0.000219606	0.00016278	S100A8/S100A9/CCL11/TNFAIP3/CXCL13/VNN1/GJA1
GO:0002709	Biological Process	regulation of T cell mediated immunity	15/918	85/18723	1.46082e-05	0.000239853	0.000177788	IL1B/IL18R1/SASH3/CD55/CD81/AZGP1/CYRIB/NCKAP1L/LILRB1/LILRB4/FCGR2B/HLA-DRB1/IL1R1/NOD2/IL4I1
GO:0051092	Biological Process	positive regulation of NF-kappaB transcription factor activity	21/918	152/18723	1.70631e-05	0.000274924	0.000203784	S100A8/IL1B/S100A9/S100A12/CLEC7A/IL18R1/IL18RAP/TRIM22/TLR2/RIPK2/CARD16/PLCG2/LTF/IRAK3/BTK/ICAM1/CLU/NOD2/AGT/WNT5A/AIM2
GO:0006979	Biological Process	response to oxidative stress	43/918	446/18723	1.90116e-05	0.000303481	0.000224952	ADA/AIF1/RBPMS/GPX7/ANXA1/NCF1/HBA1/LRRK2/HBB/IL18RAP/UCP2/SOD2/ETV5/SLC7A11/STAT1/G6PD/HYAL2/MPV17/PML/ALOX5/CD38/DUOX2/NOS3/MICB/GPX8/HIF1A/MAP3K5/GPX1/PKD2/MMP3/TNFAIP3/CRYAB/FUT8/PRDX4/BTK/PTGS2/VNN1/TRPA1/FOSL1/LCN2/KLF2/STX2/PDGFRB
GO:0030282	Biological Process	bone mineralization	18/918	119/18723	1.9464e-05	0.000308796	0.000228892	FGR/SNX10/ALOX5/LTF/SRGN/CYP27B1/FBN2/SLC24A3/HIF1A/ADRB2/ECM1/CCN1/ISG15/MGP/PTGS2/CCR1/TWIST1/MMP13
GO:0031640	Biological Process	killing of cells of other organism	13/918	68/18723	2.21941e-05	0.000349963	0.000259406	S100A12/CLEC7A/GNLY/SERPINB9/IFNG/CXCL6/LYZ/CCL13/LTF/KRT6A/PF4/PRF1/NOS2
GO:0051346	Biological Process	negative regulation of hydrolase activity	38/918	379/18723	2.43552e-05	0.000379413	0.000281235	CSTA/RGS2/ANXA1/TIMP1/SERPINB9/BST2/LRRK2/CST7/ARRB2/IFI6/SERPINE2/SERPINB5/PLAUR/FZD10/CARD16/LTF/SPINK4/NCKAP1L/MICAL1/GPX1/COL6A3/ECM1/CD27/C3/CARD8/CRYAB/IFI16/GNAI2/SERPINA3/PTGS2/PLN/AGT/RDX/WFDC1/SERPING1/TNFAIP8/LAMP3/SERPINA1
GO:0007568	Biological Process	aging	35/918	339/18723	2.74601e-05	0.000421435	0.000312384	ADA/CCL11/TIMP1/LRRK2/UCP2/SOD2/KMO/HYAL2/KCNMB1/PML/SPI1/PLK2/MAP3K5/ADM/KYNU/MMP7/CRYAB/BCL2A1/CLDN1/INPP5D/IGFBP5/NUAK1/ICAM1/IGFBP2/CCN2/PTGS2/TGFBR2/YPEL3/AGT/TWIST1/SERPING1/NAMPT/BCL6/IL15/PDGFRB
GO:0001570	Biological Process	vasculogenesis	14/918	80/18723	3.08601e-05	0.000466691	0.000345929	FOXF1/HDAC7/EGFL7/SOX17/ADM/TGFBR2/ZFPM2/QKI/ENG/ACKR3/HAS2/RASIP1/EPHA2/PDGFRB
GO:0098869	Biological Process	cellular oxidant detoxification	16/918	101/18723	3.11164e-05	0.000468323	0.000347139	S100A9/GPX7/HBA1/CLIC2/HBB/SOD2/HBD/PRXL2C/DUOX2/NOS3/GSTO1/GPX8/GPX1/PRDX4/PTGS2/HBG1
GO:0042326	Biological Process	negative regulation of phosphorylation	38/918	385/18723	3.44265e-05	0.000513124	0.000380347	IL1B/WARS1/RGS2/CD300A/DDIT4/IFNG/LRRK2/THY1/ARRB2/SOCS1/LYN/LATS2/SOCS3/PMEPA1/HYAL2/DUSP10/IRAK3/TRIB2/PTPN6/MICAL1/LILRB4/HHEX/PTPN13/WWTR1/TNFAIP3/C9orf72/DUSP7/SAMSN1/EMILIN1/AGT/TWIST1/ENG/CDKN1C/TIGAR/SH3BP5/NIBAN1/RASIP1/PARP14
GO:1904062	Biological Process	regulation of cation transmembrane transport	36/918	357/18723	3.50439e-05	0.000520824	0.000386055	CXCL11/CXCL10/CXCL9/RGS2/RAMP3/CLIC2/IFNG/THY1/LYN/G6PD/KCNMB1/TESC/PLCG2/PDE4B/SCN1B/PTPN6/GSTO1/GAL/GNB5/HOMER1/ADRB2/GEM/PKD2/SLC31A2/KCNE3/FHL1/PLN/CCL2/TCIRG1/AGT/TWIST1/CORO1A/LCN2/STOM/FGF13/FXYD5
GO:0001910	Biological Process	regulation of leukocyte mediated cytotoxicity	14/918	82/18723	4.10759e-05	0.000595083	0.000441098	SERPINB9/IL18RAP/CXCL6/ARRB2/TYROBP/SPI1/AZGP1/CYRIB/NCKAP1L/LILRB1/FCGR2B/HLA-DRB1/ICAM1/NOS2
GO:2001057	Biological Process	reactive nitrogen species metabolic process	14/918	82/18723	4.10759e-05	0.000595083	0.000441098	IL1B/AIF1/CLEC7A/IFNG/HBB/TLR2/NOS3/PKD2/ICAM1/PTGS2/CLU/NOS2/AGT/KLF2
GO:0030278	Biological Process	regulation of ossification	17/918	115/18723	4.44274e-05	0.000632999	0.000469203	RUNX2/ALOX5/LTF/SRGN/CYP27B1/FBN2/HIF1A/ADRB2/EGR2/ECM1/CCN1/ISG15/MGP/CCR1/TWIST1/WNT5A/CHSY1
GO:0042092	Biological Process	type 2 immune response	9/918	36/18723	4.47373e-05	0.000635663	0.000471178	ANXA1/CD81/CD74/ECM1/HLX/IL27RA/NOD2/BATF/BCL6
GO:0048661	Biological Process	positive regulation of smooth muscle cell proliferation	16/918	104/18723	4.50074e-05	0.000637749	0.000472724	AIF1/ADAMTS1/STAT1/TGM2/MAP3K5/PTAFR/GNAI2/IGFBP5/PTGS2/TGFBR2/NQO2/AGT/GJA1/NAMPT/AKR1B1/PDGFRB
GO:0048771	Biological Process	tissue remodeling	22/918	175/18723	4.79872e-05	0.000678114	0.000502644	CTHRC1/TIMP1/SNX10/RAC2/MITF/CD38/NOS3/GPR137B/HIF1A/TGM2/ADRB2/TNFAIP3/DEF8/INPP5D/CTSK/IL1A/IGFBP5/TCIRG1/AGT/GJA1/EPHA2/IL15
GO:0050673	Biological Process	epithelial cell proliferation	41/918	437/18723	5.49351e-05	0.000769985	0.000570742	PROK2/RGCC/CEBPB/CCL11/FGF7/F3/SERPINB5/SNAI2/STAT1/DUSP10/XBP1/EAF2/ALOX5/REG1A/HIF1A/GPX1/EGR3/EGFL7/MYDGF/ECM1/ZFP36/TNFAIP3/ROBO1/CLDN1/IGFBP5/LAMB1/WNT2/GLUL/CCL2/NOD2/JAML/TWIST1/GJA1/CDKN1C/FAP/REG3A/WFDC1/WNT5A/HAS2/EPHA2/PTPRM
GO:0051051	Biological Process	negative regulation of transport	43/918	470/18723	6.54062e-05	0.000894923	0.000663351	IL1B/ADA/IL13RA2/RGS2/ANXA1/CD300A/CLIC2/BST2/DERL3/LRRK2/RHBDF2/PEA15/UCP2/DYSF/FOXF1/TLR2/SERPINE2/WDR54/SPI1/GSTO1/NCKAP1L/LILRB1/FCGR2B/GNB5/CD74/TFF2/GEM/PKD2/CRYAB/KCNE3/GNAI2/LILRB2/ICAM1/PTGS2/PLN/TWIST1/GJA1/CD300LF/CORO1A/RAB23/OAZ3/ERLEC1/MAP4K4
GO:0002399	Biological Process	MHC class II protein complex assembly	6/918	16/18723	7.16204e-05	0.000959639	0.000711321	HLA-DPA1/HLA-DRB1/HLA-DPB1/HLA-DMA/HLA-DMB/HLA-DQA1
GO:0002503	Biological Process	peptide antigen assembly with MHC class II protein complex	6/918	16/18723	7.16204e-05	0.000959639	0.000711321	HLA-DPA1/HLA-DRB1/HLA-DPB1/HLA-DMA/HLA-DMB/HLA-DQA1
GO:0043304	Biological Process	regulation of mast cell degranulation	8/918	30/18723	7.22441e-05	0.000963007	0.000713818	FGR/IL13RA2/CD300A/FOXF1/RAC2/LYN/STXBP1/FES
GO:2001233	Biological Process	regulation of apoptotic signaling pathway	35/918	356/18723	7.50479e-05	0.000992245	0.00073549	S100A8/IL1B/S100A9/LRRK2/PEA15/ARRB2/SOD2/IFI6/TNFRSF12A/SNAI2/CTSH/HYAL2/XBP1/PLAUR/PML/SRPX/NOS3/HIF1A/CD74/GPX1/PF4/TNFAIP3/CYLD/TMC8/IL1A/GNAI2/ICAM1/PTGS2/VNN1/CLU/BOK/AGT/G0S2/LCK/ACKR3
GO:0006809	Biological Process	nitric oxide biosynthetic process	13/918	76/18723	7.52049e-05	0.000992245	0.00073549	IL1B/AIF1/CLEC7A/IFNG/HBB/NOS3/PKD2/ICAM1/PTGS2/CLU/NOS2/AGT/KLF2
GO:0097193	Biological Process	intrinsic apoptotic signaling pathway	30/918	288/18723	8.56174e-05	0.00111822	0.000828864	S100A8/S100A9/CEBPB/DDIT4/LRRK2/SOD2/IFI6/SNAI2/XBP1/PLAUR/PML/MLLT11/CHAC1/CASP4/HIF1A/CD74/MAP3K5/GPX1/CYLD/IFI16/BCL2A1/SHISA5/PTGS2/VNN1/CLU/BOK/RNF186/LCK/ACKR3/EPHA2
GO:0032418	Biological Process	lysosome localization	13/918	77/18723	8.64786e-05	0.00112545	0.000834229	FGR/IL13RA2/CD300A/RAB34/FOXF1/RAC2/LYN/PLEKHM2/STXBP1/FES/DEF8/BTK/PTGDS
GO:0061180	Biological Process	mammary gland epithelium development	12/918	67/18723	8.89994e-05	0.00115076	0.000852989	CEBPB/CCL11/FOXF1/ORAI1/PML/HIF1A/GPX1/LBH/ROBO1/WNT2/WNT5A/EPHA2
GO:0043303	Biological Process	mast cell degranulation	10/918	48/18723	9.13374e-05	0.00117545	0.000871288	FGR/IL13RA2/CD300A/FOXF1/RAC2/LYN/STXBP1/FES/BTK/PTGDS
GO:0009410	Biological Process	response to xenobiotic stimulus	42/918	462/18723	9.13632e-05	0.00117545	0.000871288	IL1B/S100A12/ADA/ANXA1/CBR3/NNMT/LYN/SLAMF8/SOD2/STAT1/SMOX/SPINK4/PDE4B/CD38/GSTO1/NCKAP1L/GAL/PAM/GPX1/ICAM1/IGFBP2/ACSL1/PTGS2/TGFBR2/TRPA1/NOS2/LGALS1/GUK1/ENG/FOSL1/PNP/WFDC1/LCK/TIGAR/VKORC1/LPL/LCN2/CXCR4/LRP8/COL18A1/PTPRM/AIM2
GO:0110149	Biological Process	regulation of biomineralization	15/918	99/18723	9.23013e-05	0.00118457	0.00087805	CEBPB/ALOX5/LTF/SRGN/CYP27B1/NOS3/FBN2/HIF1A/ADRB2/ECM1/CCN1/ISG15/MGP/CCR1/TWIST1
GO:0033006	Biological Process	regulation of mast cell activation involved in immune response	8/918	31/18723	9.32161e-05	0.00118747	0.0008802	FGR/IL13RA2/CD300A/FOXF1/RAC2/LYN/STXBP1/FES
GO:0000302	Biological Process	response to reactive oxygen species	25/918	222/18723	9.51626e-05	0.00120929	0.000896372	ADA/ANXA1/NCF1/HBA1/LRRK2/HBB/IL18RAP/UCP2/SOD2/STAT1/HYAL2/MPV17/NOS3/HIF1A/MAP3K5/GPX1/PKD2/TNFAIP3/CRYAB/BTK/TRPA1/FOSL1/LCN2/KLF2/PDGFRB
GO:0061041	Biological Process	regulation of wound healing	18/918	134/18723	9.69235e-05	0.00122865	0.000910721	CLEC7A/ANXA1/F3/THBD/SERPINE2/TNFRSF12A/XBP1/ALOX5/DUOX2/NOS3/TNFAIP3/CLDN1/GJA1/FAP/REG3A/WFDC1/SERPING1/CXCR4
GO:0110148	Biological Process	biomineralization	21/918	171/18723	9.93596e-05	0.00125339	0.000929057	FGR/CEBPB/SNX10/ALOX5/LTF/SRGN/CYP27B1/NOS3/FBN2/SLC24A3/HIF1A/ADRB2/ECM1/CCN1/ISG15/MGP/PTGS2/CCR1/TCIRG1/TWIST1/MMP13
GO:0035458	Biological Process	cellular response to interferon-beta	7/918	24/18723	0.000110528	0.00135784	0.00100648	MNDA/IFITM2/STAT1/IRF1/IFI16/STING1/AIM2
GO:0001503	Biological Process	ossification	38/918	408/18723	0.000118426	0.00144457	0.00107077	FGR/CEBPB/CTHRC1/SNX10/RUNX2/SNAI2/ALOX5/DCHS1/LTF/SRGN/CYP27B1/FBN2/HDAC7/SLC24A3/CHRDL2/HIF1A/ADRB2/CLEC5A/EGR2/ECM1/WWTR1/CCN1/ISG15/MGP/IFITM1/CTSK/IGFBP5/CCN2/PTGS2/CCR1/TCIRG1/CBFB/TWIST1/LEF1/WNT5A/CHSY1/EPHA2/MMP13
GO:0061448	Biological Process	connective tissue development	27/918	252/18723	0.000118979	0.00144459	0.00107079	SELENOM/TIMP1/RUNX2/CHI3L1/SNAI2/HYAL2/XBP1/WNT2B/SPI1/SLC39A13/CHRDL2/HIF1A/SH3PXD2B/ECM1/ANXA6/CCN1/CYTL1/MGP/CTSK/CCN2/TGFBR2/LUM/WNT5A/CHSY1/TGFBI/MMP13/PDGFRB
GO:0090130	Biological Process	tissue migration	35/918	365/18723	0.000123266	0.00148609	0.00110155	RGCC/ANXA1/FGF7/IFNG/FOXF1/ADAMTS9/CTSH/ZEB2/DUSP10/RAB13/PLCG2/NOS3/CCBE1/HDAC7/PLK2/HIF1A/GPX1/EGR3/PIK3R3/CORO1B/S100A2/CXCL13/ROBO1/PTGS2/GLUL/TGFBR2/AGT/FAP/WNT5A/LCN2/HAS2/EPHA2/CDH5/MAP4K4/PTPRM
GO:0050678	Biological Process	regulation of epithelial cell proliferation	36/918	381/18723	0.000133281	0.00159887	0.00118515	RGCC/CCL11/FGF7/F3/SERPINB5/SNAI2/STAT1/DUSP10/XBP1/EAF2/ALOX5/REG1A/HIF1A/GPX1/EGR3/EGFL7/MYDGF/ECM1/ZFP36/TNFAIP3/ROBO1/CLDN1/LAMB1/WNT2/GLUL/CCL2/NOD2/JAML/TWIST1/GJA1/CDKN1C/REG3A/WFDC1/WNT5A/HAS2/PTPRM
GO:0032970	Biological Process	regulation of actin filament-based process	37/918	397/18723	0.000142929	0.0016916	0.00125388	RGCC/CCL11/GMFG/BST2/RHOQ/COTL1/RAC2/HCK/CDC42EP2/CFL2/ARHGAP6/RHOG/FZD10/LIMCH1/PDE4B/KANK3/FES/CYRIB/NCKAP1L/PAM/ARHGDIB/RHOBTB1/CYRIA/CORO1B/C9orf72/RND1/GPR65/ICAM1/CCN2/FSCN1/PLN/ESAM/PDPN/RDX/CORO1A/FGF13/PDGFRB
GO:0043547	Biological Process	positive regulation of GTPase activity	27/918	255/18723	0.000144952	0.00171163	0.00126872	CCL18/CCL11/RGS10/THY1/ADAP2/ARHGAP6/RHOG/FZD10/CCL13/ASAP1/TGM2/GNB5/TBC1D10C/ARAP3/CCL8/CXCL13/GPR65/ICAM1/ARHGAP24/CCL2/CCL4/WNT5A/DENND1A/ARHGAP29/EPHA2/RGS1/MAP4K4
GO:0007015	Biological Process	actin filament organization	40/918	442/18723	0.00014667	0.00172796	0.00128083	RGCC/AIF1/CCL11/GMFG/PLS3/COTL1/PSTPIP2/RAC2/HCK/CDC42EP2/CFL2/MAD2L2/ARHGAP6/RHOG/GAS7/LIMCH1/MYO1F/KANK3/CYRIB/MSRB1/NCKAP1L/MICAL1/MYO1G/RHOBTB1/CYRIA/CORO1B/C9orf72/RND1/GPR65/ICAM1/CCN2/FSCN1/CALD1/TPM2/ACTN1/ESAM/RDX/CORO1A/ELMO1/ZYX
GO:0043254	Biological Process	regulation of protein-containing complex assembly	39/918	428/18723	0.000153291	0.00178163	0.00132061	WARS1/CLEC7A/CCL11/GMFG/IFNG/COTL1/HCK/GBP5/CDC42EP2/PMEPA1/STXBP1/ARL3/MMP1/PLCG2/LMO4/ASAP1/KANK3/FES/CYRIB/NCKAP1L/TPPP3/CYRIA/MMP3/CORO1B/CARD8/ISG15/CXCL13/CRYAB/TMC8/ICAM1/FSCN1/CLU/ESAM/RDX/DACT1/CAMSAP2/CORO1A/RASIP1/CDH5
GO:0043434	Biological Process	response to peptide hormone	38/918	414/18723	0.000159851	0.0018537	0.00137403	IL1B/RAB31/ANXA1/TIMP1/MZB1/RHOQ/UCP2/SOCS1/LYN/TLR2/SOCS3/STAT1/STAT2/XBP1/RAB13/REG1A/GAL/HHEX/ADM/EGR2/PIK3R3/FBN1/STAT4/REG1B/GNAI2/TRIM16/IGFBP5/ICAM1/CCN2/BTG2/PTGS2/PLN/AGT/GJA1/REG3A/LPL/TFF1/AGTRAP
GO:0043405	Biological Process	regulation of MAP kinase activity	21/918	177/18723	0.000162539	0.00186172	0.00137998	IL1B/S100A12/RGS2/CD300A/LRRK2/FGD2/LYN/PIK3R5/HYAL2/DUSP10/FZD10/IRAK3/TRIB2/PTPN6/MAP3K5/DUSP7/ROBO1/NOD2/AGT/WNT5A/PDGFRB
GO:0007520	Biological Process	myoblast fusion	9/918	42/18723	0.000162652	0.00186172	0.00137998	CXCL10/CXCL9/PLEKHO1/RIPOR2/CD81/ADAMTS5/JAM2/EHD2/CD53
GO:0030574	Biological Process	collagen catabolic process	9/918	42/18723	0.000162652	0.00186172	0.00137998	MMP10/MMP25/CTSB/MMP1/MMP3/MMP7/CTSK/FAP/MMP13
GO:0060541	Biological Process	respiratory system development	23/918	203/18723	0.000162927	0.00186172	0.00137998	ADA/FGF7/CHI3L1/FOXF1/SLC7A11/ALDH1A3/CTSH/LAMA5/WNT2B/CCBE1/IGFBP5/WNT2/CCN2/BASP1/TGFBR2/ZFPM2/CRISPLD2/HSD11B1/PDPN/LEF1/WNT5A/KLF2/PDGFRB
GO:0033627	Biological Process	cell adhesion mediated by integrin	12/918	72/18723	0.000182089	0.00205177	0.00152085	ADA/LYN/SNAI2/COL16A1/TESC/PTPN6/NCKAP1L/FBN1/CXCL13/ICAM1/ITGB2/EPHA2
GO:0045446	Biological Process	endothelial cell differentiation	16/918	118/18723	0.000208244	0.00230136	0.00170586	IL1B/APOLD1/ZEB1/PTPRS/GPX1/SOX17/DLL1/CLDN1/ICAM1/PECAM1/PDPN/RDX/CLDN5/CDH5/CXCR4/COL18A1
GO:0009636	Biological Process	response to toxic substance	27/918	262/18723	0.00022617	0.00246783	0.00182925	S100A9/GPX7/SNN/HBA1/CLIC2/HBB/LYN/SOD2/SLC7A11/TLR2/HBD/PRXL2C/DUOX2/SCN1B/NOS3/GSTO1/GPX8/GPX1/SLC6A14/PRDX4/CLDN1/MT2A/PTGS2/CCL4/LCN2/HBG1/PDGFRB
GO:0050654	Biological Process	chondroitin sulfate proteoglycan metabolic process	8/918	35/18723	0.000233643	0.00253866	0.00188175	CSGALNACT2/CHST7/CHST12/CSGALNACT1/DSE/CYTL1/B3GALT6/CHSY1
GO:0045926	Biological Process	negative regulation of growth	26/918	249/18723	0.000238333	0.00258419	0.0019155	RGS2/BST2/SERPINE2/G6PD/HYAL2/CCDC85B/DUSP10/EAF2/PML/CYP27B1/PTPRS/HIF1A/ADRB2/SOX17/CRYAB/IGFBP5/MT2A/FHL1/TGFBR2/MEIS1/AGT/GJA1/WFDC1/WNT5A/FGF13/BCL6
GO:0061138	Biological Process	morphogenesis of a branching epithelium	21/918	182/18723	0.000239936	0.00259613	0.00192435	CCL11/FGF7/FOXF1/SOCS3/CTSH/LAMA5/WNT2B/PML/DCHS1/TGM2/ADM/PKD2/WNT2/TGFBR2/AGT/LEF1/COL4A1/ENG/WNT5A/RASIP1/EPHA2
GO:0001763	Biological Process	morphogenesis of a branching structure	22/918	196/18723	0.000256081	0.00273647	0.00202838	CCL11/FGF7/LRRK2/FOXF1/SOCS3/CTSH/LAMA5/WNT2B/PML/DCHS1/TGM2/ADM/PKD2/WNT2/TGFBR2/AGT/LEF1/COL4A1/ENG/WNT5A/RASIP1/EPHA2
GO:0006024	Biological Process	glycosaminoglycan biosynthetic process	12/918	75/18723	0.0002706	0.0028738	0.00213017	IL1B/CSGALNACT2/CHST7/CHST12/CSGALNACT1/DSE/B3GALT6/CHST2/HS3ST1/HAS2/CHSY1/PDGFRB
GO:0048659	Biological Process	smooth muscle cell proliferation	21/918	184/18723	0.000278985	0.00295073	0.0021872	AIF1/EFEMP2/IFNG/SOD2/ADAMTS1/STAT1/TGM2/MAP3K5/PTAFR/TNFAIP3/GNAI2/IGFBP5/PTGS2/TGFBR2/NQO2/AGT/GJA1/NAMPT/AKR1B1/IL15/PDGFRB
GO:0070670	Biological Process	response to interleukin-4	8/918	36/18723	0.000287616	0.00303582	0.00225027	CCL11/XBP1/PML/MRC1/LEF1/CD300LF/CORO1A/PARP14
GO:0003179	Biological Process	heart valve morphogenesis	10/918	55/18723	0.00029939	0.00312817	0.00231872	ADAMTS9/SNAI2/DCHS1/NOS3/CCN1/ROBO1/TGFBR2/EMILIN1/TWIST1/NFATC1
GO:0140253	Biological Process	cell-cell fusion	10/918	55/18723	0.00029939	0.00312817	0.00231872	CXCL10/CXCL9/PLEKHO1/RIPOR2/CD81/TYROBP/ADAMTS5/JAM2/EHD2/CD53
GO:0046456	Biological Process	icosanoid biosynthetic process	10/918	56/18723	0.000348685	0.0035996	0.00266816	IL1B/ANXA1/GGTA1/ALOX5/GGT5/TBXAS1/CD74/PTGS2/PTGDS/PLA2G4A
GO:1904645	Biological Process	response to amyloid-beta	10/918	56/18723	0.000348685	0.0035996	0.00266816	RAMP3/CASP4/FCGR2B/ADRB2/MMP3/ICAM1/GJA1/NAMPT/LCN2/MMP13
GO:0071559	Biological Process	response to transforming growth factor beta	26/918	256/18723	0.000367825	0.00378962	0.00280901	MXRA5/ARRB2/LTBP2/TGFB1I1/LATS2/PMEPA1/HYAL2/ZEB2/PML/SPI1/NRROS/FBN2/LRRC32/FBN1/FUT8/CLDN1/WNT2/TGFBR2/EMILIN1/ENG/CDKN1C/WNT5A/CLDN5/CDH5/ZYX/DKK3
GO:0002467	Biological Process	germinal center formation	5/918	14/18723	0.000387157	0.00393394	0.00291599	ADA/TNFSF13B/TNFAIP3/CXCL13/BCL6
GO:0086103	Biological Process	G protein-coupled receptor signaling pathway involved in heart process	5/918	14/18723	0.000387157	0.00393394	0.00291599	RGS2/RAMP3/PDE4B/GNAI2/PLN
GO:0032956	Biological Process	regulation of actin cytoskeleton organization	33/918	358/18723	0.000390514	0.00395677	0.00293291	RGCC/CCL11/GMFG/BST2/RHOQ/COTL1/RAC2/HCK/CDC42EP2/CFL2/ARHGAP6/RHOG/FZD10/LIMCH1/KANK3/FES/CYRIB/NCKAP1L/PAM/ARHGDIB/RHOBTB1/CYRIA/CORO1B/C9orf72/RND1/GPR65/ICAM1/CCN2/FSCN1/ESAM/RDX/CORO1A/PDGFRB
GO:0042311	Biological Process	vasodilation	9/918	47/18723	0.000399018	0.00399172	0.00295882	RGS2/SOD2/KCNMB1/NOS3/GPX1/ADRB2/AGT/GJA1/KLF2
GO:0051216	Biological Process	cartilage development	21/918	190/18723	0.000431485	0.00425886	0.00315683	TIMP1/RUNX2/CHI3L1/SNAI2/HYAL2/WNT2B/CHRDL2/HIF1A/ECM1/ANXA6/CCN1/CYTL1/MGP/CTSK/CCN2/TGFBR2/LUM/WNT5A/CHSY1/TGFBI/MMP13
GO:0030324	Biological Process	lung development	20/918	177/18723	0.000439768	0.00430773	0.00319305	ADA/FGF7/CHI3L1/FOXF1/SLC7A11/CTSH/LAMA5/WNT2B/CCBE1/IGFBP5/WNT2/CCN2/TGFBR2/ZFPM2/CRISPLD2/HSD11B1/PDPN/WNT5A/KLF2/PDGFRB
GO:0010522	Biological Process	regulation of calcium ion transport into cytosol	14/918	102/18723	0.000448337	0.00436685	0.00323688	CXCL11/CXCL10/CXCL9/RAMP3/CLIC2/THY1/LYN/PML/PTPN6/GSTO1/PKD2/P2RX5/PLN/CORO1A
GO:0071496	Biological Process	cellular response to external stimulus	30/918	320/18723	0.000533499	0.00512873	0.00380161	IL1B/AIF1/LRRK2/UCP2/LYN/SNAI2/TLR8/XBP1/WDR45/WNT2B/CYP27B1/FES/IRF1/MAP3K5/RRAGD/MMP7/IFI16/TMEM150C/NUAK1/ICAM1/PTGS2/GLUL/AGT/GJA1/ENG/FOSL1/NAMPT/LPL/LCN2/IL15
GO:0002679	Biological Process	respiratory burst involved in defense response	5/918	15/18723	0.000557387	0.00526059	0.00389935	NCF1/HCK/SLAMF8/DUSP10/CYBC1
GO:0060099	Biological Process	regulation of phagocytosis, engulfment	5/918	15/18723	0.000557387	0.00526059	0.00389935	RAB31/CD300A/PLCG2/NCKAP1L/C3
GO:0090594	Biological Process	inflammatory response to wounding	5/918	15/18723	0.000557387	0.00526059	0.00389935	TIMP1/ALOX5/SIGLEC10/HIF1A/IL1A
GO:0006022	Biological Process	aminoglycan metabolic process	16/918	129/18723	0.000577161	0.0054373	0.00403034	IL1B/CHI3L1/CSGALNACT2/HYAL2/CHST7/CHST12/CSGALNACT1/DSE/B3GALT6/CHST2/HS3ST1/LYVE1/HAS2/CHSY1/IL15/PDGFRB
GO:0071560	Biological Process	cellular response to transforming growth factor beta stimulus	25/918	250/18723	0.000594846	0.00557345	0.00413126	ARRB2/LTBP2/TGFB1I1/LATS2/PMEPA1/HYAL2/ZEB2/PML/SPI1/NRROS/FBN2/LRRC32/FBN1/FUT8/CLDN1/WNT2/TGFBR2/EMILIN1/ENG/CDKN1C/WNT5A/CLDN5/CDH5/ZYX/DKK3
GO:0062197	Biological Process	cellular response to chemical stress	31/918	337/18723	0.000598783	0.00560019	0.00415107	AIF1/GPX7/ANXA1/NCF1/LRRK2/IL18RAP/SOD2/ETV5/SLC7A11/G6PD/RCSD1/MPV17/PML/ALOX5/NOS3/GPX8/HIF1A/MAP3K5/GPX1/PKD2/MMP3/TNFAIP3/FUT8/BTK/LRRC8C/PTGS2/VNN1/LCN2/KLF2/AKR1B1/STX2
GO:0001516	Biological Process	prostaglandin biosynthetic process	7/918	31/18723	0.000621968	0.00578564	0.00428854	IL1B/ANXA1/TBXAS1/CD74/PTGS2/PTGDS/PLA2G4A
GO:0046457	Biological Process	prostanoid biosynthetic process	7/918	31/18723	0.000621968	0.00578564	0.00428854	IL1B/ANXA1/TBXAS1/CD74/PTGS2/PTGDS/PLA2G4A
GO:0030865	Biological Process	cortical cytoskeleton organization	10/918	61/18723	0.000707898	0.0065031	0.00482035	RHOQ/RAC2/RHOG/RAB13/NCKAP1L/FMNL3/EHD2/RHOBTB1/RND1/FMNL2
GO:0002532	Biological Process	production of molecular mediator involved in inflammatory response	13/918	95/18723	0.000729292	0.00667998	0.00495145	CLEC7A/NCF1/LYN/SLAMF8/GBP5/GPSM3/DUSP10/ALOX5/LILRB4/HIF1A/BTK/NOS2/NOD2
GO:0051235	Biological Process	maintenance of location	30/918	327/18723	0.000760238	0.00689723	0.00511249	S100A8/IL1B/S100A9/CXCL11/CXCL10/CXCL9/CLIC2/THY1/LYN/PML/DZIP1/NRROS/PLCG2/SRGN/PTPN6/GM2A/GSTO1/FBN2/PKD2/FBN1/ANXA6/C3/PLN/PLIN3/TRPA1/GJA1/LCK/CORO1A/LPL/LCN2
GO:0019835	Biological Process	cytolysis	7/918	32/18723	0.000762803	0.00689723	0.00511249	GZMB/NINJ1/GZMH/LYZ/MICB/KRT6A/PRF1
GO:1905153	Biological Process	regulation of membrane invagination	5/918	16/18723	0.000778189	0.00698749	0.0051794	RAB31/CD300A/PLCG2/NCKAP1L/C3
GO:0033674	Biological Process	positive regulation of kinase activity	39/918	467/18723	0.000861735	0.00763167	0.00565688	IL1B/RGCC/S100A12/FGR/NCF1/CD300A/IFNG/LRRK2/FGD2/CHI3L1/SOCS1/LYN/CDC25B/PIK3R5/CD81/FZD10/LTF/LMO4/NCKAP1L/CD74/MAP3K5/ADRB2/HLA-DRB1/PKD2/CCN1/ROBO1/ACSL1/TGFBR2/CLU/NOD2/MERTK/AGT/WNT5A/TIGAR/EPHA2/FGF13/LRP8/LCP2/PDGFRB
GO:0010718	Biological Process	positive regulation of epithelial to mesenchymal transition	9/918	52/18723	0.000865366	0.00765072	0.00567101	IL1B/RGCC/TGFB1I1/WWTR1/TGFBR2/PDPN/TWIST1/LEF1/ENG
GO:0071353	Biological Process	cellular response to interleukin-4	7/918	33/18723	0.000927689	0.00812104	0.00601963	XBP1/PML/MRC1/LEF1/CD300LF/CORO1A/PARP14
GO:0070482	Biological Process	response to oxygen levels	31/918	347/18723	0.000970445	0.00843553	0.00625274	RGCC/ADA/DDIT4/UCP2/SOD2/APOLD1/TLR2/KCNMB1/PML/CARD16/CD38/REG1A/PAM/HIF1A/S100B/ADM/PLOD1/CRYAB/ICAM1/CCN2/PTGS2/TGFBR2/NOS2/PDPN/TWIST1/NAMPT/TIGAR/LCN2/CXCR4/AGTRAP/PDGFRB
GO:0060263	Biological Process	regulation of respiratory burst	5/918	17/18723	0.00105822	0.00904651	0.00670562	CLEC7A/NCF1/RAC2/SLAMF8/DUSP10
GO:0090382	Biological Process	phagosome maturation	6/918	25/18723	0.00108432	0.00922387	0.00683709	RAB31/RAB34/SLAMF8/SRPX/TCIRG1/CORO1A
GO:0150076	Biological Process	neuroinflammatory response	8/918	44/18723	0.00119089	0.00999885	0.00741153	IL1B/IFNG/LRRK2/CST7/PLCG2/MMP3/IL33/PTGS2
GO:0009266	Biological Process	response to temperature stimulus	19/918	178/18723	0.00120698	0.0100849	0.00747528	CXCL10/TFEC/HSPA6/UCP2/ARRB2/LYN/SOD2/TGFB1I1/IGFBP7/NOS3/MICB/ADRB2/SCARA5/ADM/IL1A/PTGS2/TRPA1/LPL/CXCR4
GO:0031623	Biological Process	receptor internalization	14/918	113/18723	0.00125838	0.0104635	0.00775598	CXCR2/RAB31/RAMP3/ARRB2/CXCL8/CD81/WDR54/PLCG2/LILRB1/LILRB4/FCER1G/ADM/ITGB2/ACKR3
GO:0034405	Biological Process	response to fluid shear stress	7/918	35/18723	0.00134083	0.0110427	0.00818524	NOS3/PKD2/PTGS2/GJA1/HAS2/KLF2/PDGFRB
GO:0060973	Biological Process	cell migration involved in heart development	5/918	18/18723	0.00140655	0.0114562	0.00849177	SNAI2/DCHS1/TWIST1/ENG/PDGFRB
GO:0071800	Biological Process	podosome assembly	5/918	18/18723	0.00140655	0.0114562	0.00849177	HCK/ASAP1/SH3PXD2B/BIN2/FSCN1
GO:0006568	Biological Process	tryptophan metabolic process	4/918	11/18723	0.00143605	0.0116112	0.0086067	IDO1/KMO/KYNU/IL4I1
GO:0031960	Biological Process	response to corticosteroid	18/918	167/18723	0.00143681	0.0116112	0.0086067	IL1RN/AIF1/ANXA1/DDIT4/IGFBP7/PAM/S100B/ADM/PTAFR/ZFP36/CLDN1/ICAM1/IGFBP2/CCN2/PTGS2/ENG/FOSL1/FIBIN
GO:0031529	Biological Process	ruffle organization	9/918	56/18723	0.00149619	0.0119788	0.00887911	AIF1/SNX10/RHOG/CORO1B/DEF8/ICAM1/ARHGAP24/TCIRG1/RDX
GO:0014911	Biological Process	positive regulation of smooth muscle cell migration	8/918	47/18723	0.00185622	0.014415	0.0106849	AIF1/ADAMTS1/S100A11/IGFBP5/AGT/DOCK4/HAS2/PDGFRB
GO:0042063	Biological Process	gliogenesis	27/918	301/18723	0.00188698	0.0145664	0.0107972	S100A8/IL1B/S100A9/ANXA1/IFNG/LYN/TSPAN2/ETV5/TLR2/MXRA8/SERPINE2/DUSP10/NRROS/DAAM2/ADGRG6/S100B/DLL1/EGR2/LAMB1/CCL2/CLU/BOK/LEF1/LAMB2/CXCR4/LRP8/GPR183
GO:0006766	Biological Process	vitamin metabolic process	13/918	106/18723	0.00203	0.0154515	0.0114533	CBR3/PSAT1/IFNG/NNMT/SNAI2/MTHFD2/CYP27B1/GSTO1/VNN3P/VNN1/VKORC1/VNN2/TPK1
GO:0031667	Biological Process	response to nutrient levels	38/918	474/18723	0.00207202	0.0155763	0.0115457	CXCL10/ADA/LRRK2/UCP2/SOD2/SNAI2/STAT1/G6PD/XBP1/WDR45/WNT2B/CYP27B1/FES/REG1A/MAP3K5/ADRB2/RRAGD/ADM/KYNU/MMP7/ZFP36/IFI16/GNAI2/NUAK1/ICAM1/IGFBP2/C2/ACSL1/PTGS2/GLUL/TGFBR2/NOD2/NAMPT/LPL/LCN2/CHSY1/NUCB2/IL15
GO:0006898	Biological Process	receptor-mediated endocytosis	23/918	244/18723	0.00211163	0.015851	0.0117494	CXCR2/RAB31/RAMP3/STAB1/ARRB2/CXCL8/CD81/WDR54/PLCG2/LILRB1/LILRB4/FCGR2B/FCER1G/ADRB2/MRC1/ADM/DLL1/C3/CXCL16/TGFBR2/CLU/ITGB2/ACKR3
GO:0033628	Biological Process	regulation of cell adhesion mediated by integrin	8/918	48/18723	0.00213346	0.0159346	0.0118113	ADA/LYN/SNAI2/TESC/PTPN6/NCKAP1L/CXCL13/EPHA2
GO:0022411	Biological Process	cellular component disassembly	36/918	443/18723	0.00213509	0.0159346	0.0118113	C1QB/MMP10/DDIT4/NFE2/SNAI2/EIF5A2/CFL2/WDR45/MMP1/IRAK3/MICAL1/NES/ADAMTS5/HIF1A/PELO/STMN3/ADRB2/SH3PXD2B/MMP3/MMP7/C3/LIX1L/CTSK/HDGFL3/FSCN1/BOK/PDPN/RDX/FAP/STING1/TIGAR/CAMSAP2/SHFL/FGF13/MMP13/MAP4K4
GO:0007043	Biological Process	cell-cell junction assembly	16/918	146/18723	0.00217344	0.0161741	0.0119889	IL1B/GJD3/SNAI2/RAB13/DCHS1/HDAC7/GJA4/CLDN1/FSCN1/PECAM1/ESAM/AGT/GJA1/CLDN5/EPHA2/CDH5
GO:0032526	Biological Process	response to retinoic acid	13/918	107/18723	0.00220957	0.0163871	0.0121468	LYN/CTSH/FZD10/IGFBP7/TESC/CD38/MICB/TRIM16/IGFBP2/WNT2/GJA1/WNT5A/PDGFRB
GO:0009595	Biological Process	detection of biotic stimulus	7/918	38/18723	0.00221473	0.0163871	0.0121468	LY96/CLEC7A/TLR2/SRPX/HLA-DRB1/NOD2/FAP
GO:0072524	Biological Process	pyridine-containing compound metabolic process	7/918	38/18723	0.00221473	0.0163871	0.0121468	IDO1/PSAT1/NNMT/KMO/KYNU/PNP/NAMPT
GO:0030308	Biological Process	negative regulation of cell growth	19/918	188/18723	0.00228008	0.0167746	0.012434	RGS2/BST2/SERPINE2/G6PD/HYAL2/CCDC85B/EAF2/PML/CYP27B1/PTPRS/SOX17/CRYAB/FHL1/AGT/GJA1/WFDC1/WNT5A/FGF13/BCL6
GO:0006590	Biological Process	thyroid hormone generation	5/918	20/18723	0.00234579	0.0170879	0.0126662	CTSB/DUOX2/DUOXA2/CTSK/CPQ
GO:0009110	Biological Process	vitamin biosynthetic process	5/918	20/18723	0.00234579	0.0170879	0.0126662	PSAT1/IFNG/SNAI2/CYP27B1/TPK1
GO:0034104	Biological Process	negative regulation of tissue remodeling	5/918	20/18723	0.00234579	0.0170879	0.0126662	CD38/GPR137B/TNFAIP3/INPP5D/AGT
GO:1902903	Biological Process	regulation of supramolecular fiber organization	32/918	383/18723	0.00239256	0.0174041	0.0129006	RGCC/CCL11/GMFG/EFEMP2/COTL1/HCK/CDC42EP2/CFL2/ARHGAP6/ARL3/LIMCH1/KANK3/FES/CYRIB/NCKAP1L/GPX1/CYRIA/CORO1B/C9orf72/CRYAB/GPR65/HDGFL3/ICAM1/CCN2/CLU/EMILIN1/ESAM/RDX/CAMSAP2/CORO1A/CDH5/FGF13
GO:0006692	Biological Process	prostanoid metabolic process	8/918	49/18723	0.00244222	0.017666	0.0130947	IL1B/ANXA1/TBXAS1/CD74/PTGS2/PTGDS/PLA2G4A/AKR1B1
GO:0006693	Biological Process	prostaglandin metabolic process	8/918	49/18723	0.00244222	0.017666	0.0130947	IL1B/ANXA1/TBXAS1/CD74/PTGS2/PTGDS/PLA2G4A/AKR1B1
GO:0071692	Biological Process	protein localization to extracellular region	31/918	368/18723	0.0024489	0.0176895	0.0131121	IL1B/IL1RN/ANXA1/P3H1/IFNG/RHBDF2/UCP2/LTBP2/TLR2/SAA1/RAB13/ALOX5/NRROS/CD38/FBN2/GAL/PAM/HIF1A/RAPGEF4/HLA-DRB1/FBN1/IL1A/HMGN3/GLUL/NOS2/MYH10/TCIRG1/GPR68/GJA1/ARFGAP3/MAP4K4
GO:0043010	Biological Process	camera-type eye development	28/918	322/18723	0.00247065	0.0177475	0.0131551	FOXF2/THY1/SLC7A11/ALDH1A3/WNT2B/MITF/FBN2/NES/HIF1A/MAB21L2/LPCAT1/DLL1/FBN1/CRYAB/WNT2/TGFBR2/MEIS1/TCIRG1/FJX1/MERTK/B9D1/TWIST1/COL4A1/LAMB2/WNT5A/EPHA2/PTPRM/PDGFRB
GO:2001056	Biological Process	positive regulation of cysteine-type endopeptidase activity	16/918	148/18723	0.00249771	0.0178674	0.013244	S100A8/S100A9/CLEC7A/F3/CTSH/RIPK2/PML/MAP3K5/CCN1/CARD8/IFI16/ROBO1/CCN2/BOK/LCK/AIM2
GO:0010463	Biological Process	mesenchymal cell proliferation	7/918	39/18723	0.00258691	0.0184037	0.0136415	FGF7/FOXF1/STAT1/DCHS1/WNT2/TGFBR2/WNT5A
GO:0003018	Biological Process	vascular process in circulatory system	24/918	263/18723	0.00262501	0.0186491	0.0138235	CXCR2/RGS2/C2CD4A/SOD2/KCNMB1/TBXAS1/CD38/NOS3/SLC24A3/GPX1/ADRB2/SLC7A5/ADM/SLC6A6/ICAM1/PTGS2/AGT/DOCK4/SLC29A2/AKAP12/GJA1/CLDN5/CDH5/KLF2
GO:0034113	Biological Process	heterotypic cell-cell adhesion	9/918	61/18723	0.00275431	0.0194832	0.0144417	IL1B/IL1RN/NINJ1/ITGAX/THY1/MADCAM1/LILRB2/LCK/ITGB2
GO:0015833	Biological Process	peptide transport	24/918	264/18723	0.00275748	0.0194832	0.0144417	S100A8/IL1B/IL1RN/ANXA1/IFNG/UCP2/SLC7A11/ALOX5/TAP1/CD38/GAL/HIF1A/CD74/RAPGEF4/HLA-DRB1/HMGN3/GLUL/TAP2/NOS2/TCIRG1/GPR68/GJA1/SLC15A3/MAP4K4
GO:0006690	Biological Process	icosanoid metabolic process	14/918	123/18723	0.00282349	0.0198682	0.014727	IL1B/ANXA1/DPEP2/TLR2/GGTA1/ALOX5/GGT5/TBXAS1/CD74/GPX1/PTGS2/PTGDS/PLA2G4A/AKR1B1
GO:0035265	Biological Process	organ growth	18/918	178/18723	0.00291554	0.0202405	0.015003	RGS2/FGF7/SASH3/LATS2/G6PD/DLL1/ECM1/ANXA6/HLX/WNT2/BASP1/TGFBR2/ZFPM2/MEIS1/AGT/GJA1/MMP13/PDGFRB
GO:0006925	Biological Process	inflammatory cell apoptotic process	5/918	21/18723	0.00295603	0.0203576	0.0150898	CXCR2/ANXA1/SLC7A11/IRF7/NOD2
GO:0007517	Biological Process	muscle organ development	28/918	327/18723	0.00307521	0.0209828	0.0155533	CXCL10/EFEMP2/RIPOR2/VAMP5/MYL6B/CFL2/XBP1/LAMA5/SAP30/HOMER1/GPX1/EGR3/S100B/COL6A3/DLL1/EGR2/CRYAB/HLX/WNT2/POPDC3/BTG2/FHL1/BASP1/ZFPM2/TWIST1/LEF1/ENG/WNT5A
GO:0055076	Biological Process	transition metal ion homeostasis	15/918	138/18723	0.00318584	0.0216236	0.0160282	S100A8/S100A9/IFNG/HYAL2/SLC39A13/LTF/HIF1A/STEAP4/SCARA5/SLC31A2/SLC25A37/TMC8/MT2A/LCK/LCN2
GO:0051348	Biological Process	negative regulation of transferase activity	24/918	268/18723	0.00334535	0.0226765	0.0168087	IL1B/WARS1/RGS2/CD300A/IFNG/THY1/LYN/LATS2/MAD2L2/HYAL2/DUSP10/IRAK3/TRIB2/PTPN6/LILRB4/HHEX/WWTR1/ZFP36/TNFAIP3/DUSP7/AGT/CDKN1C/SH3BP5/RASIP1
GO:0045598	Biological Process	regulation of fat cell differentiation	15/918	139/18723	0.00341388	0.0231107	0.0171305	CEBPB/CCDC71L/TGFB1I1/TFE3/CCDC85B/DUSP10/XBP1/ALOX5/TRIB2/WWTR1/ZFP36/PTGS2/ZFPM2/WNT5A/LPL
GO:0002053	Biological Process	positive regulation of mesenchymal cell proliferation	5/918	22/18723	0.00367305	0.0246395	0.0182637	FOXF1/STAT1/WNT2/TGFBR2/WNT5A
GO:0035809	Biological Process	regulation of urine volume	5/918	22/18723	0.00367305	0.0246395	0.0182637	HYAL2/ADM/GNAI2/HAS2/AKR1B1
GO:0031589	Biological Process	cell-substrate adhesion	30/918	363/18723	0.00376727	0.0252387	0.0187079	EFEMP2/GBP1/THY1/FOXF1/RAC2/ADAMTS9/ARHGAP6/COL16A1/LAMA5/MADCAM1/LIMCH1/MYO1G/CCN1/LAMB1/CCN2/EMILIN1/ACTN1/MERTK/LGALS1/PDPN/LYVE1/MSLN/LAMB2/ITGB2/CORO1A/HAS2/ZYX/BCL6/MAP4K4/FN1
GO:0006911	Biological Process	phagocytosis, engulfment	14/918	127/18723	0.00378713	0.0253063	0.018758	RAB31/AIF1/CD300A/RAC2/IGHV1-69/RHOG/PLCG2/NCKAP1L/FCGR2B/BIN2/RHOBTB1/C3/ITGB2/ELMO1
GO:0034976	Biological Process	response to endoplasmic reticulum stress	23/918	256/18723	0.00386303	0.0256392	0.0190047	CEBPB/DERL3/LRRK2/CXCL8/XBP1/PML/ALOX5/SRPX/CHAC1/CASP4/HM13/FCGR2B/MAP3K5/SGTB/RHBDD2/DNAJB9/CLU/BOK/FBXO6/RNF186/NIBAN1/MANF/ERLEC1
GO:0006596	Biological Process	polyamine biosynthetic process	4/918	14/18723	0.00387165	0.0256392	0.0190047	NNMT/SMOX/SRM/OAZ3
GO:0070278	Biological Process	extracellular matrix constituent secretion	4/918	14/18723	0.00387165	0.0256392	0.0190047	RGCC/CCN2/AGT/ENG
GO:0035296	Biological Process	regulation of tube diameter	15/918	141/18723	0.00391015	0.025828	0.0191447	RGS2/SOD2/KCNMB1/TBXAS1/CD38/NOS3/GPX1/ADRB2/ADM/ICAM1/PTGS2/AGT/DOCK4/GJA1/KLF2
GO:0072525	Biological Process	pyridine-containing compound biosynthetic process	6/918	32/18723	0.00414208	0.0270832	0.0200751	IDO1/PSAT1/NNMT/KMO/KYNU/NAMPT
GO:1905330	Biological Process	regulation of morphogenesis of an epithelium	9/918	65/18723	0.00426713	0.0277605	0.0205771	CXCL10/FGF7/ITGAX/WNT2B/WNT2/AGT/GJA1/WNT5A/LCN2
GO:0045444	Biological Process	fat cell differentiation	21/918	229/18723	0.00443948	0.0288455	0.0213814	RGS2/CEBPB/CCDC71L/SOCS1/TGFB1I1/TFE3/CCDC85B/DUSP10/XBP1/ALOX5/TRIB2/GPX1/ADRB2/STEAP4/EGR2/WWTR1/ZFP36/PTGS2/ZFPM2/WNT5A/LPL
GO:0034109	Biological Process	homotypic cell-cell adhesion	11/918	90/18723	0.00447757	0.02902	0.0215108	HBB/LYN/SLC7A11/SERPINE2/STXBP1/PLAUR/PTPN6/LGALS1/PDPN/RDX/FN1
GO:0042692	Biological Process	muscle cell differentiation	31/918	384/18723	0.004608	0.0296057	0.0219449	CXCL10/CXCL9/RGS2/PLEKHO1/EFEMP2/NINJ1/RIPOR2/DYSF/FOXF1/ARRB2/SOD2/G6PD/CFL2/XBP1/CD81/ADAMTS5/HOMER1/GPX1/ADM/DLL1/JAM2/EHD2/IGFBP5/POPDC3/ACTN1/QKI/AGT/NFATC1/ENG/CD53/PDGFRB
GO:0009914	Biological Process	hormone transport	26/918	306/18723	0.00468852	0.0300856	0.0223006	IL1B/IL1RN/SELENOM/ANXA1/IFNG/UCP2/LYN/ALOX5/CD38/GAL/HIF1A/RAPGEF4/HLA-DRB1/SLC7A5/ADM/BTK/HMGN3/GLUL/SLCO4A1/SCG5/NOS2/TCIRG1/AGT/GPR68/GJA1/MAP4K4
GO:0016049	Biological Process	cell growth	37/918	482/18723	0.00481793	0.0308014	0.0228312	S100A8/S100A9/RGS2/BST2/SERPINE2/G6PD/MAD2L2/HYAL2/CCDC85B/EAF2/PML/IGFBP7/ALCAM/CD38/CYP27B1/DCLK1/PTPRS/REG1A/SOX17/NRN1/C9orf72/CXCL16/CRYAB/TMC8/IGFBP5/FHL1/TGFBR2/AGT/GJA1/LAMB2/WFDC1/WNT5A/DCUN1D5/CXCR4/FGF13/BCL6/FN1
GO:0035025	Biological Process	positive regulation of Rho protein signal transduction	6/918	33/18723	0.00485639	0.0308187	0.022844	F2RL2/LPAR6/ROBO1/GPR65/ARHGEF3/PDGFRB
GO:0048048	Biological Process	embryonic eye morphogenesis	6/918	33/18723	0.00485639	0.0308187	0.022844	FOXF2/ALDH1A3/FBN2/FBN1/TWIST1/WNT5A
GO:0009612	Biological Process	response to mechanical stimulus	20/918	216/18723	0.00486291	0.0308223	0.0228467	IL1B/CXCL10/CHI3L1/SERPINE2/STAT1/TLR8/IRF1/PKD2/MMP7/TMEM150C/IGFBP2/BTG2/PTGS2/TGFBR2/TRPA1/AGT/GJA1/ENG/FOSL1/CXCR4
GO:0015671	Biological Process	oxygen transport	4/918	15/18723	0.00507684	0.0317487	0.0235333	HBA1/HBB/HBD/HBG1
GO:0045986	Biological Process	negative regulation of smooth muscle contraction	4/918	15/18723	0.00507684	0.0317487	0.0235333	RGS2/ADRB2/PTGS2/DOCK4
GO:0060537	Biological Process	muscle tissue development	32/918	403/18723	0.00515438	0.0320414	0.0237503	RGS2/EFEMP2/RIPOR2/ARRB2/ADAMTS9/VAMP5/G6PD/MYL6B/CFL2/SAP30/HOMER1/GPX1/S100B/DLL1/EGR2/PKD2/IGFBP5/HLX/WNT2/POPDC3/BTG2/TGFBR2/PLN/ZFPM2/MEIS1/AGT/TWIST1/LEF1/GJA1/ENG/WNT5A/PDGFRB
GO:0097178	Biological Process	ruffle assembly	7/918	44/18723	0.00521445	0.0322597	0.0239122	AIF1/SNX10/RHOG/DEF8/ICAM1/ARHGAP24/RDX
GO:0001659	Biological Process	temperature homeostasis	17/918	174/18723	0.00531951	0.0328704	0.0243648	IL1B/CEBPB/IL18R1/UCP2/TFE3/ADAMTS5/GPX1/ADRB2/LAMA4/IL1A/ACSL1/PTGS2/G0S2/GJA1/LCN2/CXCR4/IL15
GO:0033032	Biological Process	regulation of myeloid cell apoptotic process	5/918	24/18723	0.00546644	0.0335379	0.0248595	CXCR2/ANXA1/SLC7A11/IRF7/NOD2
GO:0010661	Biological Process	positive regulation of muscle cell apoptotic process	6/918	34/18723	0.00565717	0.0346259	0.025666	CXCR2/IFNG/SOD2/MAP3K5/AGT/TIGAR
GO:0045933	Biological Process	positive regulation of muscle contraction	7/918	45/18723	0.00591949	0.0360608	0.0267296	PROK2/ADA/RGS2/GSTO1/PTAFR/CCN2/PTGS2
GO:1904646	Biological Process	cellular response to amyloid-beta	7/918	45/18723	0.00591949	0.0360608	0.0267296	CASP4/FCGR2B/ADRB2/ICAM1/GJA1/NAMPT/LCN2
GO:0010634	Biological Process	positive regulation of epithelial cell migration	17/918	176/18723	0.00595756	0.0361649	0.0268068	ANXA1/FGF7/IFNG/CTSH/PLCG2/NOS3/CCBE1/HDAC7/PLK2/HIF1A/PTGS2/TGFBR2/AGT/WNT5A/LCN2/HAS2/MAP4K4
GO:0042552	Biological Process	myelination	14/918	134/18723	0.00610704	0.0368991	0.027351	ITGAX/CST7/TSPAN2/TLR2/DEGS1/ADGRG6/S100B/TYMP/EGR2/JAM2/CLU/QKI/CLDN5/CXCR4
GO:0009074	Biological Process	aromatic amino acid family catabolic process	4/918	16/18723	0.00650972	0.0385227	0.0285545	IDO1/KMO/KYNU/IL4I1
GO:0036342	Biological Process	post-anal tail morphogenesis	4/918	16/18723	0.00650972	0.0385227	0.0285545	DCHS1/SP5/WNT5A/EPHA2
GO:0045779	Biological Process	negative regulation of bone resorption	4/918	16/18723	0.00650972	0.0385227	0.0285545	CD38/GPR137B/TNFAIP3/INPP5D
GO:0032350	Biological Process	regulation of hormone metabolic process	6/918	35/18723	0.00655021	0.0385227	0.0285545	CYP27B1/GAL/HIF1A/DUOXA2/ADM/DKK3
GO:0033280	Biological Process	response to vitamin D	6/918	35/18723	0.00655021	0.0385227	0.0285545	CXCL10/SNAI2/CYP27B1/FES/PTGS2/IL15
GO:0033622	Biological Process	integrin activation	5/918	25/18723	0.00656197	0.0385227	0.0285545	MZB1/COL16A1/CXCL13/RASIP1/FN1
GO:0046039	Biological Process	GTP metabolic process	5/918	25/18723	0.00656197	0.0385227	0.0285545	LRRK2/RHOQ/NME4/RAB23/IMPDH1
GO:0062009	Biological Process	secondary palate development	5/918	25/18723	0.00656197	0.0385227	0.0285545	MMP25/LRRC32/TGFBR2/LEF1/WNT5A
GO:0071214	Biological Process	cellular response to abiotic stimulus	27/918	331/18723	0.00685998	0.040181	0.0297837	IL1B/TIMP1/TLR8/HYAL2/RCSD1/CARD16/MMP1/DDB2/GNB5/IRF1/POLD3/PKD2/MMP3/MMP7/PTAFR/CRYAB/IFI16/TMEM150C/LRRC8C/PTGS2/AGT/GPR68/GJA1/ENG/NAMPT/MAP3K20/AKR1B1
GO:0104004	Biological Process	cellular response to environmental stimulus	27/918	331/18723	0.00685998	0.040181	0.0297837	IL1B/TIMP1/TLR8/HYAL2/RCSD1/CARD16/MMP1/DDB2/GNB5/IRF1/POLD3/PKD2/MMP3/MMP7/PTAFR/CRYAB/IFI16/TMEM150C/LRRC8C/PTGS2/AGT/GPR68/GJA1/ENG/NAMPT/MAP3K20/AKR1B1
GO:0099024	Biological Process	plasma membrane invagination	14/918	136/18723	0.00694578	0.0405458	0.0300541	RAB31/AIF1/CD300A/RAC2/IGHV1-69/RHOG/PLCG2/NCKAP1L/FCGR2B/BIN2/RHOBTB1/C3/ITGB2/ELMO1
GO:0042886	Biological Process	amide transport	25/918	301/18723	0.00727036	0.0422498	0.0313171	S100A8/IL1B/IL1RN/ANXA1/IFNG/UCP2/SLC7A11/ALOX5/TAP1/CD38/GAL/HIF1A/CD74/RAPGEF4/HLA-DRB1/AQP9/HMGN3/GLUL/TAP2/NOS2/TCIRG1/GPR68/GJA1/SLC15A3/MAP4K4
GO:0043409	Biological Process	negative regulation of MAPK cascade	17/918	180/18723	0.00742011	0.0428857	0.0317885	IL1B/RGS2/CD300A/DUSP4/GBP1/LYN/HYAL2/DUSP10/IRAK3/PTPN6/LILRB4/TBC1D10C/CYLD/DUSP7/EMILIN1/AGT/DACT1
GO:0030073	Biological Process	insulin secretion	18/918	195/18723	0.00753772	0.0434252	0.0321884	IL1B/IL1RN/ANXA1/IFNG/UCP2/ALOX5/CD38/GAL/HIF1A/RAPGEF4/HLA-DRB1/HMGN3/GLUL/NOS2/TCIRG1/GPR68/GJA1/MAP4K4
GO:0010712	Biological Process	regulation of collagen metabolic process	7/918	47/18723	0.0075398	0.0434252	0.0321884	RGCC/ARRB2/CCN2/EMILIN1/ENG/FAP/PDGFRB
GO:0043550	Biological Process	regulation of lipid kinase activity	9/918	71/18723	0.00766647	0.0440567	0.0326565	FGR/SOCS1/LYN/SOCS3/PIK3R5/CD81/PIK3R3/NOD2/PDGFRB
GO:0097066	Biological Process	response to thyroid hormone	5/918	26/18723	0.00780249	0.0442448	0.032796	CTSB/CTSH/LMO2/RDX/AKR1B1
GO:0001836	Biological Process	release of cytochrome c from mitochondria	8/918	59/18723	0.00781898	0.0442448	0.032796	ARRB2/SOD2/IFI6/PLAUR/MLLT11/GPX1/CLU/BOK
GO:1901216	Biological Process	positive regulation of neuron death	11/918	97/18723	0.00786673	0.0444664	0.0329602	DDIT4/IFNG/KMO/TYROBP/FCGR2B/MAP3K5/NQO2/CLU/WNT5A/ITGB2/LCN2
GO:0051271	Biological Process	negative regulation of cellular component movement	29/918	367/18723	0.00799928	0.045117	0.0334425	RGCC/ADA/AIF1/CD300A/TIMP1/RIPOR2/BST2/THY1/SLAMF8/ADAMTS9/HYAL2/DUSP10/MITF/LIMCH1/CD74/ARHGDIB/CORO1B/CXCL13/ROBO1/IFITM1/IGFBP5/IL27RA/CCL2/EMILIN1/ACTN1/GJA1/ENG/CLDN5/PTPRM
GO:0070206	Biological Process	protein trimerization	4/918	17/18723	0.00818711	0.0459259	0.0340421	MLKL/CD74/STEAP4/SCARA5
GO:0097067	Biological Process	cellular response to thyroid hormone stimulus	4/918	17/18723	0.00818711	0.0459259	0.0340421	CTSB/CTSH/LMO2/RDX
GO:0048146	Biological Process	positive regulation of fibroblast proliferation	7/918	48/18723	0.00846283	0.0472166	0.0349987	PML/CD74/WNT2/AGT/WNT5A/FN1/PDGFRB
GO:0030856	Biological Process	regulation of epithelial cell differentiation	15/918	154/18723	0.00875659	0.0486979	0.0360968	IL1B/CEBPB/IFNG/APOLD1/ZEB1/STAT1/CYP27B1/DLL1/WWTR1/ZFP36/ZBED2/TRIM16/REG3A/CLDN5/CDH5
GO:0031099	Biological Process	regeneration	18/918	198/18723	0.0087716	0.048729	0.0361198	CEBPB/ANXA1/NINJ1/THY1/UCP2/NNMT/DUSP10/CD81/PTPRS/REG1A/GPX1/ADM/CLDN1/TGFBR2/CPQ/LAMB2/NINJ2/MAP4K4
GO:0045860	Biological Process	positive regulation of protein kinase activity	30/918	386/18723	0.00884506	0.0490844	0.0363832	IL1B/RGCC/S100A12/NCF1/CD300A/IFNG/LRRK2/FGD2/CHI3L1/SOCS1/CDC25B/PIK3R5/FZD10/LTF/NCKAP1L/MAP3K5/ADRB2/PKD2/CCN1/ROBO1/ACSL1/TGFBR2/CLU/NOD2/AGT/WNT5A/FGF13/LRP8/LCP2/PDGFRB
GO:0003012	Biological Process	muscle system process	34/918	452/18723	0.00899971	0.0497824	0.0369006	IL1B/PROK2/ADA/AIF1/RGS2/CLIC2/G6PD/MYL6B/RCSD1/PDE4B/CD38/SCN1B/NOS3/GSTO1/HOMER1/ADRB2/PTAFR/ANXA6/CRYAB/KCNE3/IGFBP5/CCN2/PTGS2/PLN/CALD1/TPM2/AGT/DOCK4/GJA1/KCND3/CXCR4/FGF13/LMCD1/IL15
GO:0062023	Cellular Component	collagen-containing extracellular matrix	68/967	425/19550	6.62002e-18	3.31663e-15	2.86403e-15	S100A8/S100A9/C1QB/CTHRC1/MXRA5/ANXA1/MXRA7/TIMP1/SERPINB9/EFEMP2/F3/ANXA5/P3H1/CFP/FCN3/LTBP2/ADAMTS9/TGFB1I1/SERPINE2/CTSB/ADAMTS1/CTSH/EMILIN2/CPA3/COL16A1/LAMA5/WNT2B/IGFBP7/SRPX/AZGP1/FBN2/GPC6/ADAMTS5/TGM2/COL4A5/EGFL7/COL6A3/PF4/COL9A3/LAMA4/FBN1/ECM1/ANXA6/CCN1/MGP/SERPINA3/LAMB1/ICAM1/WNT2/CCN2/VWA1/LUM/CLU/EMILIN1/AGT/LGALS1/S100A4/COL4A1/LAMB2/SDC2/SERPING1/WNT5A/LAMA3/TGFBI/COL18A1/FC…
GO:0005788	Cellular Component	endoplasmic reticulum lumen	48/967	313/19550	2.62155e-12	6.56698e-10	5.67082e-10	SELENOM/GPX7/TIMP1/MZB1/P3H1/CFP/CALU/MXRA8/CRTAP/EVA1A/COL16A1/PLAUR/IGFBP7/TSPAN33/CNPY3/FKBP10/GPX8/EBI3/ADAMTS5/POGLUT2/COL4A5/FKBP7/COL6A3/FKBP14/COL9A3/MYDGF/FBN1/CCN1/C3/IGFBP5/LAMB1/SHISA5/DNAJB9/PTGS2/VWA1/CLU/LGALS1/MSLN/COL4A1/LAMB2/SDC2/SERPING1/WNT5A/MANF/COL18A1/ERLEC1/FN1/SERPINA1
GO:0009897	Cellular Component	external side of plasma membrane	57/967	421/19550	4.5709e-12	7.6334e-10	6.59172e-10	CXCL10/CXCR2/CXCL9/CLEC2B/ADA/IL13RA2/CD274/ANXA1/F3/ITGAX/THBD/THY1/SERPINE2/CTSB/TNFRSF4/IGHV1-69/TLR8/HYAL2/CD276/ALCAM/BTN3A3/AZGP1/IL2RA/MICB/LILRB1/EBI3/BTN3A1/FCGR2B/FCER1G/CD74/MAP3K5/HLA-DRB1/SCARA5/SLC7A5/IL1R1/CD48/CD27/CTSK/BTN2A2/ICAM1/WNT2/IL27RA/LY9/TGFBR2/CCR1/ENG/ACKR4/CD3D/ITGB2/IL3RA/ACKR3/CDH5/CXCR4/CSF3R/CD163/LIFR/FCN1
GO:0030667	Cellular Component	secretory granule membrane	43/967	311/19550	1.03891e-09	1.30123e-07	1.12366e-07	FCGR3B/CXCR2/RAB31/PLA1A/CD300A/ITGAX/BST2/MCEMP1/MMP25/CD55/TLR2/RAB24/FPR1/DEGS1/RHOG/PLAUR/TYROBP/CD38/NCKAP1L/PAM/FCER1G/ADGRG3/TBC1D10C/CLEC12A/AP1M1/LAIR1/LPCAT1/SELL/CLEC5A/GPR84/PTAFR/C3AR1/LILRA3/FCGR2A/LILRB2/VNN1/PECAM1/TCIRG1/CD53/STING1/ITGB2/STOM/LAMP3
GO:0060205	Cellular Component	cytoplasmic vesicle lumen	44/967	325/19550	1.29982e-09	1.30242e-07	1.12469e-07	S100A8/S100A9/S100A12/MNDA/CXCL1/ADA/FGR/GMFG/ARHGAP9/TIMP1/PPBP/CFP/HSPA6/COTL1/CHI3L1/TCN1/CTSH/S100A11/LYZ/ALOX5/HK3/LTF/SRGN/CYRIB/PTPN6/GM2A/PF4/GCA/BIN2/ECM1/C3/PRDX4/SERPINA3/CFD/CLU/CRISPLD2/ACTN1/PNP/SERPING1/LCN2/FCN1/IMPDH1/FN1/SERPINA1
GO:0042613	Cellular Component	MHC class II protein complex	7/967	17/19550	8.90526e-06	0.000371795	0.000321058	HLA-DPA1/CD74/HLA-DRB1/HLA-DPB1/HLA-DMA/HLA-DMB/HLA-DQA1
GO:0005884	Cellular Component	actin filament	17/967	114/19550	4.43667e-05	0.00119685	0.00103352	AIF1/ANXA1/PLS3/RHOQ/COTL1/PSTPIP2/RAC2/HCK/ARHGAP6/RCSD1/GAS7/EHBP1L1/CORO1B/PDLIM3/TPM2/ACTN1/CORO1A
GO:0005581	Cellular Component	collagen trimer	14/967	87/19550	8.85751e-05	0.00221881	0.00191602	C1QB/CTHRC1/FCN3/EMILIN2/COL16A1/CCBE1/COL4A5/COL6A3/COL9A3/LUM/EMILIN1/COL4A1/COL18A1/FCN1
GO:0045121	Cellular Component	membrane raft	33/967	335/19550	0.000136147	0.00284207	0.00245423	BST2/LRRK2/RHOQ/THY1/RGS19/LYN/CD55/HCK/TLR2/ORAI1/HYAL2/NOS3/ARID3A/DLL1/EHD2/CD48/KCNE3/INPP5D/GNAI2/BTK/ICAM1/PTGS2/TUBA1A/PECAM1/TGFBR2/PDPN/GJA1/LCK/ITGB2/HAS2/STOM/LRP8/LCP2
GO:0098857	Cellular Component	membrane microdomain	33/967	335/19550	0.000136147	0.00284207	0.00245423	BST2/LRRK2/RHOQ/THY1/RGS19/LYN/CD55/HCK/TLR2/ORAI1/HYAL2/NOS3/ARID3A/DLL1/EHD2/CD48/KCNE3/INPP5D/GNAI2/BTK/ICAM1/PTGS2/TUBA1A/PECAM1/TGFBR2/PDPN/GJA1/LCK/ITGB2/HAS2/STOM/LRP8/LCP2
GO:0005925	Cellular Component	focal adhesion	38/967	418/19550	0.000233074	0.00432481	0.00373463	ANXA1/NEXN/ANXA5/LAYN/TNFSF13B/THY1/RAC2/HCK/TSPAN4/TGFB1I1/RHOG/PLAUR/CD81/ALCAM/FES/TGM2/ARHGAP31/REXO2/CORO1B/ANXA6/IL16/SLA/ICAM1/ARHGAP24/FHL1/PROCR/ACTN1/AKAP12/GJA1/ENG/RDX/FAP/ITGB2/EPHA2/ZYX/APBB1IP/MAP4K4/PDGFRB
GO:0001772	Cellular Component	immunological synapse	9/967	44/19550	0.000253075	0.00452824	0.0039103	GZMB/CD81/ALCAM/HLA-DRB1/ICAM1/CD53/LCK/CORO1A/IL4I1
GO:0031252	Cellular Component	cell leading edge	38/967	422/19550	0.000281701	0.00486662	0.0042025	FGR/AIF1/PLEKHO1/RIPOR2/LAYN/FGD2/THY1/RAC2/S100A11/LDB2/RAB13/TESC/PLCG2/LMO4/DUOX2/REG1A/ARHGAP31/DUOXA2/S100B/PTPN13/MYO1G/PKD2/ARAP3/CORO1B/SAMSN1/FSCN1/ACTN1/MYH10/PDPN/RDX/FAP/CORO1A/ABLIM3/EPHA2/CXCR4/APBB1IP/STX2/PTPRM
GO:0098562	Cellular Component	cytoplasmic side of membrane	22/967	197/19550	0.00031175	0.00520623	0.00449577	GNG11/FGR/RGS2/LRRK2/LYN/HCK/G6PD/GNA15/GRAMD1A/PTPN7/FES/GM2A/HM13/LILRB4/GNB5/GEM/PKD2/CYLD/GNAI2/SLA/LCK/RGS1
GO:0019898	Cellular Component	extrinsic component of membrane	30/967	309/19550	0.000345004	0.00523778	0.00452302	GNG11/FGR/ANXA1/NCF1/SNX10/SOCS1/LYN/HCK/SERPINE2/SOCS3/PIK3R5/GNA15/SYTL1/PLAUR/WDR45/PML/GRAMD1A/DCHS1/FES/GNB5/EHD2/PIK3R3/CYLD/GNAI2/SLA/WNT2/LCK/CDH5/RGS1/FCN1
GO:0019897	Cellular Component	extrinsic component of plasma membrane	20/967	174/19550	0.000394554	0.00581386	0.00502048	GNG11/FGR/ANXA1/LYN/HCK/SERPINE2/GNA15/SYTL1/GRAMD1A/DCHS1/FES/GNB5/CYLD/GNAI2/SLA/WNT2/LCK/CDH5/RGS1/FCN1
GO:0071556	Cellular Component	integral component of lumenal side of endoplasmic reticulum membrane	7/967	29/19550	0.000424363	0.00590572	0.0050998	HLA-DPA1/HM13/CD74/HLA-DRB1/HLA-DPB1/PKD2/HLA-DQA1
GO:0098553	Cellular Component	lumenal side of endoplasmic reticulum membrane	7/967	29/19550	0.000424363	0.00590572	0.0050998	HLA-DPA1/HM13/CD74/HLA-DRB1/HLA-DPB1/PKD2/HLA-DQA1
GO:0030027	Cellular Component	lamellipodium	22/967	202/19550	0.00044218	0.00598735	0.0051703	AIF1/FGD2/RAC2/RAB13/TESC/ARHGAP31/PTPN13/MYO1G/PKD2/ARAP3/CORO1B/FSCN1/MYH10/PDPN/RDX/FAP/CORO1A/ABLIM3/EPHA2/APBB1IP/STX2/PTPRM
GO:0031838	Cellular Component	haptoglobin-hemoglobin complex	4/967	11/19550	0.00148407	0.0181346	0.0156598	HBA1/HBB/HBD/HBG1
GO:0005911	Cellular Component	cell-cell junction	40/967	494/19550	0.00157738	0.0188158	0.0162482	ANXA1/NEXN/LYN/VAMP5/GJD3/MXRA8/S100A11/CCDC85B/RAB13/DCHS1/TSPAN33/SCN1B/PTPN6/GJA4/DLL1/JAM2/PKD2/PDLIM3/CLDN1/RND1/ARHGAP24/FSCN1/PECAM1/ACTN1/JAML/ESAM/TMEM47/GJA1/RDX/CD53/CORO1A/CLDN5/RASIP1/EPHA2/CDH5/ZYX/FGF13/LCP2/AKR1B1/PTPRM
GO:0098576	Cellular Component	lumenal side of membrane	7/967	36/19550	0.00167852	0.0195567	0.0168879	HLA-DPA1/HM13/CD74/HLA-DRB1/HLA-DPB1/PKD2/HLA-DQA1
GO:0005902	Cellular Component	microvillus	12/967	91/19550	0.00172189	0.019606	0.0169305	LRRK2/HYAL2/SYTL1/MYO1F/ICAM2/SLC7A5/MYO1G/SLC6A6/FSCN1/PDPN/RDX/AKR1B1
GO:0032432	Cellular Component	actin filament bundle	11/967	80/19550	0.00188225	0.0209557	0.018096	PLS3/LIMCH1/CORO1B/PDLIM3/CRYAB/FSCN1/ACTN1/MYH10/ABLIM3/ZYX/TLNRD1
GO:0031225	Cellular Component	anchored component of membrane	18/967	170/19550	0.00193778	0.0211049	0.0182249	FCGR3B/BST2/THY1/MMP25/DPEP2/CD55/HYAL2/PLAUR/GPC6/CD52/LY6D/NRN1/CD48/VNN1/NOD2/MSLN/ART3/VNN2
GO:0005833	Cellular Component	hemoglobin complex	4/967	12/19550	0.00213941	0.0223301	0.0192828	HBA1/HBB/HBD/HBG1
GO:0005765	Cellular Component	lysosomal membrane	33/967	395/19550	0.00238514	0.0238991	0.0206377	BST2/DRAM1/IFITM2/IFITM3/LYN/FPR1/TLR8/PLEKHM2/EVA1A/MARCHF1/HLA-DPA1/GPR137B/CD74/HLA-DRB1/SLC7A5/HLA-DPB1/AP1M1/LPCAT1/ANXA6/HLA-DMA/C3AR1/IFITM1/TMEM150C/AP1S3/VNN1/TCIRG1/HLA-DMB/SLC15A3/STOM/CSF3R/HLA-DQA1/TM6SF1/LAMP3
GO:0098852	Cellular Component	lytic vacuole membrane	33/967	395/19550	0.00238514	0.0238991	0.0206377	BST2/DRAM1/IFITM2/IFITM3/LYN/FPR1/TLR8/PLEKHM2/EVA1A/MARCHF1/HLA-DPA1/GPR137B/CD74/HLA-DRB1/SLC7A5/HLA-DPB1/AP1M1/LPCAT1/ANXA6/HLA-DMA/C3AR1/IFITM1/TMEM150C/AP1S3/VNN1/TCIRG1/HLA-DMB/SLC15A3/STOM/CSF3R/HLA-DQA1/TM6SF1/LAMP3
GO:0043020	Cellular Component	NADPH oxidase complex	4/967	14/19550	0.00399684	0.038508	0.0332531	NCF1/NCF4/DUOX2/NCF2
GO:0030665	Cellular Component	clathrin-coated vesicle membrane	13/967	116/19550	0.00483497	0.0432557	0.0373529	FCGR1B/NCALD/HLA-DPA1/CD74/ADRB2/HLA-DRB1/HLA-DPB1/AP1M1/AP1S3/CD3D/WNT5A/DENND1A/HLA-DQA1
GO:0098791	Cellular Component	Golgi apparatus subcompartment	31/967	384/19550	0.0052415	0.0460701	0.0397832	RAB31/MS4A6A/RAB34/LRRK2/CSGALNACT2/GGTA1/RAB13/CHST7/MARCHF1/HLA-DPA1/CHAC1/PAM/CD74/HLA-DRB1/HLA-DPB1/AP1M1/CSGALNACT1/FUT8/B3GALT6/AP1S3/GSAP/CHST2/BOK/GOLGA8A/MS4A7/SLC9A7/RASIP1/CHSY1/HLA-DQA1/TGFBI/DENND5A
GO:0008009	Molecular Function	chemokine activity	20/944	49/18368	9.28316e-14	4.58798e-11	3.9893e-11	CXCL11/CXCL10/CXCL9/CXCL1/CCL18/CXCL5/CCL11/PPBP/CXCL6/CXCL8/CCL13/PF4/CCL8/CXCL3/CXCL13/CXCL16/CXCL2/CCL2/CKLF/CCL4
GO:0045236	Molecular Function	CXCR chemokine receptor binding	13/944	18/18368	1.08591e-13	4.58798e-11	3.9893e-11	CXCL11/CXCL10/CXCL9/CXCL1/CXCL5/PPBP/CXCL6/CXCL8/TFF2/PF4/CXCL3/CXCL13/CXCL2
GO:0140375	Molecular Function	immune receptor activity	33/944	144/18368	2.52908e-13	7.12359e-11	6.19404e-11	CXCR2/FCGR1B/IL13RA2/F3/IL18R1/IL18RAP/FPR1/CTSH/IL15RA/LILRA2/IFNAR2/HLA-DPA1/IL2RA/LILRB1/EBI3/FCGR2B/FCER1G/CD74/HLA-DRB1/IL1R1/C3AR1/LILRA3/LILRB2/IL27RA/IL10RA/CCR1/ACKR4/IL3RA/ACKR3/CXCR4/CSF3R/HLA-DQA1/LIFR
GO:0005539	Molecular Function	glycosaminoglycan binding	39/944	230/18368	4.09126e-11	6.91422e-09	6.01199e-09	CXCL11/CXCL10/FGF7/EFEMP2/LAYN/STAB1/CXCL6/LTBP2/TLR2/SERPINE2/HAPLN3/ADAMTS1/HYAL2/SAA1/LTF/EXTL2/PTPRS/REG1A/ADAMTS5/PF4/SELL/REG4/FBN1/CCL8/MMP7/ANXA6/CCN1/CXCL13/EVA1C/REG1B/CCN2/TGFBR2/CRISPLD2/NOD2/LYVE1/ENG/REG3A/LPL/FN1
GO:0005178	Molecular Function	integrin binding	28/944	144/18368	9.56963e-10	1.01079e-07	8.78895e-08	IL1B/ITGAX/THY1/LYN/TSPAN4/COL16A1/LAMA5/CD81/MADCAM1/ICAM2/ICAM3/ADAMTS5/JAM2/FBN1/CCN1/ISG15/LAMB1/ICAM1/CCN2/EMILIN1/ACTN1/JAML/LAMB2/FAP/ITGB2/LAMA3/TGFBI/FN1
GO:0019955	Molecular Function	cytokine binding	27/944	139/18368	1.94932e-09	1.83019e-07	1.59137e-07	IL1RN/CXCR2/IL13RA2/IL18R1/GBP1/HYAL2/NRROS/IL2RA/LRRC32/EBI3/CD74/IL1R1/ZFP36/TMC8/TRIM16/IL27RA/IL10RA/TGFBR2/CCR1/PDPN/ENG/ACKR4/IL3RA/ACKR3/CXCR4/CSF3R/LIFR
GO:0005201	Molecular Function	extracellular matrix structural constituent	30/944	172/18368	3.66195e-09	3.09434e-07	2.69057e-07	CTHRC1/MXRA5/EFEMP2/CHI3L1/LTBP2/EMILIN2/COL16A1/LAMA5/IGFBP7/SRPX/FBN2/COL4A5/COL6A3/COL9A3/LAMA4/FBN1/ECM1/CCN1/MGP/MUC5AC/LAMB1/VWA1/LUM/EMILIN1/COL4A1/LAMB2/LAMA3/TGFBI/COL18A1/FN1
GO:0030546	Molecular Function	signaling receptor activator activity	55/944	495/18368	6.0613e-08	3.93985e-06	3.42574e-06	IL1B/CXCL11/IL1RN/CXCL10/CXCL9/CXCL1/CMTM2/CCL18/CXCL5/CCL11/GMFG/TIMP1/FGF7/IFNG/PPBP/TNFSF13B/CXCL6/CXCL8/CMTM3/CDC42EP2/CMTM7/WNT2B/TNFSF9/TNFSF13/CCL13/REG1A/GAL/EBI3/PNOC/MIA/ADM/TYMP/PF4/FBN1/IL33/CCL8/IL16/CXCL3/CXCL13/CXCL16/CXCL2/IL1A/HDGFL3/WNT2/CCN2/CCL2/AGT/CKLF/CCL4/NAMPT/WNT5A/FGF13/TFF1/MANF/IL15
GO:0019838	Molecular Function	growth factor binding	23/944	141/18368	8.23507e-07	4.63909e-05	4.03374e-05	IL1RN/RHBDF2/LTBP2/HYAL2/IGFBP7/NRROS/IL2RA/LRRC32/IL1R1/CCN1/CXCL13/TRIM16/IGFBP5/IGFBP2/CCN2/IL10RA/TGFBR2/IGFBP6/COL4A1/ENG/EPHA2/LIFR/PDGFRB
GO:0023023	Molecular Function	MHC protein complex binding	11/944	36/18368	1.1445e-06	6.04437e-05	5.25564e-05	CD81/HLA-DPA1/CYRIB/LILRB1/CD74/HLA-DRB1/HLA-DPB1/HLA-DMA/LILRB2/HLA-DMB/HLA-DQA1
GO:0050786	Molecular Function	RAGE receptor binding	6/944	10/18368	3.18749e-06	0.000149635	0.000130109	S100A8/S100A9/S100A12/FPR1/S100B/S100A4
GO:0038187	Molecular Function	pattern recognition receptor activity	9/944	26/18368	3.40486e-06	0.000151427	0.000131667	LY96/CLEC7A/CLEC4E/TLR2/TLR8/PTAFR/CARD8/NOD2/FCN1
GO:0030246	Molecular Function	carbohydrate binding	31/944	271/18368	2.63384e-05	0.0011128	0.000967589	CLEC2B/CLEC7A/CLEC4E/P3H1/LAYN/ADGRL2/FCN3/CHI3L1/G6PD/HK3/SIGLEC10/REG1A/PAM/CLEC12A/HLA-DRB1/MRC1/CLEC4A/PLOD1/SELL/REG4/CLEC5A/CLEC1A/EVA1C/REG1B/FBXO6/LGALS1/ENG/REG3A/CLEC10A/CD72/FCN1
GO:0016209	Molecular Function	antioxidant activity	15/944	86/18368	2.92301e-05	0.00117616	0.00102269	S100A9/GPX7/HBA1/CLIC2/HBB/SOD2/HBD/PRXL2C/DUOX2/GSTO1/GPX8/GPX1/PRDX4/PTGS2/HBG1
GO:0004601	Molecular Function	peroxidase activity	11/944	51/18368	4.46977e-05	0.00164215	0.00142787	GPX7/HBA1/CLIC2/HBB/HBD/DUOX2/GPX8/GPX1/PRDX4/PTGS2/HBG1
GO:0019864	Molecular Function	IgG binding	5/944	11/18368	0.000126388	0.00427192	0.00371448	FCGR3B/FCGR1B/FCGR2B/FCER1G/FCGR2A
GO:0042287	Molecular Function	MHC protein binding	9/944	40/18368	0.000155665	0.0050591	0.00439894	CLEC7A/CD81/TAP1/MARCHF1/CYRIB/LILRB1/CD74/LILRB2/TAP2
GO:1901681	Molecular Function	sulfur compound binding	28/944	265/18368	0.000247982	0.00776093	0.00674822	CXCL11/CXCL10/FGF7/EFEMP2/CXCL6/LTBP2/SERPINE2/ADAMTS1/SAA1/LTF/PTPRS/CHST12/ADAMTS5/PF4/SELL/REG4/FBN1/CCL8/MMP7/ANXA6/CCN1/CXCL13/EVA1C/CCN2/CRISPLD2/LPL/TPK1/FN1
GO:0003924	Molecular Function	GTPase activity	33/944	337/18368	0.000302424	0.00912673	0.00793579	RAB31/GNG11/RGS2/RGS18/RAB34/GBP1/LRRK2/RHOQ/RGS10/RGS19/RAC2/GBP5/RAB24/GNA15/ARL3/RHOG/TUBB2A/RAB13/GBP2/GNB5/RRAGD/ARHGDIB/GEM/RHOBTB1/TUBB6/GNAI2/RND1/TUBA1A/IFT22/RGS5/SEPTIN6/RAB23/RGS1
GO:0003779	Molecular Function	actin binding	40/944	441/18368	0.000364737	0.0106277	0.00924088	AIF1/PPP1R18/GMFG/NEXN/GBP1/PLS3/LRRK2/COTL1/PSTPIP2/CFL2/KLHL5/RCSD1/GAS7/LIMCH1/MYO1F/NCALD/DAAM2/NOS3/MSRB1/MICAL1/FMNL3/MYO1G/CORO1B/ANXA6/PDLIM3/FSCN1/CALD1/TPM2/SYNE3/ACTN1/NOD2/MYH10/FMNL2/S100A4/RDX/CORO1A/ABLIM3/CXCR4/TLNRD1/FXYD5
GO:0003953	Molecular Function	NAD+ nucleosidase activity	7/944	28/18368	0.000423703	0.0119343	0.010377	IL18R1/IL18RAP/TLR2/TLR8/CD38/IL1R1/PIK3AP1
GO:0002020	Molecular Function	protease binding	17/944	135/18368	0.000561973	0.0153183	0.0133194	CSTA/TIMP1/SERPINB9/F3/DERL3/RIPK2/CARD16/CCBE1/SELL/ECM1/IL1R1/TNFAIP3/RHBDD2/FAP/LCN2/FN1/SERPINA1
GO:0050664	Molecular Function	oxidoreductase activity, acting on NAD(P)H, oxygen as acceptor	5/944	15/18368	0.000691358	0.017703	0.0153929	NCF1/KMO/DUOX2/MICAL1/NCF2
GO:0016004	Molecular Function	phospholipase activator activity	5/944	16/18368	0.000963308	0.0208717	0.0181481	ARHGAP6/GM2A/CCL8/BTK/LCK
GO:0050135	Molecular Function	NAD(P)+ nucleosidase activity	5/944	16/18368	0.000963308	0.0208717	0.0181481	IL18R1/IL18RAP/TLR2/CD38/IL1R1
GO:0050700	Molecular Function	CARD domain binding	5/944	16/18368	0.000963308	0.0208717	0.0181481	RIPK2/CARD16/CASP4/CARD8/NOD2
GO:0016176	Molecular Function	superoxide-generating NADPH oxidase activator activity	4/944	10/18368	0.00113442	0.0228235	0.0198453	NCF1/NCF4/SH3PXD2B/NCF2
GO:0031720	Molecular Function	haptoglobin binding	4/944	10/18368	0.00113442	0.0228235	0.0198453	HBA1/HBB/HBD/HBG1
GO:0001540	Molecular Function	amyloid-beta binding	12/944	84/18368	0.0011748	0.0230862	0.0200737	RAMP3/TLR2/FCGR2B/CD74/ADRB2/CRYAB/LILRB2/ITM2A/GSAP/CLU/ITGB2/LRP8
GO:0004252	Molecular Function	serine-type endopeptidase activity	19/944	174/18368	0.00158633	0.028734	0.0249845	GZMB/MMP10/F3/GZMH/CTSH/MMP1/LTF/MMP3/MMP7/SEC11C/CTSK/KLK11/RHBDD2/C2/CFD/GZMK/FAP/MMP13/RHBDL2
GO:0001784	Molecular Function	phosphotyrosine residue binding	8/944	44/18368	0.00160812	0.028734	0.0249845	FGR/HCK/SOCS3/PLCG2/PTPN6/PIK3R3/SAMSN1/LCK
GO:0005096	Molecular Function	GTPase activator activity	39/944	462/18368	0.00166428	0.028734	0.0249845	RGS2/ARHGAP9/RGS18/LRRK2/RGS10/FGD2/THY1/SMAP2/CDC42EP2/ADAP2/ARHGAP6/ASAP1/RGL2/NCKAP1L/DENND4B/GNB5/ARHGAP31/RAPGEF4/TBC1D10C/ARHGDIB/RASA4B/ARAP3/RGL1/C9orf72/ARHGAP24/DOCK4/CYTH4/RGS5/TAGAP/DENND1A/SH3BP5/RASGRP3/ARFGAP3/ELMO1/ARHGAP29/ARHGEF3/NUCB2/RGS1/DENND5A
GO:0097493	Molecular Function	structural molecule activity conferring elasticity	4/944	11/18368	0.00171044	0.028734	0.0249845	EMILIN2/FBN2/FBN1/EMILIN1
GO:0004715	Molecular Function	non-membrane spanning protein tyrosine kinase activity	8/944	45/18368	0.00186921	0.0298015	0.0259128	FGR/LYN/HCK/RIPK2/TYK2/FES/BTK/LCK
GO:0005525	Molecular Function	GTP binding	33/944	377/18368	0.00206062	0.0320707	0.0278859	RAB31/RAB34/GBP1/LRRK2/RHOQ/RAC2/GBP5/RAB24/GNA15/ARL3/RHOG/TUBB2A/GIMAP4/RAB13/GBP2/TGM2/GIMAP1/RRAGD/GIMAP2/GEM/EHD2/RHOBTB1/ANXA6/TUBB6/IFI44L/GNAI2/RND1/TUBA1A/SCG5/IFT22/SEPTIN6/GUCY1B1/RAB23
GO:0042605	Molecular Function	peptide antigen binding	7/944	36/18368	0.00208745	0.0320707	0.0278859	TAP1/HLA-DPA1/HLA-DRB1/SLC7A5/HLA-DPB1/TAP2/HLA-DQA1
GO:0004866	Molecular Function	endopeptidase inhibitor activity	19/944	180/18368	0.00234648	0.0339203	0.0294941	CSTA/TIMP1/SERPINB9/BST2/CST7/SERPINE2/SERPINB5/CARD16/LTF/SPINK4/COL6A3/CD27/C3/SERPINA3/AGT/WFDC1/SERPING1/TNFAIP8/SERPINA1
GO:0061135	Molecular Function	endopeptidase regulator activity	20/944	194/18368	0.00241721	0.0339203	0.0294941	CSTA/TIMP1/SERPINB9/BST2/CST7/SERPINE2/SERPINB5/CARD16/LTF/SPINK4/COL6A3/CD27/C3/CARD8/SERPINA3/AGT/WFDC1/SERPING1/TNFAIP8/SERPINA1
GO:0005527	Molecular Function	macrolide binding	4/944	12/18368	0.00246191	0.0339203	0.0294941	FKBP10/FKBP7/NFATC1/LCN2
GO:0035325	Molecular Function	Toll-like receptor binding	4/944	12/18368	0.00246191	0.0339203	0.0294941	S100A8/S100A9/LY96/TLR2
GO:0019001	Molecular Function	guanyl nucleotide binding	34/944	398/18368	0.00264338	0.0343854	0.0298985	RAB31/RAB34/GBP1/LRRK2/RHOQ/RAC2/GBP5/RAB24/GNA15/ARL3/RHOG/TUBB2A/GIMAP4/RAB13/GBP2/TGM2/GIMAP1/RRAGD/GIMAP2/GEM/EHD2/RHOBTB1/ANXA6/TUBB6/IFI44L/GNAI2/RND1/TUBA1A/SCG5/IFT22/STING1/SEPTIN6/GUCY1B1/RAB23
GO:0032561	Molecular Function	guanyl ribonucleotide binding	34/944	398/18368	0.00264338	0.0343854	0.0298985	RAB31/RAB34/GBP1/LRRK2/RHOQ/RAC2/GBP5/RAB24/GNA15/ARL3/RHOG/TUBB2A/GIMAP4/RAB13/GBP2/TGM2/GIMAP1/RRAGD/GIMAP2/GEM/EHD2/RHOBTB1/ANXA6/TUBB6/IFI44L/GNAI2/RND1/TUBA1A/SCG5/IFT22/STING1/SEPTIN6/GUCY1B1/RAB23
GO:0005518	Molecular Function	collagen binding	10/944	69/18368	0.00264503	0.0343854	0.0298985	P3H1/CRTAP/CTSB/CCBE1/ADGRG6/CTSK/LUM/TGFBI/MMP13/FN1
GO:0017124	Molecular Function	SH3 domain binding	15/944	130/18368	0.0027854	0.0356615	0.0310081	NCF1/LYN/ARHGAP6/PTPN6/MICAL1/ARHGAP31/GPX1/FUT8/INPP5D/QKI/DOCK4/GJA1/DENND1A/SH3BP5/ELMO1
GO:0017017	Molecular Function	MAP kinase tyrosine/serine/threonine phosphatase activity	4/944	13/18368	0.00341256	0.0424061	0.0368726	DUSP4/DUSP14/DUSP10/DUSP7
GO:0001614	Molecular Function	purinergic nucleotide receptor activity	5/944	21/18368	0.0036232	0.0431212	0.0374944	P2RY14/P2RY13/GPR171/PTAFR/P2RX5
GO:0016502	Molecular Function	nucleotide receptor activity	5/944	21/18368	0.0036232	0.0431212	0.0374944	P2RY14/P2RY13/GPR171/PTAFR/P2RX5

## Sheet: GO_CD_up
ID	Ontology	Description	GeneRatio	BgRatio	pvalue	p.adjust	qvalue	geneID
GO:0044282	Biological Process	small molecule catabolic process	43/680	376/18723	2.86845e-11	4.69625e-08	4.34552e-08	HIBCH/ECH1/ABCD3/HADH/PFKFB2/ENPP4/TST/ACADSB/FABP1/BPNT1/DDAH1/HNMT/ACAT1/GPD2/HADHA/GK5/AUH/DDAH2/ACOX1/NUDT7/BCKDHB/ECI1/PCK1/SLC27A2/GOT1/ACAA2/BCAT2/SULT1A1/ETFB/IMPA2/ABHD3/MCCC1/CPT2/OCRL/CYP4F12/PHYH/SULT1A2/CRAT/ACADM/APOBEC3B/ACAT2/PPARA/SLC25A12
GO:0006163	Biological Process	purine nucleotide metabolic process	44/680	396/18723	4.37799e-11	4.69625e-08	4.34552e-08	SLC26A2/PANK3/ENTPD5/PAPSS2/HMGCS2/GUCA2B/DLG1/MAGI3/GUCA1B/HMGCR/ACSF2/SUCLG2/PFKFB2/NUDT4/PDE8A/GUCY2C/AK3/HACD2/PGM1/ADCY6/BPNT1/ACAT1/ATP5F1B/CASK/DLAT/PDHA1/GPAM/NUDT7/DLD/PANK1/PDHX/PPARGC1A/SULT1A1/OPA1/FAR1/FITM2/PRKAA1/ACSM3/SLC4A4/SULT1A2/FAR2/ATP5F1A/PPARA/SLC25A12
GO:0009150	Biological Process	purine ribonucleotide metabolic process	42/680	368/18723	5.22973e-11	4.69625e-08	4.34552e-08	SLC26A2/PANK3/ENTPD5/PAPSS2/HMGCS2/DLG1/MAGI3/HMGCR/ACSF2/SUCLG2/PFKFB2/NUDT4/PDE8A/GUCY2C/AK3/HACD2/PGM1/ADCY6/BPNT1/ACAT1/ATP5F1B/CASK/DLAT/PDHA1/GPAM/NUDT7/DLD/PANK1/PDHX/PPARGC1A/SULT1A1/OPA1/FAR1/FITM2/PRKAA1/ACSM3/SLC4A4/SULT1A2/FAR2/ATP5F1A/PPARA/SLC25A12
GO:0009062	Biological Process	fatty acid catabolic process	21/680	100/18723	5.88318e-11	4.69625e-08	4.34552e-08	ECH1/ABCD3/HADH/FABP1/ACAT1/HADHA/AUH/ACOX1/NUDT7/ECI1/PCK1/SLC27A2/ACAA2/ETFB/ABHD3/CPT2/PHYH/CRAT/ACADM/ACAT2/PPARA
GO:0009259	Biological Process	ribonucleotide metabolic process	43/680	385/18723	6.19414e-11	4.69625e-08	4.34552e-08	SLC26A2/PANK3/ENTPD5/PAPSS2/HMGCS2/DLG1/MAGI3/HMGCR/ACSF2/SUCLG2/PFKFB2/NUDT4/PDE8A/GUCY2C/AK3/HACD2/PGM1/ADCY6/BPNT1/ACAT1/ATP5F1B/CASK/DLAT/PDHA1/GPAM/NUDT7/DLD/PANK1/PDHX/PPARGC1A/SULT1A1/OPA1/FAR1/FITM2/RFK/PRKAA1/ACSM3/SLC4A4/SULT1A2/FAR2/ATP5F1A/PPARA/SLC25A12
GO:0072521	Biological Process	purine-containing compound metabolic process	45/680	416/18723	6.43029e-11	4.69625e-08	4.34552e-08	SLC26A2/PANK3/ENTPD5/PAPSS2/HMGCS2/GUCA2B/DLG1/MAGI3/GUCA1B/HMGCR/ACSF2/SUCLG2/PFKFB2/NUDT4/PDE8A/GUCY2C/ENPP4/AK3/HACD2/PGM1/ADCY6/BPNT1/ACAT1/ATP5F1B/CASK/DLAT/PDHA1/GPAM/NUDT7/DLD/PANK1/PDHX/PPARGC1A/SULT1A1/OPA1/FAR1/FITM2/PRKAA1/ACSM3/SLC4A4/SULT1A2/FAR2/ATP5F1A/PPARA/SLC25A12
GO:0019693	Biological Process	ribose phosphate metabolic process	43/680	396/18723	1.53134e-10	7.75627e-08	7.177e-08	SLC26A2/PANK3/ENTPD5/PAPSS2/HMGCS2/DLG1/MAGI3/HMGCR/ACSF2/SUCLG2/PFKFB2/NUDT4/PDE8A/GUCY2C/AK3/HACD2/PGM1/ADCY6/BPNT1/ACAT1/ATP5F1B/CASK/DLAT/PDHA1/GPAM/NUDT7/DLD/PANK1/PDHX/PPARGC1A/SULT1A1/OPA1/FAR1/FITM2/RFK/PRKAA1/ACSM3/SLC4A4/SULT1A2/FAR2/ATP5F1A/PPARA/SLC25A12
GO:0008654	Biological Process	phospholipid biosynthetic process	33/680	253/18723	1.99033e-10	7.75627e-08	7.177e-08	HMGCS2/MBOAT1/MTM1/SLC44A3/SERINC5/PGAP3/PIGZ/BPNT1/PIGN/PGAP1/SLC44A5/PIGU/LPCAT3/CHPT1/GPAM/IPMK/AGPAT5/CDS1/CWH43/SLC44A1/CHKA/TMEM38B/PIP5K1B/SOCS6/IMPA2/FAR1/ABHD3/FITM2/PIK3R1/SLC44A4/OCRL/LIPH/CHP1
GO:0006066	Biological Process	alcohol metabolic process	36/680	353/18723	2.54637e-08	4.46589e-06	4.13236e-06	HMGCS2/HMGCR/NUDT4/BPNT1/PPIP5K2/VLDLR/NAPEPLD/GPD2/ADH1C/LPCAT3/LIMA1/GK5/PLPP2/SREBF2/P2RY1/ERLIN2/IPMK/PCK1/GOT1/ACAA2/ABCA5/PLPP1/CHKA/SULT1A1/IMPA2/EBP/OSBPL1A/PLPP6/NAAA/OCRL/PRKAA1/SULT1A2/IDH3A/CLCN2/CFTR/FMO5
GO:0016042	Biological Process	lipid catabolic process	33/680	320/18723	7.48443e-08	1.21469e-05	1.12398e-05	ECH1/ABCD3/PLA2G12A/HADH/FUCA1/FABP1/ACAT1/NAPEPLD/HADHA/PLCB4/AUH/ACOX1/NUDT7/ECI1/PCK1/SLC27A2/ACAA2/ETFB/ABHD3/PLCE1/CPT2/HSD17B11/NCEH1/NAAA/PRKAA1/CYP4F12/PHYH/CRAT/ACADM/ACAT2/PPARA/LIPH/PRDX6
GO:0045216	Biological Process	cell-cell junction organization	24/680	200/18723	2.90963e-07	4.25e-05	3.93259e-05	PATJ/OCLN/MPP7/DSG2/DLG1/ZNF703/CLDN23/AFDN/MARVELD2/CLDN7/POF1B/PKP2/F2RL1/GRHL2/CD9/UGT8/CXADR/MARVELD3/FZD5/PARD6B/SMAD7/DSP/CLDN8/PKN2
GO:0007043	Biological Process	cell-cell junction assembly	20/680	146/18723	3.36787e-07	4.76064e-05	4.4051e-05	PATJ/OCLN/MPP7/DLG1/ZNF703/CLDN23/AFDN/MARVELD2/CLDN7/POF1B/PKP2/GRHL2/CD9/UGT8/MARVELD3/FZD5/PARD6B/SMAD7/CLDN8/PKN2
GO:0006099	Biological Process	tricarboxylic acid cycle	9/680	30/18723	7.52058e-07	9.98642e-05	9.2406e-05	SUCLG2/SDHD/SUCLG1/DLAT/NNT/SDHB/PDHA1/FH/IDH3A
GO:0006091	Biological Process	generation of precursor metabolites and energy	40/680	490/18723	1.66186e-06	0.000214184	0.000198188	ENTPD5/HMGCS2/DYRK2/SUCLG2/PFKFB2/LYRM7/SDHD/PGM1/ACAT1/GPD2/SUCLG1/ATP5F1B/ADH1C/DLAT/NDUFA5/NNT/ACOX1/SDHB/PDHA1/DLD/NDUFA10/FH/UGP2/PPARGC1A/SLC25A23/ETFB/GFPT1/NIPSNAP2/COX15/PRKAA1/SLC4A4/ACADM/ATP5F1A/ME2/IDH3A/PPARA/OPN3/AGL/SLC25A12/NDUFS1
GO:0035383	Biological Process	thioester metabolic process	15/680	96/18723	1.8456e-06	0.00022465	0.000207873	HMGCS2/ACSF2/SUCLG2/HACD2/ACAT1/DLAT/PDHA1/GPAM/NUDT7/DLD/PDHX/FAR1/FITM2/ACSM3/FAR2
GO:0008202	Biological Process	steroid metabolic process	29/680	319/18723	5.88479e-06	0.000644679	0.000596532	HMGCS2/NR5A2/ABCD3/ATP8B1/HMGCR/VLDLR/ACAT1/LPCAT3/LIMA1/SREBF2/PRLR/ERLIN2/SLC27A2/ACAA2/ABCA5/PPARGC1A/SULT1A1/HSD11B2/EBP/DHRS11/OSBPL1A/HSD17B11/PLPP6/PRKAA1/SULT1A2/CLCN2/CFTR/FMO5/UGT1A8
GO:0098911	Biological Process	regulation of ventricular cardiac muscle cell action potential	5/680	12/18723	3.98754e-05	0.00370791	0.00343099	DSG2/DLG1/PKP2/DSP/DSC2
GO:0009081	Biological Process	branched-chain amino acid metabolic process	6/680	19/18723	4.06161e-05	0.00370791	0.00343099	HIBCH/ACADSB/ACAT1/AUH/BCKDHB/BCAT2
GO:0010876	Biological Process	lipid localization	34/680	448/18723	4.47866e-05	0.00384814	0.00356075	PLSCR4/ABCD3/ATP8B1/PLA2G12A/NRIP1/PPARG/FABP1/ACVR1C/VLDLR/MYB/PRELID3B/ATP8A1/LPCAT3/LIMA1/SREBF2/ATP11B/PDZD8/CDS1/SLC27A2/TNFRSF11A/SLC51B/ABCA5/CHKA/FITM2/CPT2/ATP10B/OSBPL1A/PRKAA1/P2RX4/ABCB1/PPARA/CFTR/ATP9A/CEACAM1
GO:0046165	Biological Process	alcohol biosynthetic process	16/680	140/18723	4.99894e-05	0.00413309	0.00382441	HMGCS2/HMGCR/PPIP5K2/LPCAT3/P2RY1/ERLIN2/IPMK/PCK1/GOT1/ACAA2/IMPA2/EBP/PLPP6/PRKAA1/CLCN2/CFTR
GO:0006694	Biological Process	steroid biosynthetic process	18/680	173/18723	6.08384e-05	0.00467709	0.00432779	HMGCS2/ABCD3/HMGCR/LPCAT3/PRLR/ERLIN2/SLC27A2/ACAA2/PPARGC1A/HSD11B2/EBP/DHRS11/OSBPL1A/HSD17B11/PLPP6/PRKAA1/CLCN2/CFTR
GO:0006090	Biological Process	pyruvate metabolic process	13/680	106/18723	0.000121661	0.00859867	0.00795649	ENTPD5/PFKFB2/PGM1/DLAT/PDHA1/DLD/PCK1/PDHX/PPARGC1A/PRKAA1/SLC4A4/ME2/PPARA
GO:0060487	Biological Process	lung epithelial cell differentiation	6/680	23/18723	0.000133464	0.00914609	0.00846303	THRB/GATA6/GRHL2/TMEM38B/HOXA5/FOXA1
GO:0045981	Biological Process	positive regulation of nucleotide metabolic process	8/680	43/18723	0.000136591	0.00914609	0.00846303	ENTPD5/GUCA2B/GUCA1B/PPARGC1A/PRKAA1/SLC4A4/PPARA/SLC25A12
GO:1900544	Biological Process	positive regulation of purine nucleotide metabolic process	8/680	43/18723	0.000136591	0.00914609	0.00846303	ENTPD5/GUCA2B/GUCA1B/PPARGC1A/PRKAA1/SLC4A4/PPARA/SLC25A12
GO:0006869	Biological Process	lipid transport	30/680	398/18723	0.000139842	0.00914609	0.00846303	PLSCR4/ABCD3/ATP8B1/PLA2G12A/PPARG/FABP1/VLDLR/MYB/PRELID3B/ATP8A1/LPCAT3/LIMA1/SREBF2/ATP11B/PDZD8/SLC27A2/TNFRSF11A/SLC51B/ABCA5/CHKA/CPT2/ATP10B/OSBPL1A/PRKAA1/P2RX4/ABCB1/PPARA/CFTR/ATP9A/CEACAM1
GO:0046434	Biological Process	organophosphate catabolic process	16/680	155/18723	0.000168525	0.0105496	0.00976176	ENTPD5/GPD1L/NUDT4/PDE8A/NUDT12/UNG/BPNT1/ACAT1/NAPEPLD/NUDT7/SMPDL3A/IMPA2/FITM2/OCRL/ENPP3/PRDX6
GO:0010560	Biological Process	positive regulation of glycoprotein biosynthetic process	6/680	25/18723	0.000220075	0.0126891	0.0117414	TCF7L2/PAWR/SLC51B/PXYLP1/ARFGEF1/CHP1
GO:0015711	Biological Process	organic anion transport	27/680	354/18723	0.000245898	0.0138144	0.0127827	SLC26A2/ABCD3/ATP8B1/SLC26A3/PLA2G12A/SLC25A24/SERINC5/SLC35A3/SLC35D1/SLC38A1/MGST1/SLC17A4/TNFRSF11A/SLC16A9/SLC51B/SLC25A23/SLCO4C1/SLC44A4/PRKAA1/P2RX4/SLC4A4/SFXN1/SLC16A5/CFTR/SLC25A12/CEACAM1/SLC12A2
GO:0051560	Biological Process	mitochondrial calcium ion homeostasis	6/680	26/18723	0.000277377	0.0153856	0.0142366	AFG3L2/MICU2/LETM1/PDZD8/SLC25A23/IMMT
GO:0016311	Biological Process	dephosphorylation	30/680	417/18723	0.000312209	0.0171012	0.0158241	PHLPP1/PPP2R3A/DLG1/PDP2/MTM1/TIPRL/PTPN21/PFKFB2/PTPN3/CDC14A/BPNT1/PPM1L/PPARGC1B/CTDSPL/PPP2R5E/PTPRD/CHP2/PLPP2/PTP4A1/PLPP1/PTPRF/CTTNBP2NL/IMPA2/NCEH1/PLPP6/PXYLP1/OCRL/PTPRR/CHP1/EYA2
GO:0098901	Biological Process	regulation of cardiac muscle cell action potential	6/680	27/18723	0.000345765	0.0184773	0.0170974	DSG2/DLG1/PKP2/CXADR/DSP/DSC2
GO:0007015	Biological Process	actin filament organization	31/680	442/18723	0.000386609	0.0199308	0.0184423	MYO1D/AP1AR/DLG1/SHROOM3/PPP1R9A/EPS8/ARPIN/SHTN1/PAWR/FHDC1/ARF6/FMN1/PPARGC1B/LIMA1/POF1B/F2RL1/SHROOM2/ARHGAP12/COBL/CD2AP/ARHGAP18/ADD3/MARCKS/WASL/GAS2L3/PIK3R1/IQGAP2/ARFGEF1/VIL1/SPIRE2/SCIN
GO:0008064	Biological Process	regulation of actin polymerization or depolymerization	17/680	188/18723	0.000516724	0.0248822	0.023024	AP1AR/DLG1/PPP1R9A/EPS8/ARPIN/ARF6/FMN1/LIMA1/F2RL1/ARHGAP18/ADD3/WASL/IQGAP2/ARFGEF1/VIL1/SPIRE2/SCIN
GO:0045010	Biological Process	actin nucleation	8/680	52/18723	0.000531902	0.0253347	0.0234427	AP1AR/ARPIN/FMN1/WASL/IQGAP2/VIL1/SPIRE2/SCIN
GO:0009755	Biological Process	hormone-mediated signaling pathway	17/680	190/18723	0.000583226	0.0271883	0.0251578	NR3C2/NR5A2/LGR4/THRB/PPARG/RNF14/PPARGC1B/PRLR/PAQR8/PLPP1/FOXA1/LGR5/HMGA2/APPL1/PADI2/UFL1/PPARA
GO:0006851	Biological Process	mitochondrial calcium ion transmembrane transport	5/680	20/18723	0.000612908	0.0282712	0.0261598	AFG3L2/MICU2/LETM1/SLC25A23/OPA1
GO:0006814	Biological Process	sodium ion transport	20/680	245/18723	0.000652773	0.0294892	0.0272868	SLC22A5/DLG1/GPD1L/CNNM4/PTPN3/SLC9A2/PKP2/SHROOM2/SLC38A1/SLC17A4/SCN9A/NETO2/SLC20A2/CNKSR3/P2RX4/SLC4A4/STK39/SCNN1A/CHP1/SLC12A2
[truncated: 59 more rows]

[truncated: 2 more sheets: GO_UC_down, GO_UC_up]
